# Supplementary material for: In silico identification of anti-cancer compounds and plants from traditional Chinese medicine database
Source: Sci Rep. 2016 May 5;6:25462. doi: 10.1038/srep25462 (PMC4857115; doi:10.1038/srep25462)
Supplement: Supplementary Information [file srep25462-s1.xls]

## Sheet: Table S1
Plant_name	Plant_ID	Compound_ID	Compound_name	Similes
Physalis minima L.	herbid_1000	24721	Withaphysalin A	C1=CCC2=CCC3[C@@H]([C@]2(C1=O)C)CC[C@]12[C@]3(CCC1[C@@](OC2=O)([C@@H]1OC(=O)C(=C(C1)C)C)C)O
Physalis minima L.	herbid_1000	24722	Withaphysalin B	C1=CC[C@]23[C@](C1=O)([C@@H]1C(C[C@H]2O3)[C@@H]2[C@@]3(CC1)C(CC2)[C@@](OC3=O)([C@@H]1OC(=O)C(=C(C1)C)C)C)C
Physalis minima L.	herbid_1000	29846	5β,6β-Epoxyphysalin B	C1=CC[C@]23[C@](C1=O)([C@@H]1[C@H](C[C@H]2O3)[C@@]23C(=O)[C@@H]4[C@]5([C@](CC1)(C(=O)O[C@]5([C@H]1C[C@@]4([C@H](C(=O)O1)CO2)C)C)O)O3)C
Physalis minima L.	herbid_1000	3847	5beta,6beta-Epoxyphysalin B	C1=CC[C@]23[C@](C1=O)(C1C(CC2O3)[C@]23C(=O)C4C5(C(CC1)(O)C(=O)OC5([C@H]1C[C@@]4([C@H](C(=O)O1)CO2)C)C)O3)C
Trichosanthes kirilowii Maxim.	herbid_1001	2898	gamma-Aminobutyric acid	C(N)CCC(=O)O
Trichosanthes kirilowii Maxim.	herbid_1001	544	delta7-Stigmastenol-3-O-beta-D-glucoside	C1[C@@H](CC2[C@](C1)(C1C(=CC2)C2[C@](CC1)([C@H](CC2)C(C)CCC(C(C)C)CC)C)C)OC1O[C@@H]([C@H]([C@H]([C@H]1O)O)O)CO
Trichosanthes kirilowii Maxim.	herbid_1001	659	alpha-Spinasterol-beta-D-glucoside	C1[C@@H](CC2[C@](C1)(C1C(=CC2)C2[C@](CC1)(C(CC2)C(/C=C/[C@H](C(C)C)CC)C)C)C)OC1O[C@@H]([C@H]([C@H]([C@H]1O)O)O)CO
Arisaema consanguineum Schott	herbid_1002	818	beta-Sitosterol	C1[C@@H](CC2=CCC3C([C@]2(C1)C)CC[C@]1(C3CC[C@@H]1C(CCC(CC)C(C)C)C)C)O
Solanum indicum L.	herbid_1003	10516	solavetivone	C1(=O)C[C@H]([C@@]2(C=C1)C[C@H](CC2)C(=C)C)C
Solanum indicum L.	herbid_1003	1134	Scopoletin	c12c(cc(c(c1)OC)O)oc(=O)cc2
Solanum indicum L.	herbid_1003	14074	Solasodine	C1[C@@H](CC2=CCC3C([C@]2(C1)C)CC[C@]1(C3CC2C1C(C1(O2)NCC(CC1)C)C)C)O
Solanum indicum L.	herbid_1003	18822	N-trans-Feruloyltyramine	c1(ccc(cc1OC)/C=C/C(=O)NCCc1ccc(cc1)O)O
Solanum indicum L.	herbid_1003	20557	Lanosterol	C1[C@@H](C([C@H]2[C@](C1)(C1=C(CC2)[C@]2([C@](CC1)(C(CC2)C(CCC=C(C)C)C)C)C)C)(C)C)O
Solanum indicum L.	herbid_1003	22809	Protodioscin	C1(C2C(OC1(CC[C@@H](C)CO[C@H]1[C@@H]([C@@H]([C@@H]([C@H](O1)CO)O)O)O)O)CC1[C@@]2(CCC2[C@H]1CC=C1[C@@]2(CC[C@@H](C1)OC1O[C@@H]([C@H]([C@H]([C@H]1OC1[C@H]([C@H]([C@@H]([C@@H](O1)C)O)O)O)O)OC1O[C@@H]([C@@H]([C@H]([C@H]1O)O)O)C)CO)C)C)C
Solanum indicum L.	herbid_1003	2303	Methyl protodioscin	C1(C2C(OC1(OC)CCC(COC1O[C@@H]([C@H]([C@H]([C@H]1O)O)O)CO)C)CC1[C@@]2(CCC2C1CC=C1[C@@]2(CCC(C1)OC1O[C@@H]([C@H]([C@H]([C@H]1OC1O[C@@H]([C@@H]([C@H]([C@H]1O)O)O)C)O)OC1O[C@@H]([C@@H]([C@H]([C@H]1O)O)O)C)CO)C)C)C
Solanum indicum L.	herbid_1003	27678	N-(trans-p-Coumaroyl) tyramine	c1c(ccc(c1)O)/C=C\C(=O)NCCc1ccc(cc1)O
Solanum indicum L.	herbid_1003	35139	22-O-Methylprotodioscin	C([C@@H](CC[C@@]1([C@H]([C@H]2[C@@H](O1)C[C@@H]1[C@@]2(CC[C@H]2[C@H]1CC=C1[C@@]2(CC[C@@H](C1)O[C@@H]1O[C@@H]([C@H]([C@@H]([C@H]1O[C@@H]1O[C@H]([C@@H]([C@H]([C@H]1O)O)O)C)O)O[C@@H]1O[C@H]([C@@H]([C@H]([C@H]1O)O)O)C)CO)C)C)C)OC)C)O[C@@H]1O[C@@H]([C@H]([C@@H]([C@H]1O)O)O)CO
Gastrodia elata	herbid_1004	10121	parishin,b	O[C@](CC(=O)OCc1ccc(O[C@@H]2O[C@@H]([C@H]([C@@H]([C@H]2O)O)O)CO)cc1)(C(=O)O)CC(=O)OCc1ccc(cc1)O[C@@H]1O[C@@H]([C@H]([C@@H]([C@H]1O)O)O)CO
Gastrodia elata	herbid_1004	10281	vanillic,acid	c1(cc(c(cc1)O)OC)C(=O)O
Gastrodia elata	herbid_1004	10324	parishin,c	O[C@](CC(=O)OCc1ccc(O[C@@H]2O[C@@H]([C@H]([C@@H]([C@H]2O)O)O)CO)cc1)(C(=O)OCc1ccc(cc1)O[C@@H]1O[C@@H]([C@H]([C@@H]([C@H]1O)O)O)CO)CC(=O)OCc1ccc(cc1)O[C@@H]1O[C@@H]([C@H]([C@@H]([C@H]1O)O)O)CO
Gastrodia elata	herbid_1004	10822	beta-d-glucose	OC1[C@H](O)[C@@H](O)[C@H](O)[C@H](O1)CO
Gastrodia elata	herbid_1004	11021	4-hydroxy-3-methoxybenzyl,alcohol	c1(ccc(cc1OC)CO)O
Gastrodia elata	herbid_1004	12727	p-hydroxybenzaaldehyde	c1cc(ccc1C=O)O
Gastrodia elata	herbid_1004	13129	4-hydroxybenzyl,methyl,ether	O(C)Cc1ccc(cc1)O
Gastrodia elata	herbid_1004	13936	4-hydroxy-3-methoxybenzaldehyde	c1(ccc(cc1OC)C=O)O
Gastrodia elata	herbid_1004	15266	alpha-d-glucose	OC1[C@H](O)[C@@H](O)[C@H](O)[C@H](O1)CO
Gastrodia elata	herbid_1004	15306	Succinic acid	OC(=O)CCC(=O)O
Gastrodia elata	herbid_1004	3663	4-Ethoxymethylphenyl-4'-hydroxybenzylether	c1c(ccc(c1)OCc1ccc(cc1)O)COCC
Gastrodia elata	herbid_1004	425	Sucrose	[C@@H]1([C@H]([C@H](O[C@@H]([C@H]1O)CO)O[C@@]1(O[C@@H]([C@@H]([C@@H]1O)O)CO)CO)O)O
Gastrodia elata	herbid_1004	4347	4,4'-Dihydroxydiphenyl methane	c1c(ccc(c1)Cc1ccc(cc1)O)O
Gastrodia elata	herbid_1004	4368	3,4-Dihydroxybenzyl aldehyde	c1c(c(cc(c1)C=O)O)O
Gastrodia elata	herbid_1004	4971	Daucosterol	C1(CC2=CCC3C(C2(CC1)C)CCC1(C3CCC1C(CCC(CC)C(C)C)C)C)O[C@@H]1O[C@@H]([C@H]([C@H]([C@H]1O)O)O)CO
Gastrodia elata	herbid_1004	816	beta-Sitosterol	C1[C@@H](CC2=CCC3C([C@]2(C1)C)CC[C@]1(C3CC[C@@H]1C(CCC(CC)C(C)C)C)C)O
Gastrodia elata	herbid_1004	8531	adenosin	[C@H]1([C@H]([C@H]([C@@H](O1)n1c2c(nc1)c(ncn2)N)O)O)CO
Gastrodia elata	herbid_1004	8836	tris[4-(beta-d-glucopyranosyloxy),benzyl],citrate	O[C@](CC(=O)OCc1ccc(O[C@@H]2O[C@@H]([C@H]([C@@H]([C@H]2O)O)O)CO)cc1)(C(=O)OCc1ccc(cc1)O[C@@H]1O[C@@H]([C@H]([C@@H]([C@H]1O)O)O)CO)CC(=O)O
Gastrodia elata	herbid_1004	8923	4-hydroxybenzyl,alcohol	c1(ccc(cc1)O)CO
Gastrodia elata	herbid_1004	9809	bis(4-hydroxybenzyl),ether	O(Cc1ccc(cc1)O)Cc1ccc(cc1)O
Fagopyrum cymosum (Trev.) Meisn.	herbid_1005	14700	quercitrin	c1c(cc(c2c1oc(c(c2=O)OC1(C(C(C(C(O1)(C)C)(O)C)(O)C)(C)O)C)c1cc(c(cc1)O)O)O)O
Fagopyrum cymosum (Trev.) Meisn.	herbid_1005	15294	Succinic acid	OC(=O)CCC(=O)O
Fagopyrum cymosum (Trev.) Meisn.	herbid_1005	15308	Succinic acid	OC(=O)CCC(=O)O
Fagopyrum cymosum (Trev.) Meisn.	herbid_1005	19728	p-Hydroxybenzoic acid	c1(ccc(cc1)O)C(=O)O
Fagopyrum cymosum (Trev.) Meisn.	herbid_1005	21384	3',4'-Methylenedioxy-7-hydroxy-6-isopentenyl flavone	c1(c(cc2c(c1)oc(cc2=O)c1ccc2c(c1)OCO2)CC=C(C)C)O
Fagopyrum cymosum (Trev.) Meisn.	herbid_1005	22774	Proanthocyanidin B2	c1(cc(c2c(c1)OC(C(C2c1c(cc(c2c1OC(C(C2)O)c1cc(c(cc1)O)O)O)O)O)c1cc(c(cc1)O)O)O)O
Fagopyrum cymosum (Trev.) Meisn.	herbid_1005	23174	Rutin	c1(ccc(cc1O)c1c(c(=O)c2c(o1)cc(cc2O)O)O[C@H]1[C@@H]([C@@H]([C@@H]([C@H](O1)CO[C@@H]1O[C@@H]([C@@H]([C@H]([C@H]1O)O)O)C)O)O)O)O
Fagopyrum cymosum (Trev.) Meisn.	herbid_1005	37311	Procyanidin B2 3,3'-di-O-gallate	c1(cc(c2c(c1)O[C@@H]([C@@H]([C@@H]2c1c(cc(c2c1O[C@H]([C@H](C2)OC(=O)c1cc(O)c(c(c1)O)O)c1cc(c(cc1)O)O)O)O)OC(=O)c1cc(O)c(c(c1)O)O)c1cc(c(cc1)O)O)O)O
Fagopyrum cymosum (Trev.) Meisn.	herbid_1005	998	Shakuchirin	c1cc(c(c(c1O)OC)C(/C=C/c1ccc(cc1)O)OC1O[C@@H]([C@H]([C@H]([C@H]1O)O)O)CO)/C=C\C(=O)O
Fagopyrum cymosum (Trev.) Meisn.	herbid_1005	999	Shakuchirin	c1cc(c(c(c1O)OC)C(/C=C/c1ccc(cc1)O)OC1O[C@@H]([C@H]([C@H]([C@H]1O)O)O)CO)/C=C\C(=O)O
Aralia taibaiensis Z.Z. Wang et H.C. Zheng	herbid_1006	17094	Chikusetsu saponin Ib	C1C(C(C2[C@](C1)(C1[C@@](CC2)(C2(C(=CC1)[C@H]1[C@@](CC2)(CCC(C1)(C)C)C(=O)O[C@@H]1O[C@@H]([C@H]([C@H]([C@H]1O)O)O)CO)C)C)C)(C)C)OC1O[C@@H]([C@H]([C@H]([C@H]1O)O)OC1OC[C@@H]([C@H]([C@H]1O)O)O)C(=O)O
Aralia taibaiensis Z.Z. Wang et H.C. Zheng	herbid_1006	309	Taibaienoside VIII	C1C(C(C2C(C1)(C1C(CC2)(C2(C(=CC1)C1C(CC2)(CCC(C1)(C)C)C(=O)OC1O[C@@H]([C@H]([C@H]([C@H]1O)O)O)CO)C)C)C)(C)C)O[C@@H]1O[C@@H]([C@H]([C@H]([C@H]1O[C@H]1OC[C@H]([C@H]([C@H]1O)O)O)OC1O[C@@H]([C@H]([C@H]([C@H]1O)O)O)CO)O)C(=O)OCCCC
Aralia taibaiensis Z.Z. Wang et H.C. Zheng	herbid_1006	310	Taibaienoside VII	C1C(C(C2C(C1)(C1C(CC2)(C2(C(=CC1)C1C(CC2)(CCC(C1)(C)C)C(=O)OC1O[C@@H]([C@H]([C@H]([C@H]1O)O)O)CO)C)C)C)(C)C)O[C@@H]1O[C@@H]([C@H]([C@H]([C@H]1O[C@H]1OC[C@H]([C@H]([C@H]1O)O)O)OC1O[C@@H]([C@H]([C@H]([C@H]1O)O)O)CO)O)C(=O)OCC
Aralia taibaiensis Z.Z. Wang et H.C. Zheng	herbid_1006	311	Taibaienoside V	C1[C@@H](C(C2[C@](C1)(C1[C@@](CC2)(C2(C(=CC1)C1[C@@](CC2)(CCC(C1)(C)C)C(=O)OC1O[C@@H]([C@H]([C@H]([C@H]1O)O)O)CO)C)C)C)(C)C)O[C@@H]1O[C@@H]([C@H]([C@H]([C@H]1O)O)O)C(=O)OCCCCCCCCCC
Aralia taibaiensis Z.Z. Wang et H.C. Zheng	herbid_1006	312	Taibaienoside IV	C1[C@@H](C(C2[C@](C1)(C1[C@@](CC2)(C2(C(=CC1)C1[C@@](CC2)(CCC(C1)(C)C)C(=O)OC1O[C@@H]([C@H]([C@H]([C@H]1O)O)O)CO)C)C)C)(C)C)O[C@@H]1O[C@@H]([C@H]([C@H]([C@H]1O)O)O)C(=O)OCCCC
Aralia taibaiensis Z.Z. Wang et H.C. Zheng	herbid_1006	313	Taibaienoside III	C1[C@@H](C(C2[C@](C1)(C1[C@@](CC2)(C2(C(=CC1)C1[C@@](CC2)(CCC(C1)(C)C)C(=O)OC1O[C@@H]([C@H]([C@H]([C@H]1O)O)O)CO)C)C)C)(C)C)O[C@@H]1O[C@@H]([C@H]([C@H]([C@H]1O)OC1O[C@@H]([C@H]([C@H]([C@H]1O)O)O)CO)OC1OC[C@@H]([C@H]([C@H]1O)O)O)C(=O)OCC
Aralia taibaiensis Z.Z. Wang et H.C. Zheng	herbid_1006	314	Taibaienoside II	C1[C@@H](C(C2[C@](C1)(C1[C@@](CC2)(C2(C(=CC1)C1[C@@](CC2)(CCC(C1)(C)C)C(=O)OC1O[C@@H]([C@H]([C@H]([C@H]1O)O)O)CO)C)C)C)(C)C)O[C@@H]1O[C@@H]([C@H]([C@H]([C@H]1O)O)OC1OC[C@@H]([C@H]([C@H]1O)O)O)C(=O)OCC
Aralia taibaiensis Z.Z. Wang et H.C. Zheng	herbid_1006	315	Taibaienoside I	C1[C@@H](C(C2[C@](C1)(C1[C@@](CC2)(C2(C(=CC1)C1[C@@](CC2)(CCC(C1)(C)C)C(=O)OC1O[C@@H]([C@H]([C@H]([C@H]1O)O)O)CO)C)C)C)(C)C)O[C@@H]1O[C@@H]([C@H]([C@H]([C@H]1O)O)OC1OC[C@@H]([C@H]([C@H]1O)O)O)C(=O)OCCCC
Ulva pertusa Kjellm.	herbid_1007	10846	citronellal	C(=O)CC(C)CCC=C(C)C
Ulva pertusa Kjellm.	herbid_1007	112	Benzaldehyde	c1c(cccc1)C=O
Ulva pertusa Kjellm.	herbid_1007	118	Benzaldehyde	c1c(cccc1)C=O
Ulva pertusa Kjellm.	herbid_1007	140	Terpinolene	CC1=CCC(=C(C)C)CC1
Ulva pertusa Kjellm.	herbid_1007	17173	Cinnamaldehyde	c1cccc(c1)/C=C/C=O
Ulva pertusa Kjellm.	herbid_1007	18918	2-Furaldehyde	c1(ccco1)C=O
Ulva pertusa Kjellm.	herbid_1007	20310	Isovanillin	c1(c(cc(cc1)C=O)O)OC
Ulva pertusa Kjellm.	herbid_1007	22451	Pentanic acid	CCCCC(=O)O
Ulva pertusa Kjellm.	herbid_1007	24546	Vanillin	c1(ccc(cc1OC)C=O)O
Ulva pertusa Kjellm.	herbid_1007	24656	Vitamin B12	[Co+266]1234([N+662]5=C6[C@H]([C@@]([C@@]5([C@@H]5N1C(=C(C1=[N]3C(=CC3=[N]2C(=C6C)[C@]([C@@H]3CCC(=O)N)(CC(=O)[NH2+212])C)C([C@@H]1CCC(=O)N)(C)C)C)[C@@]([C@H]5CC(=[O+26])N)(CCC(=O)NC[C@H](OP(=O)(O[C@H]1[C@@H](O)[C@H](O[C@@H]1CO)n1cn4c2c1cc(c(c2)C)C)O)C)C)C)(CC(=O)N)C)CCC(=O)N)C#N
Ulva pertusa Kjellm.	herbid_1007	25782	p-Anisaldehyde	c1c(ccc(c1)OC)C=O
Ulva pertusa Kjellm.	herbid_1007	31319	(Z,Z)-8,11-Heptadecadienal	C(C/C=C/C/C=C/CCCCCCC=O)CCC
Ulva pertusa Kjellm.	herbid_1007	31327	8-Heptadecenal	C(/C=C/CCCCCCC=O)CCCCCCC
Ulva pertusa Kjellm.	herbid_1007	31408	7,10,13-Hexadecatrienal	CC/C=C/C/C=C/C/C=C/CCCCCC=O
Ulva pertusa Kjellm.	herbid_1007	32961	Isofucosterol	C1[C@@H](CC2=CC[C@@H]3[C@@H]([C@]2(C1)C)CC[C@]1([C@@H]3CC[C@@H]1[C@@H](CC/C(=C/C)/C(C)C)C)C)O
Ulva pertusa Kjellm.	herbid_1007	3528	Eugenol	c1cc(cc(c1O)OC)CC=C
Ulva pertusa Kjellm.	herbid_1007	3567	Eugenol	c1cc(cc(c1O)OC)CC=C
Ulva pertusa Kjellm.	herbid_1007	5100	p-Cymene	c1(ccc(cc1)C)C(C)C
Ulva pertusa Kjellm.	herbid_1007	5125	p-Cymene	c1(ccc(cc1)C)C(C)C
Ulva pertusa Kjellm.	herbid_1007	5214	Cycloartenol	[C@H]1(C([C@H]2[C@]3(CC1)[C@]1([C@@H](CC2)[C@]2([C@](CC1)([C@H](CC2)[C@@H](CCC=C(C)C)C)C)C)C3)(C)C)O
Ulva pertusa Kjellm.	herbid_1007	5215	Cycloartenol	[C@H]1(C([C@H]2[C@]3(CC1)[C@]1([C@@H](CC2)[C@]2([C@](CC1)([C@H](CC2)[C@@H](CCC=C(C)C)C)C)C)C3)(C)C)O
Ulva pertusa Kjellm.	herbid_1007	5311	Acrylic acid	C=CC(=O)O
Ulva pertusa Kjellm.	herbid_1007	5312	Acrylic acid	C=CC(=O)O
Tagetes patula L.	herbid_1008	10217	violaxanthin	C1C(CC2(C(C1(C)C)(/C=C/C(=C/C=C/C(=C/C=C/C=C(/C=C/C=C(/C=C/C13C(CC(CC1(C)O3)O)(C)C)\C)\C)/C)/C)O2)C)O
Tagetes patula L.	herbid_1008	1434	Rubixanthin	C1C(CC(=C(C1(C)C)/C=C/C(=C/C=C/C(=C/C=C/C=C(/C=C/C=C(/C=C/C=C(/CCC=C(C)C)\C)\C)\C)/C)/C)C)O
Tagetes patula L.	herbid_1008	1446	Rubichrome	CC(=CCC/C(=C\C=C\C(=C\C=C\C(=C\C=C\C(=C/C=C/C(=C\C=C\C=C(\C=C\C=C(\C1C=C2C(O1)(CC(CC2(C)C)O)C)/C)/C)/C)\C)\C)\C)/C)C
Tagetes patula L.	herbid_1008	1524	Patulitrin	c1(c(cc2c(c1O)c(=O)c(c(o2)c1ccc(c(c1)O)O)O)O[C@H]1[C@@H]([C@@H]([C@@H]([C@H](O1)CO)O)O)O)OC
Tagetes patula L.	herbid_1008	19488	Helenien	C1C(CC(C(=C1C)/C=C/C(=C/C=C/C=C(\C)/C=C/C1C(=CC(CC1(C)C)OC(=O)CC)C)/C)(C)C)OC(=O)CC
Tagetes patula L.	herbid_1008	22937	Quercetagetin	c1(c(c(cc2c1c(=O)c(c(o2)c1cc(c(cc1)O)O)O)O)O)O
Tagetes patula L.	herbid_1008	25494	Alantolactone	[C@@]12(C(=C[C@H]3[C@@H](C1)OC(=O)C3=C)[C@H](CCC2)C)C
Tagetes patula L.	herbid_1008	3986	Alantolacetone	C1C[C@@H](C2=CC3[C@@H](C[C@]2(C1)C)OC(=O)C3=C)C
Baileya pauciradiata	herbid_1009	1515	Paulownin	C1OC(C2C1(C(OC2)c1cc2c(cc1)OCO2)O)c1cc2c(cc1)OCO2
Baileya pauciradiata	herbid_1009	1518	Paucin	[C@@H]12[C@](C[C@H]3[C@@H](C[C@H]1C)OC(=O)C3=C)(C(=O)C[C@@H]2O[C@H]1[C@@H]([C@@H]([C@@H]([C@H](O1)COC(=O)C)O)O)O)C
Gardenia jasminoides	herbid_101	10100	crocin	C/C(=C\C=C\C=C(\C=C\C=C(\C(=O)OC1O[C@@H]([C@H]([C@@H]([C@H]1O)O)O)COC1O[C@@H]([C@H]([C@@H]([C@H]1O)O)O)CO)/C)/C)/C=C/C=C(/C(=O)OC1O[C@@H]([C@H]([C@@H]([C@H]1O)O)O)COC1O[C@@H]([C@H]([C@@H]([C@H]1O)O)O)CO)\C
Gardenia jasminoides	herbid_101	10520	asperuloside	CC(=O)OCC1=C[C@H]2[C@H]3C1[C@@H](OC=C3C(=O)O2)OC1[C@@H]([C@H]([C@@H]([C@H](O1)CO)O)O)O
Gardenia jasminoides	herbid_101	11157	methyl,,5-o-caffeoyl-3-o-sinapoylquinate	C1[C@@](C[C@H]([C@H]([C@@H]1OC(=O)/C=C/c1ccc(c(c1)O)O)OC(=O)/C=C/c1cc(c(c(c1)OC)O)OC)O)(C(=O)OC)O
Gardenia jasminoides	herbid_101	11478	methyl,3,5-di-o-caffeoyl-4-o-(3-hydroxy-3-methyl)glutaroylquinate	C1[C@@](C[C@H]([C@H]([C@@H]1OC(=O)/C=C/c1ccc(c(c1)O)O)OC(=O)C(C)(O)CC(=O)O)OC(=O)/C=C/c1ccc(c(c1)O)O)(C(=O)OC)O
Gardenia jasminoides	herbid_101	11943	11-(6-o-trans-sinapoylglucopyranosyl)gardendiol	C12C(COC(=O)[C@@H]1COC1O[C@@H]([C@H]([C@@H]([C@H]1O)O)O)COC(=O)/C=C/c1cc(c(c(c1)OC)O)OC)C(=CC2)CO
Gardenia jasminoides	herbid_101	12132	genipin	C12C([C@@H](CC=C1C(=O)OC)O)C(=CC2)CO
Gardenia jasminoides	herbid_101	12457	nonacosane	CCCCCCCCCCCCCCCCCCCCCCCCCCCCC
Gardenia jasminoides	herbid_101	12695	ethyl,,5-o-caffeoyl-3-o-sinapoylquinate	C1[C@@](C[C@H]([C@H]([C@@H]1OC(=O)/C=C/c1ccc(c(c1)O)O)OC(=O)/C=C/c1cc(c(c(c1)OC)O)OC)O)(C(=O)OCC)O
Gardenia jasminoides	herbid_101	13072	ethyl,5-o-caffeoyl-4-o-sinapoylquinate	C1[C@@](C[C@H]([C@H]([C@@H]1OC(=O)/C=C/c1ccc(c(c1)O)O)O)OC(=O)/C=C/c1cc(c(c(c1)OC)O)OC)(C(=O)OCC)O
Gardenia jasminoides	herbid_101	13252	aglycone,geniposidic,acid	C1(=CCC2C1C(OC=C2C(=O)O)O)CO
Gardenia jasminoides	herbid_101	13950	geniposide	O1C=C([C@@H]2[C@H]([C@@H]1OC1C(C(C(C(O1)CO)O)O)O)C(=CC2)CO)C(=O)OC
Gardenia jasminoides	herbid_101	13954	geniposide	O1C=C([C@@H]2[C@H]([C@@H]1OC1C(C(C(C(O1)CO)O)O)O)C(=CC2)CO)C(=O)OC
Gardenia jasminoides	herbid_101	14687	methyl,5-o-caffeoyl-4-o-sinapoyl-quinate	C1[C@@](C[C@H]([C@H]([C@@H]1OC(=O)/C=C/c1ccc(c(c1)O)O)O)OC(=O)/C=C/c1cc(c(c(c1)OC)O)OC)(C(=O)OC)O
Gardenia jasminoides	herbid_101	15290	10-o-succinoylgeniposide	C12C([C@@H](OC=C1C(=O)OC)OC1O[C@@H]([C@H]([C@@H]([C@H]1O)O)O)CO)C(=CC2)COC(=O)CCC=O
Gardenia jasminoides	herbid_101	15360	Scandoside methyl ester	C1=C(C2C(C(O1)OC1O[C@@H]([C@H]([C@H]([C@H]1O)O)O)CO)C(=CC2O)CO)C(=O)OC
Gardenia jasminoides	herbid_101	15653	10-(6-o-trans-sinapoylglucopyranosyl)gardendiol	C12C(COC(=O)[C@@H]1CO)C(=CC2)COC1O[C@@H]([C@H]([C@@H]([C@H]1O)O)O)COC(=O)/C=C/c1cc(c(c(c1)OC)O)OC
Gardenia jasminoides	herbid_101	16386	Artemisetin	O(C)c1c(OC)c(c2c(c1)oc(c(c2=O)OC)c1cc(OC)c(cc1)OC)O
Gardenia jasminoides	herbid_101	16823	3-O-Caffeoyl-4-O-sinapoylquinic acid	c1(c(c(cc(c1)/C=C/C(=O)OC1[C@H](OC(=O)/C=C/c2ccc(c(c2)O)O)C[C@@](CC1O)(C(=O)O)O)OC)O)OC
Gardenia jasminoides	herbid_101	17436	6''-O-p-Coumaroylgenipingentiobioside	c1(ccc(cc1)/C=C/C(=O)OCC1[C@H]([C@H]([C@H]([C@@H](O1)OCC1[C@H]([C@H]([C@H]([C@@H](O1)OC1OC=C([C@@H]2[C@H]1C(=CC2)CO)C(=O)OC)O)O)O)O)O)O)O
Gardenia jasminoides	herbid_101	18001	3,5-Di-O-caffeoyl-4-O-(3-hydroxy-3-methyl)glutaroylquinic acid	c1c(c(cc(c1)/C=C/C(=O)OC1C([C@@H](C[C@](C1)(O)C(=O)O)OC(=O)/C=C/c1ccc(c(c1)O)O)OC(=O)CC(CC(=O)O)(C)O)O)O
Gardenia jasminoides	herbid_101	18003	3,4-Di-O-caffeoylquinic acid	c1(c(ccc(c1)/C=C/C(=O)OC1[C@@H](C[C@](CC1O)(O)C(=O)O)OC(=C)/C=C/c1cc(c(cc1)O)O)O)O
Gardenia jasminoides	herbid_101	18996	Gardendiol	[C@H]12[C@H](COC(=O)[C@@]1(CO)C)C(=CC2)CO
Gardenia jasminoides	herbid_101	18997	Gardenin	c1(c(c(c2c(c1OC)oc(cc2=O)c1cc(c(c(c1)OC)OC)OC)O)OC)OC
Gardenia jasminoides	herbid_101	18998	Gardenone	C1(=O)CC(C2[C@H](C1)[C@](OC2)(OCC)C)(C)C
Gardenia jasminoides	herbid_101	18999	Gardenoside	C1=C([C@@H]2[C@H](C(O1)OC1O[C@@H]([C@H]([C@H]([C@H]1O)O)O)CO)[C@@](C=C2)(O)CO)C(=O)OC
Gardenia jasminoides	herbid_101	19002	Gardoside	C1=C(C2C(C(O1)OC1O[C@@H]([C@H]([C@H]([C@H]1O)O)O)CO)C(=C)C(C2)O)C(=O)O
Gardenia jasminoides	herbid_101	19025	Genipingentiobioside	C1=C(C2C(C(O1)OC1O[C@@H]([C@H]([C@H]([C@H]1O)O)O)COC1O[C@@H]([C@H]([C@H]([C@H]1O)O)O)CO)C(=CC2)CO)C(=O)OC
Gardenia jasminoides	herbid_101	19889	5-Hydroxy-6,7,3',4',5'-pentamethoxyflavone	c1(cc2c(c(c1OC)O)c(=O)cc(o2)c1cc(c(c(c1)OC)OC)OC)OC
Gardenia jasminoides	herbid_101	21345	Methyl dihydrojasmonate	C1(C(CCC1=O)CC(=O)OC)CCCCC
Gardenia jasminoides	herbid_101	2308	Methyl propyl disulfide	CCCSSC
Gardenia jasminoides	herbid_101	27714	α-Crocetin	C(=O)(/C(=C/C=C/C(=C/C=C/C=C(/C=C/C=C(\C)/C(=O)O)\C)/C)/C)O
Gardenia jasminoides	herbid_101	28481	3,4-Di-O-caffeoyl-5-O-(3-hydroxy-3-methyl) glutaroyl quinic acid	C1[C@H]([C@H]([C@@H](C[C@]1(O)C(=O)O)OC(=O)/C=C/c1cc(c(cc1)O)O)OC(=O)/C=C/c1cc(c(cc1)O)O)OC(=O)C[C@@](CC(=O)O)(O)C
Gardenia jasminoides	herbid_101	29738	7β,8β-Epoxy-8α-dihydrogeniposide	[C@H]12[C@H]([C@@H](OC=C1C(=O)OC)O[C@@H]1O[C@@H]([C@H]([C@@H]([C@H]1O)O)O)CO)[C@@]1([C@H](C2)O1)CO
Gardenia jasminoides	herbid_101	30562	Geniposidic acid	[C@H]12[C@H]([C@@H](OC=C1C(=O)O)O[C@@H]1O[C@@H]([C@H]([C@@H]([C@H]1O)O)O)CO)C(=CC2)CO
Gardenia jasminoides	herbid_101	34881	6-O-Methyldeacetylasperulosidic acid methyl ester	[C@H]1([C@H]([C@@H]([C@H]([C@@H](O1)O[C@@H]1OC=C([C@@H]2[C@H]1C(=C[C@@H]2CO)CO)C(=O)OC)O)O)O)CO
Gardenia jasminoides	herbid_101	35082	8-O-Methylmonotropein methyl ester	[C@H]12[C@H]([C@@H](OC=C1C(=O)OC)O[C@@H]1O[C@@H]([C@H]([C@@H]([C@H]1O)O)O)CO)[C@](C=C2)(CO)OC
Gardenia jasminoides	herbid_101	35153	6-O-Methylscandoside methyl ester	[C@H]12[C@H]([C@@H](CC=C1C(=O)OC)O[C@@H]1O[C@@H]([C@H]([C@@H]([C@H]1O)O)O)CO)C(=C[C@H]2CO)CO
Gardenia jasminoides	herbid_101	36897	Picrocrocinic acid O-β-D-glucopyrinoside	C1[C@H](CC(=C(C1(C)C)C(=O)O)C)O[C@@H]1[C@H]([C@H]([C@H]([C@@H](O1)CO)O)O)O
Gardenia jasminoides	herbid_101	4682	ursolic acid	C(=O)([C@]12CC[C@]3([C@@]4(CC[C@@H]5C([C@@H](O)CC[C@@]5([C@H]4CC=C3[C@@H]2[C@H]([C@@H](CC1)C)C)C)(C)C)C)C)O
Gardenia jasminoides	herbid_101	4756	Chlorogenic acid	[C@@H]1([C@H](C[C@](C[C@@H]1OC(=O)/C=C/c1ccc(c(c1)O)O)(O)C(=O)O)O)O
Gardenia jasminoides	herbid_101	4928	Deacetyl asperulosidic acid methyl ester	[C@H]12[C@H]([C@@H](OC=C1C(=O)OC)O[C@@H]1O[C@@H]([C@H]([C@H]([C@H]1O)O)O)CO)C(=CC2O)CO
Gardenia jasminoides	herbid_101	4929	Deacetyl asperulosidic acid	[C@H]12[C@H]([C@@H](OC=C1C(=O)O)O[C@@H]1O[C@@H]([C@H]([C@H]([C@H]1O)O)O)CO)C(=CC2O)CO
Gardenia jasminoides	herbid_101	5388	10-O-Acetylgeniposide	C1=C(C2C(C(O1)OC1O[C@@H]([C@H]([C@H]([C@H]1O)O)O)CO)C(=CC2)COC(=O)C)C(=O)OC
Gardenia jasminoides	herbid_101	6523	6'-O-trans-sinapoylgenipin gentiobioside	C12C([C@@H](OC=C1C(=O)OC)OC1O[C@@H]([C@H]([C@@H]([C@H]1O)O)O)COC1O[C@@H]([C@H]([C@@H]([C@H]1O)O)O)COC(=O)/C=C/c1cc(c(c(c1)OC)O)OC)C(=CC2)CO
Gardenia jasminoides	herbid_101	6524	6'-O-trans-p-coumaroylgenipin gentiobioside	C12C([C@@H](OC=C1C(=O)OC)OC1O[C@@H]([C@H]([C@@H]([C@H]1O)O)O)COC1O[C@@H]([C@H]([C@@H]([C@H]1O)O)O)COC(=O)/C=C/c1ccc(cc1)O)C(=CC2)CO
Gardenia jasminoides	herbid_101	6525	6'-O-trans-cinnamoylgenipin gentiobioside	C12C([C@@H](OC=C1C(=O)OC)OC1O[C@@H]([C@H]([C@@H]([C@H]1O)O)O)COC1O[C@@H]([C@H]([C@@H]([C@H]1O)O)O)COC(=O)/C=C/c1ccccc1)C(=CC2)CO
Gardenia jasminoides	herbid_101	8556	crocetin	C(=O)(O)/C(=C/C=C/C(=C/C=C/C=C(/C=C/C=C(/C(=O)O)\C)\C)/C)/C
Gardenia jasminoides	herbid_101	9846	10-o-acetylgeniposide	C12C([C@@H](OC=C1C(=O)OC)OC1O[C@@H]([C@H]([C@@H]([C@H]1O)O)O)CO)C(=CC2)COC(=O)C
Gardenia jasminoides	herbid_101	997	Shanzhiside	C1=C([C@H]2[C@@H](C(O1)OC1O[C@@H]([C@H]([C@H]([C@H]1O)O)O)CO)[C@](CC2O)(C)O)C(=O)O
Prunus amygdalus Batsch	herbid_1010	112	Benzaldehyde	c1c(cccc1)C=O
Prunus amygdalus Batsch	herbid_1010	115	Benzaldehyde	c1c(cccc1)C=O
Prunus amygdalus Batsch	herbid_1010	13269	amygdalin	C1(C(C(C(C(O1)OC(C#N)c1ccccc1)O)O)O)COC1[C@H](O)[C@@H](O)[C@H](O)[C@H](O1)CO
Prunus amygdalus Batsch	herbid_1010	1969	Aromadendrin	c1cc(ccc1O)C1C(O)C(=O)c2c(O1)cc(cc2O)O
Prunus amygdalus Batsch	herbid_1010	19692	Hydrocyanic acid	C#N
Prunus amygdalus Batsch	herbid_1010	26145	(2R,3R)-Aromadendrin	c1c(cc2c(c1O)C(=O)[C@H]([C@H](O2)c1ccc(cc1)O)O)O
Prunus amygdalus Batsch	herbid_1010	3803	Eriodictyol	c1c(cc2c(c1O)C(=O)CC(O2)c1ccc(c(c1)O)O)O
Prunus amygdalus Batsch	herbid_1010	3807	Eriodictyol	c1c(cc2c(c1O)C(=O)CC(O2)c1ccc(c(c1)O)O)O
Prunus amygdalus Batsch	herbid_1010	4401	Dihydroquercetin	c1(cc(cc2c1C(=O)C(C(O2)c1ccc(c(c1)O)O)O)O)O
Prunus amygdalus Batsch	herbid_1010	4403	Dihydroquercetin	c1(cc(cc2c1C(=O)C(C(O2)c1ccc(c(c1)O)O)O)O)O
Centiana bavarica	herbid_1011	356	Swertianin	c1(c(c2c(cc1)oc1c(c2=O)c(cc(c1)OC)O)O)O
Calophyllum brasiliense	herbid_1012	14246	Jacareubin	C1(C=Cc2c(O1)cc1c(c2O)c(=O)c2c(o1)c(c(cc2)O)O)(C)C
Calophyllum brasiliense	herbid_1012	26695	Brasiliensic acid	CC(=CCCC(=C)CC[C@@]1(C(=O)C(=C2C(=C1O)C(=O)[C@H]([C@@H](O2)C)C)[C@@H](CCC)C(=O)O)CC=C(C)C)C
Calophyllum brasiliense	herbid_1012	26696	Brasiliensophyllic acid A	[C@]1(C(=O)C(=C2C(=C([C@H]([C@H](O2)C)C)O)C1=O)[C@@H](CC(=O)O)c1ccccc1)(CC=C(C)C)C[C@H]1C[C@H](C1(C)C)C(=C)C
Calophyllum brasiliense	herbid_1012	26697	Brasiliensophyllic acid B	[C@@]1(C(=O)C(=C2C(=C1O)C(=O)[C@@H]([C@H](O2)C)C)[C@@H](CC(=O)O)c1ccccc1)(CC=C(C)C)C[C@H]1C[C@H](C1(C)C)C(=C)C
Calophyllum brasiliense	herbid_1012	26698	Brasiliensophyllic acid C	[C@]1(C(=O)C(=C2C(=C([C@H]([C@H](O2)C)C)O)C1=O)[C@@H](CC(=O)O)c1ccccc1)(CC=C(C)C)C[C@@H](C=C(C)C)CCC(=C)C
Calophyllum brasiliense	herbid_1012	28952	1,7-Dihydroxy-3-methoxy xanthone	c1(ccc2c(c1)c(=O)c1c(o2)cc(cc1O)OC)O
Thladiantha cordifolia (BL.) Cogn.	herbid_1013	15018	Dihydroisocucurbitacin-beta-25-acetate	C1(=O)C(C(C2=CC[C@@H]3[C@](C2C1)(C(=O)C[C@]1(C3(CC(C1[C@](C(=O)CCC(C)(C)OC(=O)C)(O)C)O)C)C)C)(C)C)O
Thladiantha cordifolia (BL.) Cogn.	herbid_1013	24153	Thladioside H1	C1[C@@H]([C@@](C2[C@](C1)(C1[C@@](CC2)([C@]2(C(=CC1)C1[C@@](CC2)(CCC(C1)(C)C)C(=O)O[C@H]1[C@@H]([C@@H]([C@@H](CO1)O)O)O[C@H]1[C@@H]([C@@H]([C@H]([C@H](O1)C)O[C@H]1[C@@H]([C@@H]([C@@H](CO1)O)O[C@H]1[C@@H]([C@@H]([C@@H](CO1)O)O)O)O)O)O)C)C)C)(C)C=O)O[C@H]1[C@@H]([C@@H]([C@@H]([C@H](O1)C(=O)O)O)O)O[C@H]1[C@@H]([C@@H]([C@H]([C@H](O1)CO)O)O)O
Thladiantha cordifolia (BL.) Cogn.	herbid_1013	28648	Dihydroisocucurbitacin B	C1(=O)[C@H](C(C2=CC[C@@H]3[C@]([C@@H]2C1)(C(=O)C[C@]1([C@]3(C[C@H]([C@@H]1[C@](C(=O)CCC(C)(OC(=O)C)C)(O)C)O)C)C)C)(C)C)O
Crinum asiaticum L. var. sinicum Bak.	herbid_1014	207	Tazettine	c12c(cc3c(c1)[C@]14[C@H](C[C@@H](C=C1)OC)N(C[C@]4(OC3)O)C)OCO2
Crinum asiaticum L. var. sinicum Bak.	herbid_1014	20786	Lycorine	C1Oc2c(O1)cc1c(c2)CN2C3[C@H]1C([C@H](C=C3CC2)O)O
Crinum asiaticum L. var. sinicum Bak.	herbid_1014	209	Tazettine	c12c(cc3c(c1)[C@]14[C@H](C[C@@H](C=C1)OC)N(C[C@]4(OC3)O)C)OCO2
Aesculus turbinata B L.	herbid_1015	16551	Barringtogenol C	C1[C@@H](C(C2[C@](C1)(C1[C@@](CC2)(C2(C(=CC1)[C@H]1[C@@](C(C2)O)(C([C@@H](C(C1)(C)C)O)O)CO)C)C)C)(C)C)O
Aesculus turbinata B L.	herbid_1015	17260	Cleomiscosin A	c1(c(ccc(c1)[C@@H]1[C@@H](CO)Oc2c(O1)c(cc1c2oc(=O)cc1)OC)O)OC
Aesculus turbinata B L.	herbid_1015	17261	Cleomiscosin B	c1(c2c(c3c(c1)ccc(=O)o3)OC(C(O2)CO)c1ccc(c(c1)OC)O)OC
Aesculus turbinata B L.	herbid_1015	18882	Fraxetin	c1(c(cc2c(c1O)oc(=O)cc2)OC)O
Aesculus turbinata B L.	herbid_1015	22802	Protoaescigenin	C1[C@@H]([C@](C2[C@](C1)(C1[C@@](CC2)(C2(C(=CC1)C1[C@@](C(C2)O)(C([C@@H](C(C1)(C)C)O)O)CO)C)C)C)(C)CO)O
Aesculus turbinata B L.	herbid_1015	28361	16-Desoxybarringtogenol C	C1[C@@H](C([C@H]2[C@](C1)([C@@H]1[C@@](CC2)([C@]2(C(=CC1)[C@H]1[C@@](CC2)([C@H]([C@@H](C(C1)(C)C)O)O)CO)C)C)C)(C)C)O
Aesculus turbinata B L.	herbid_1015	4578	Aesculetin	c1(cc2c(cc1O)ccc(=O)o2)O
Aesculus turbinata B L.	herbid_1015	4601	Aescigenin	C1[C@@H]([C@@](C2[C@](C1)(C1[C@@](CC2)(C2(C(=CC1)C1[C@]3(C(C2)OC(C3O)C(C1)(C)C)CO)C)C)C)(CO)C)O
Berberis thunbergii DC.	herbid_1016	10429	columbamine	c1(c(cc2c(c1)CC[n+209]1c2cc2c(c1)cc(c(c2)OCC)OCC)OCC)O
Berberis thunbergii DC.	herbid_1016	11945	jatrorrhizine	c1(c(cc2c(c1)CC[n+209]1c2cc2c(c1)cc(c(c2)OC)OC)OC)O
Berberis thunbergii DC.	herbid_1016	14222	Jatrorrhizine	c1c(c(c2c(c1)cc1[n+937](c2)CCc2c1cc(c(c2)O)OC)OC)OC
Berberis thunbergii DC.	herbid_1016	15224	magnoflorine	c1(c(c2c3c(c1)CC[N+209](C3Cc1c2c(c(cc1)OC)OC)(C)C)O)OC
Berberis thunbergii DC.	herbid_1016	1617	Palmatine	c12c(c3[n+937](CC1)cc1c(c3)ccc(c1OC)OC)cc(c(c2)OC)OC
Berberis thunbergii DC.	herbid_1016	1623	Palmatine	c12c(c3[n+937](CC1)cc1c(c3)ccc(c1OC)OC)cc(c(c2)OC)OC
Berberis thunbergii DC.	herbid_1016	1723	Oxyacanthine	c12c3cc(c(c1)OC)Oc1c4c(cc(c1OC)OC)CCN([C@@H]4Cc1ccc(cc1)Oc1c(ccc(C[C@@H]3N(CC2)C)c1)O)C
Berberis thunbergii DC.	herbid_1016	1729	Oxyacanthine	c12c3cc(c(c1)OC)Oc1c4c(cc(c1OC)OC)CCN([C@@H]4Cc1ccc(cc1)Oc1c(ccc(C[C@@H]3N(CC2)C)c1)O)C
Berberis thunbergii DC.	herbid_1016	20298	Isotetrandrine	C1N(C2c3c(C1)cc(c(c3Oc1c(cc3c(c1)C(N(CC3)C)Cc1ccc(Oc3cc(C2)ccc3OC)cc1)OC)OC)OC)C
Berberis thunbergii DC.	herbid_1016	41	Berberine	c12c(cc3c(c1)CC[n+937]1c3cc3c(c1)c(c(cc3)OC)OC)OCO2
Berberis thunbergii DC.	herbid_1016	42	Berberine	c12c(cc3c(c1)CC[n+937]1c3cc3c(c1)c(c(cc3)OC)OC)OCO2
Berberis thunbergii DC.	herbid_1016	53	Berbamine	c1(cc2c3c(c1OC)Oc1cc4c(cc1OC)CCN([C@H]4Cc1ccc(cc1)Oc1c(ccc(C[C@H]3N(CC2)C)c1)O)C)OC
Berberis thunbergii DC.	herbid_1016	55	Berbamine	c1(cc2c3c(c1OC)Oc1cc4c(cc1OC)CCN([C@H]4Cc1ccc(cc1)Oc1c(ccc(C[C@H]3N(CC2)C)c1)O)C)OC
Kadsura japonica	herbid_1017	25135	Acetylbinankadsurin A	c1(cc2c(c(c1OC)O)c1c(cc3c(c1OC)OCO3)[C@H]([C@H]([C@@H](C2)C)C)OC(=O)C)OC
Kadsura japonica	herbid_1017	2761	Kadsurin	c12c(c3c(cc1OCO2)[C@@H]([C@@H]([C@@H](Cc1c3c(c(c(c1)OC)OC)OC)C)C)OC(=O)C)OC
Kadsura japonica	herbid_1017	7415	kadsuranin	CC1Cc2c(c3c(C[C@@H]1C)c(c(c(c3OC)OC)OC)Br)c(c1c(c2Br)OCO1)OC
Magnolia obovata	herbid_1018	1732	Oxoushinsunine	c12c(c3c4c(c1)ccnc4C(=O)c1c3cccc1)OCO2
Magnolia obovata	herbid_1018	3578	Eudesobovatol A	c1c(ccc(c1)Oc1cc(cc(c1O)O[C@@]1(CCC[C@]2([C@H]1C[C@@H](CC2)C(C)(O)C)C)C)CC=C)CC=C
Melia azedarach L. var. japonica Mak.	herbid_1019	10387	melianone	C1C(=O)C([C@H]2[C@](C1)([C@@H]1C(=CC2)[C@@]2([C@@](CC1)([C@@H](CC2)[C@@H]1C[C@@H](O[C@H]1O)[C@H]1C(C)(C)O1)C)C)C)(C)C
Melia azedarach L. var. japonica Mak.	herbid_1019	1061	Sendanone acetate	C1C(=O)C(C2[C@](C1)(C1C(=CC2)C2(C(CC1)(C(CC2)C1C(OC(C1)C1OC1(C)C)OC(=O)C)C)C)C)(C)C
Melia azedarach L. var. japonica Mak.	herbid_1019	27187	(+)-Catechin	c1(cc(c2c(c1)O[C@@H]([C@H](C2)O)c1cc(c(cc1)O)O)O)O
Melia azedarach L. var. japonica Mak.	herbid_1019	28047	Deacetylturraeanthin	C1[C@@H](C([C@H]2[C@](C1)([C@@H]1C(=CC2)[C@@]2([C@@](CC1)([C@@H](CC2)[C@@H]1C[C@@H](O[C@H]1O)[C@@H]1C(C)(C)O1)C)C)C)(C)C)O
Melia azedarach L. var. japonica Mak.	herbid_1019	4878	Deactylturraeanthin	[C@H]1(C(C2[C@](CC1)(C1C(=CC2)[C@@]2(C(CC1)(C)C(CC2)C1CC(O[C@@H]1O)C1C(C)(O1)C)C)C)(C)C)O
Boenninghausenia japonica	herbid_1020	1403	Rutamarin	c12c(cc3c(c1)cc(c(=O)o3)C(C=C)(C)C)OC(C2)C(C)(C)OC(=O)C
Boenninghausenia japonica	herbid_1020	2514	Matsukaze lactone	c12c(ccc(=O)o1)cc(c(c2)OC)c1c2oc(=O)ccc2ccc1OC
Coriaria japonica	herbid_1021	1422	Rugosin D	c1(c(c2c(cc1O)C(=O)COC1(OC(=O)c3c2c(c(c(c3)O)O)O)COC(C(C1OC(=O)c1ccc(c(c1O)O)O)OC(=O)c1cc(c(c(c1)O)O)O)OC(=O)c1c(c(c(c(c1)O)O)O)Oc1c(c(c2c(c1)C(=O)OCC1C(OC(=O)c3c2c(c(c(c3)O)O)O)C(OC(=O)c2cc(c(c(c2)O)O)O)C(C(O1)OC(=O)c1cc(c(c(c1)O)O)O)OC(=O)c1cc(c(c(c1)O)O)O)O)O)O)O
Coriaria japonica	herbid_1021	15704	geraniin	c1(c(cc2c(c1O)c1c(c(c(cc1C(=O)OC1[C@H]3C(O2)O[C@H]([C@@H]1OC(=O)c1c2c(c(c(c1)O)O)O[C@]1(C(=O)C=C(C(=O)O3)C2C1(O)O)O)OC(=O)c1cc(c(c(c1)O)O)O)O)O)O)O)O
Coriaria japonica	herbid_1021	17369	Coriamyrtin	C1[C@H]2C([C@@H](C3(C1([C@@]1(C4C3O4)OC1)C)O)C(=O)O2)C(=C)C
Coriaria japonica	herbid_1021	17370	Coriariin A	c1(c(c2c(cc1O)C(=O)OCC1[C@H](OC(=O)c3c2c(c(c(c3)O)O)O)C([C@H](C(O1)OC(=O)c1cc(c(c(c1)O)O)Oc1c(cc(c(c1O)O)O)C(=O)O[C@@H]1C([C@H](C2C(O1)COC(=O)c1c(c(c(c(c1)O)O)O)c1c(C(=O)O2)cc(c(c1O)O)O)OC(=O)c1cc(c(c(c1)O)O)O)OC(=O)c1cc(c(c(c1)O)O)O)OC(=O)c1cc(c(c(c1)O)O)O)OC(=O)c1cc(c(c(c1)O)O)O)O)O
Coriaria japonica	herbid_1021	24452	Tutin	C1([C@H]2C3(C([C@@H]([C@@H]1OC2=O)O)(C1(C2C3O2)OC1)C)O)C(=C)C
Coriaria japonica	herbid_1021	27599	Corianin	C1O[C@H]2[C@]3([C@@]1([C@H]1[C@@H]([C@]3([C@@H]3[C@@H]([C@H]2OC3=O)C(C)C)O)O1)O)C
Coriaria japonica	herbid_1021	27600	Coriarin	[C@]12([C@]3([C@@]([C@@H]4[C@H]1O4)([C@@H]1[C@@H]([C@H]([C@H]3OC1=O)O)C(=C)C)O)C)OC2
Coriaria japonica	herbid_1021	28706	Dihydrotutin	[C@H]1([C@H]2[C@H]([C@@H]([C@]3([C@@]1([C@@]1([C@H]4[C@@H]3O4)OC1)C)O)C(=O)O2)C(C)C)O
Coriaria japonica	herbid_1021	3573	Eugeniin	c1(c(c2c(cc1O)C(=O)OCC1OC(C(C(C1OC(=O)c1cc(c(c(c21)O)O)O)OC(=O)c1cc(c(c(c1)O)O)O)OC(=O)c1cc(c(c(c1)O)O)O)OC(=O)c1cc(c(c(c1)O)O)O)O)O
Coriaria japonica	herbid_1021	3574	Eugeniin	c1(c(c2c(cc1O)C(=O)OCC1OC(C(C(C1OC(=O)c1cc(c(c(c21)O)O)O)OC(=O)c1cc(c(c(c1)O)O)O)OC(=O)c1cc(c(c(c1)O)O)O)OC(=O)c1cc(c(c(c1)O)O)O)O)O
Cercidiphyllum japonicum	herbid_1022	27251	Cercidinin A	c1(c(cc(cc1O)C(=O)OC[C@@H]1[C@@H]2[C@@H]([C@H]([C@@H](O1)OC(=O)c1cc(c(c(c1)O)O)O)OC(=O)c1cc(c(c(c1)O)O)O)OC(=O)c1c(c(c(c(c1)O)O)O)c1c(cc(c(c1O)O)O)C(=O)O2)O)O
Cercidiphyllum japonicum	herbid_1022	2845	Ampelopsin	c1c(c(c(cc1[C@H]1Oc2c(C(=O)[C@@H]1O)c(cc(c2)O)O)O)O)O
Pyrola japonica Klenze ex Alef.	herbid_1023	10059	quercetin	c1(c(O)c(=O)c2c(O)cc(O)cc2o1)c1cc(O)c(O)cc1
Pyrola japonica Klenze ex Alef.	herbid_1023	17096	Chimaphylin	c1(ccc2c(c1)C(=O)C(=CC2=O)C)C
Pyrola japonica Klenze ex Alef.	herbid_1023	19516	Hentriacontane	CCC
Pyrola japonica Klenze ex Alef.	herbid_1023	19632	Homoarbutin	c1c(cc(c(c1)O)C)OC1O[C@@H]([C@H]([C@H]([C@H]1O)O)O)CO
Pyrola japonica Klenze ex Alef.	herbid_1023	29227	2,7-Dimethyl-1,4-dihydronaphthalene-5,8-diol 5-O-β-D-xylopyra-nosyl(1→6)-β-D-glucopyranoside	c1(cc(c2c(c1O)CC(=CC2)C)O[C@H]1O[C@@H]([C@@H]([C@H]([C@H]1O)O)O)CO[C@H]1OC[C@@H]([C@H]([C@H]1O)O)O)C
Pyrola japonica Klenze ex Alef.	herbid_1023	30883	2-β-D-Glucopyranosyloxy-5-hydroxyphenylacetic acid methyl ester	c1c(ccc(c1CC(=O)OC)O[C@@H]1O[C@@H]([C@H]([C@@H]([C@H]1O)O)O)CO)O
Pyrola japonica Klenze ex Alef.	herbid_1023	31916	4-Hydroxy-2-[(2E,6Z)-8-β-D-glucopyranosyloxy-3,7-dimethyl-octa-2,6-dien-1-yl]-5-methylphenyl β-D-glucopyranoside	c1(cc(c(cc1O)C/C=C(/CC/C=C(/C)\CO[C@@H]1O[C@@H]([C@H]([C@@H]([C@H]1O)O)O)CO)\C)O[C@@H]1O[C@@H]([C@H]([C@@H]([C@H]1O)O)O)CO)C
Pyrola japonica Klenze ex Alef.	herbid_1023	31958	4-Hydroxy-2-[(E)-4-hydroxy-3-methyl-2-butenyl]-5-methyl-phenyl β-D- glucopyranoside	c1(cc(c(cc1O)C/C=C(/CO)\C)O[C@@H]1O[C@@H]([C@H]([C@@H]([C@H]1O)O)O)CO)C
Pyrola japonica Klenze ex Alef.	herbid_1023	31960	4-Hydroxy-2-[3-hydroxy-3-methylbutyl]-5-methylphenyl β-D-glucopyranoside	c1(cc(c(cc1O)CCC(C)(C)O)O[C@@H]1O[C@@H]([C@H]([C@@H]([C@H]1O)O)O)CO)C
Pyrola japonica Klenze ex Alef.	herbid_1023	37000	Pirolatin	O(c1c(C/C=C(/CC/C=C(\CO)/C)\C)cc(c(c1)C)O)[C@H]1[C@@H]([C@H]([C@@H]([C@H](O1)CO)O)O)O
Pyrola japonica Klenze ex Alef.	herbid_1023	4682	ursolic acid	C(=O)([C@]12CC[C@]3([C@@]4(CC[C@@H]5C([C@@H](O)CC[C@@]5([C@H]4CC=C3[C@@H]2[C@H]([C@@H](CC1)C)C)C)(C)C)C)C)O
Pyrola japonica Klenze ex Alef.	herbid_1023	4712	oleanolic acid	C(=O)([C@]12CC[C@]3([C@@]4(CC[C@H]5C([C@@H](O)CC[C@@]5([C@H]4CC=C3[C@@H]2CC(CC1)(C)C)C)(C)C)C)C)O
Pyrola japonica Klenze ex Alef.	herbid_1023	7305	arbutin	c1(ccc(cc1)O)OC1OC([C@@H](C([C@H]1O)O)O)CO
Pyrola japonica Klenze ex Alef.	herbid_1023	7916	monotropein	[C@@H]1([C@H]2[C@@H](C(=CO1)C(=O)O)C=C[C@@]2(CO)O)OC1O[C@@H]([C@H]([C@@H]([C@H]1O)O)O)CO
Pyrola japonica Klenze ex Alef.	herbid_1023	833	beta-Sitosterol	C1[C@@H](CC2=CCC3C([C@]2(C1)C)CC[C@]1(C3CC[C@@H]1C(CCC(CC)C(C)C)C)C)O
Coptis japonica	herbid_1024	10030	coptisine	c12c(cc3c(c1)CC[n+209]1c3cc3c(c1)cc1c(c3)OCO1)OCO2
Coptis japonica	herbid_1024	50	Berberastine	c12c(cc3c(c1)C(C[n+937]1c3cc3c(c1)c(c(cc3)OC)OC)O)OCO2
Coptis japonica	herbid_1024	51	Berberastine	c12c(cc3c(c1)C(C[n+937]1c3cc3c(c1)c(c(cc3)OC)OC)O)OCO2
Coptis japonica	herbid_1024	9334	(+)-pinoresinol	C1C2C([C@H](O1)c1cc(cc(c1)O)OC)CO[C@@H]2c1ccc(c(c1)OC)O
Swertia japonica	herbid_1025	21594	2-O-Methylswertianin	COc1ccc2c(c1O)c(=O)c1c(o2)cc(cc1O)OC
Swertia japonica	herbid_1025	22137	Norswertianin	c1(ccc2c(c1O)c(=O)c1c(o2)cc(cc1O)O)O
Swertia japonica	herbid_1025	22138	Norswertianolin	c1cc(c2c(c1OC1O[C@@H]([C@H]([C@H]([C@H]1O)O)O)CO)c(=O)c1c(o2)cc(cc1O)O)O
Swertia japonica	herbid_1025	26034	6'-O-α-L-Arabinopyranosylswertiamarin	O([C@@H]1O[C@@H]([C@H]([C@@H]([C@H]1O)O)O)CO[C@@H]1OC[C@@H]([C@@H]([C@H]1O)O)O)[C@@H]1OC=C2[C@]([C@H]1C=C)(CCOC2=O)O
Swertia japonica	herbid_1025	26660	Boonein	[C@H]12[C@H](C(=O)OCC1)[C@H]([C@H](C2)O)C
Swertia japonica	herbid_1025	26829	3-Butenyl-6'-O-α-L-arabinopyranosyl-β-D-glucopyranoside	[C@H]1([C@@H]([C@H]([C@@H](OC1)OC[C@@H]1[C@H]([C@@H]([C@H]([C@@H](O1)OCCC=C)O)O)O)O)O)O
Swertia japonica	herbid_1025	27323	Chironiside	C1C[C@@]2(C(=CO[C@H]([C@@H]2C=C)O[C@@H]2O[C@@H]([C@H]([C@@H]([C@H]2O)O)O)CO[C@H]2[C@@H]([C@H]([C@@H](CO2)O)O)O)C(=O)O1)O
Swertia japonica	herbid_1025	30367	6'-O-β-D-Fructofuranosylswertiamarin	C1C[C@@]2(C(=CO[C@H]([C@@H]2C=C)O[C@@H]2O[C@@H]([C@H]([C@@H]([C@H]2O)O)O)COC[C@]2(O[C@@H]([C@H]([C@@H]2O)O)CO)O)C(=O)O1)O
Swertia japonica	herbid_1025	30427	3'-O-β-D-Galactopyranosylswertiamarin	O([C@@H]1O[C@@H]([C@H]([C@@H]([C@H]1O)O[C@@H]1O[C@@H]([C@@H]([C@@H]([C@H]1O)O)O)CO)O)CO)[C@@H]1OC=C2[C@]([C@H]1C=C)(CCOC2=O)O
Swertia japonica	herbid_1025	30428	6'-O-α-D-Galactopyranosylswertiamarin	O([C@@H]1O[C@@H]([C@H]([C@@H]([C@H]1O)O)O)CO[C@H]1O[C@@H]([C@@H]([C@@H]([C@H]1O)O)O)CO)[C@@H]1OC=C2[C@]([C@H]1C=C)(CCOC2=O)O
Swertia japonica	herbid_1025	30787	5''-O-β-D-Glucopyranosylamarogentin	C1C[C@@H]2C(=CO[C@H]([C@@H]2C=C)O[C@H]2O[C@H]([C@H]([C@@H]([C@H]2OC(=O)c2c(cc(cc2c2cc(ccc2)O)O[C@H]2O[C@@H]([C@@H]([C@H]([C@H]2O)O)O)CO)O)O)O)CO)C(=O)O1
Swertia japonica	herbid_1025	30788	5''-O-β-D-Glucopyranosylamaroswerin	C1C[C@@]2(C(=CO[C@H]([C@@H]2C=C)O[C@H]2O[C@H]([C@H]([C@@H]([C@H]2OC(=O)c2c(cc(cc2c2cc(ccc2)O)O[C@H]2O[C@@H]([C@@H]([C@H]([C@H]2O)O)O)CO)O)O)O)CO)C(=O)O1)O
Swertia japonica	herbid_1025	30789	1-O-β-D-Glucopyranosylamplexin	C1C[C@H]([C@@H](C(=O)O1)CO)[C@@H](C=C)CO[C@@H]1O[C@@H]([C@H]([C@@H]([C@H]1O)O)O)CO
Swertia japonica	herbid_1025	30822	6'-O-β-D-Glucopyranosylgentiopicroside	C1C=C2C(=CO[C@H]([C@@H]2C=C)O[C@@H]2O[C@@H]([C@H]([C@@H]([C@H]2O)O)O)CO[C@@H]2O[C@@H]([C@H]([C@@H]([C@H]2O)O)O)CO)C(=O)O1
Swertia japonica	herbid_1025	30920	3'-O-β-D-Glucopyranosylswertiamarin	C1C[C@@]2(C(=CO[C@H]([C@@H]2C=C)O[C@@H]2O[C@@H]([C@H]([C@@H]([C@H]2O)O[C@@H]2O[C@@H]([C@H]([C@@H]([C@H]2O)O)O)CO)O)CO)C(=O)O1)O
Swertia japonica	herbid_1025	30921	4'-O-β-D-Glucopyranosylswertiamarin	C1C[C@@]2(C(=CO[C@H]([C@@H]2C=C)O[C@@H]2O[C@@H]([C@H]([C@@H]([C@H]2O)O)O[C@@H]2O[C@@H]([C@H]([C@@H]([C@H]2O)O)O)CO)CO)C(=O)O1)O
Swertia japonica	herbid_1025	30922	6'-O-β-D-Glucopyranosylswertiamarin	C1C[C@@]2(C(=CO[C@H]([C@@H]2C=C)O[C@@H]2O[C@@H]([C@H]([C@@H]([C@H]2O)O)O)CO[C@@H]2O[C@@H]([C@H]([C@@H]([C@H]2O)O)O)CO)C(=O)O1)O
Swertia japonica	herbid_1025	31645	3-Hydroxybenzyl-1-O-β-D-glucopyranoside	c1c(cc(cc1)O)CO[C@@H]1O[C@@H]([C@H]([C@@H]([C@H]1O)O)O)CO
Swertia japonica	herbid_1025	32233	5-Hydroxymethylisochroman-1-one	c1(cccc2c1CCOC2=O)CO
Swertia japonica	herbid_1025	348	Swertiapunimarin	C1C[C@@H]2C(=CO[C@H](C2C=C)OC2O[C@@H]([C@H]([C@H]([C@H]2O)O)O)CO[C@@H]2O[C@@H]([C@H]([C@H]([C@H]2O)O)O)CO)C(=O)O1
Swertia japonica	herbid_1025	349	Swertianolin	c1c(c2c(cc1OC)oc1c(c2=O)c(ccc1O)OC1O[C@@H]([C@H]([C@H]([C@H]1O)O)O)CO)O
Swertia japonica	herbid_1025	354	Swertianolin	c1c(c2c(cc1OC)oc1c(c2=O)c(ccc1O)OC1O[C@@H]([C@H]([C@H]([C@H]1O)O)O)CO)O
Swertia japonica	herbid_1025	360	Swertiamarin	[C@@H]1([C@H]([C@@H](O[C@@H]([C@H]1O)CO)OC1OC=C2C([C@@H]1C=C)(CCOC2=O)O)O)O
Swertia japonica	herbid_1025	368	Swertiajaponin	[C@@H]1([C@H]([C@@H](O[C@@H]([C@H]1O)CO)c1c(c2c(cc1OC)oc(cc2=O)c1ccc(c(c1)O)O)O)O)O
Swertia japonica	herbid_1025	370	Swertiajaponin	[C@@H]1([C@H]([C@@H](O[C@@H]([C@H]1O)CO)c1c(c2c(cc1OC)oc(cc2=O)c1ccc(c(c1)O)O)O)O)O
Swertia japonica	herbid_1025	37278	8-O-Primeverosylbellidifolin	c1cc(c2c(c1O)oc1c(c2=O)c(cc(c1)OC)O)O[C@H]1[C@@H]([C@H]([C@@H]([C@H](O1)CO[C@H]1[C@@H]([C@H]([C@@H](CO1)O)O)O)O)O)O
Agrimonia japonica	herbid_1026	25449	Agrimonic acid A	c1(c(c2c(cc1O)C(=O)OC[C@@H]1[C@H]([C@H]3[C@H]([C@@H](O1)OC(=O)c1cc(c(c(c1Oc1cc(cc(c1O)O)C(=O)O)O)O)O)OC(=O)c1c(c(c(c(c1)O)O)O)c1c(cc(c(c1O)O)O)C(=O)O3)OC(=O)c1c2c(c(c(c1)O)O)O)O)O
Agrimonia japonica	herbid_1026	25450	Agrimonic acid B	c1(c(c2c(cc1O)C(=O)OC[C@@H]1[C@H]([C@H]3[C@H]([C@@H](O1)OC(=O)c1cc(c(c(c1)Oc1c(c(c(cc1C(=O)O)O)O)O)O)O)OC(=O)c1c(c(c(c(c1)O)O)O)c1c(cc(c(c1O)O)O)C(=O)O3)OC(=O)c1c2c(c(c(c1)O)O)O)O)O
Agrimonia japonica	herbid_1026	37196	Potentillin	c12c(cc(c(c1O)O)O)C(=O)O[C@H]1[C@H]3[C@H]([C@@H](O[C@@H]1COC(=O)c1c2c(c(c(c1)O)O)O)OC(=O)c1cc(c(c(c1)O)O)O)OC(=O)c1c(c(c(c(c1)O)O)O)c1c(c(c(cc1C(=O)O3)O)O)O
Agrimonia japonica	herbid_1026	4430	Agrimoniin	c1(c2c(cc(c1O)O)C(=O)OCC1C(OC(=O)c3c2c(c(c(c3)O)O)O)C2C(C(O1)OC(=O)c1c(c(c(c(c1)O)O)O)Oc1c(c(cc(c1)C(=O)OC1C3C(C4C(O1)COC(=O)c1c(c5c(C(=O)O4)cc(c(c5O)O)O)c(c(c(c1)O)O)O)OC(=O)c1c(c4c(C(=O)O3)cc(c(c4O)O)O)c(c(c(c1)O)O)O)O)O)OC(=O)c1c(c(c(c(c1)O)O)O)c1c(C(=O)O2)cc(c(c1O)O)O)O
Agrimonia japonica	herbid_1026	4432	Agrimoniin	c1(c2c(cc(c1O)O)C(=O)OCC1C(OC(=O)c3c2c(c(c(c3)O)O)O)C2C(C(O1)OC(=O)c1c(c(c(c(c1)O)O)O)Oc1c(c(cc(c1)C(=O)OC1C3C(C4C(O1)COC(=O)c1c(c5c(C(=O)O4)cc(c(c5O)O)O)c(c(c(c1)O)O)O)OC(=O)c1c(c4c(C(=O)O3)cc(c(c4O)O)O)c(c(c(c1)O)O)O)O)O)OC(=O)c1c(c(c(c(c1)O)O)O)c1c(C(=O)O2)cc(c(c1O)O)O)O
Gentiana japonica	herbid_1027	356	Swertianin	c1(c(c2c(cc1)oc1c(c2=O)c(cc(c1)OC)O)O)O
Gentiana japonica	herbid_1027	357	Swertianin	c1(c(c2c(cc1)oc1c(c2=O)c(cc(c1)OC)O)O)O
Dioscorea japonica	herbid_1028	4096	Dioscin	C1[C@@H](CC2=CCC3C([C@]2(C1)C)CC[C@]1(C3CC2C1C(C1(O2)OCC(CC1)C)C)C)O[C@@H]1O[C@@H]([C@H]([C@H]([C@H]1O[C@@H]1O[C@@H]([C@@H]([C@H]([C@H]1O)O)O)C)O)O[C@H]1[C@@H]([C@@H]([C@H]([C@H](O1)C)O)O)O)CO
Dioscorea japonica	herbid_1028	4097	Dioscin	C1[C@@H](CC2=CCC3C([C@]2(C1)C)CC[C@]1(C3CC2C1C(C1(O2)OCC(CC1)C)C)C)O[C@@H]1O[C@@H]([C@H]([C@H]([C@H]1O[C@@H]1O[C@@H]([C@@H]([C@H]([C@H]1O)O)O)C)O)O[C@H]1[C@@H]([C@@H]([C@H]([C@H](O1)C)O)O)O)CO
Prunus yedoensis	herbid_1029	2050	Naringenin	c1(cc(c2c(c1)OC(CC2=O)c1ccc(cc1)O)O)O
Prunus yedoensis	herbid_1029	2056	Naringenin	c1(cc(c2c(c1)OC(CC2=O)c1ccc(cc1)O)O)O
Phragmites communis Trin	herbid_103	10285	vanillic,acid	c1(cc(c(cc1)O)OC)C(=O)O
Phragmites communis Trin	herbid_103	10541	aurantiamide,acetate	c1ccccc1C(=O)NC(Cc1ccccc1)C(=O)NCC(Cc1ccccc1)COC(=O)C
Phragmites communis Trin	herbid_103	10821	beta-d-glucose	OC1[C@H](O)[C@@H](O)[C@H](O)[C@H](O1)CO
Phragmites communis Trin	herbid_103	11506	stigmasterol	C1C(=O)C[C@@H]2[C@](C1)([C@@H]1[C@@H](CC2)[C@H]2[C@](CC1)([C@H](CC2)[C@H](C)/C=C/[C@@H](CC)C(C)C)C)C
Phragmites communis Trin	herbid_103	11956	trans-p-coumaric,acid	C(=O)(/C=C/c1ccc(cc1)O)O
Phragmites communis Trin	herbid_103	12733	p-hydroxybenzaaldehyde	c1cc(ccc1C=O)O
Phragmites communis Trin	herbid_103	15265	alpha-d-glucose	OC1[C@H](O)[C@@H](O)[C@H](O)[C@H](O1)CO
Phragmites communis Trin	herbid_103	17298	Coixol	c1(ccc2c(c1)oc(=O)[nH]2)OC
Phragmites communis Trin	herbid_103	24655	Vitamin B1	[n+266]1c(ncc(c1[NH2+662])Cn1csc(c1C)CCO)C
Phragmites communis Trin	herbid_103	27527	Collettiside III	[C@@H]1([C@H]2[C@@H](O[C@]31OC[C@H](CC3)C)C[C@@H]1[C@@]2(CC[C@H]2[C@H]1CC=C1[C@@]2(CC[C@@H](C1)O[C@@H]1O[C@@H]([C@H]([C@@H]([C@H]1O[C@@H]1O[C@H]([C@@H]([C@H]([C@H]1O)O)O)C)O)O[C@@H]1O[C@H]([C@@H]([C@H]([C@H]1O)O)O)C)CO)C)C)C
Phragmites communis Trin	herbid_103	5617	cis-cou-maric acid	c1c(ccc(c1)/C=C\C(=O)O)O
Phragmites communis Trin	herbid_103	5679	delta 7-stigmastenol	[C@H]12C[C@H](CC[C@@]1([C@@H]1C(CC2)C2[C@](CC1)([C@H](CC2)[C@H](C)CC[C@@H](CC)C(C)C)C)C)O
Phragmites communis Trin	herbid_103	7706	tricin	c1(cc(c2c(c1)oc(cc2=O)c1cc(c(c(c1)C)O)OC)O)O
Phragmites communis Trin	herbid_103	8527	ethyl-2-methylacetoacetate	CCOC(=O)/C=C\N(C)C
Phragmites communis Trin	herbid_103	8756	2,3-dihydroxy-1-(4-hydroxy,,3,5-dimethoxy,phenyl)-1-propanone	c1c(c(c(cc1C(=O)C(CO)O)OC)O)OC
Phragmites communis Trin	herbid_103	9978	beta-sitosterol	C1[C@@H](CC2[C@](C1)([C@@H]1[C@@H](CC2)[C@H]2[C@](CC1)([C@H](CC2)C(C)CCC(CC)C(C)C)C)C)O
Berberis laurina	herbid_1030	21612	(+)-O-Methylthalicberine	c1(cc2c3c(c1OC)Oc1c(cc4c(c1)CCN(C4Cc1ccc(cc1)Oc1cc([C@@H]3N(CC2)C)ccc1OC)C)OC)OC
Berberis laurina	herbid_1030	50	Berberastine	c12c(cc3c(c1)C(C[n+937]1c3cc3c(c1)c(c(cc3)OC)OC)O)OCO2
Laurus nobilis L.	herbid_1031	10001	dehydrocostuslactone	O1C2C(C(=C)C1=O)CCC(=C)C1CCC(=C)C21
Laurus nobilis L.	herbid_1031	11591	costunolide	O1C2C(C(=C)C1=O)CCC(=CCCC(=C2)C)C
Laurus nobilis L.	herbid_1031	19055	Geraniol	CC(=CCC/C(=C/CO)/C)C
Laurus nobilis L.	herbid_1031	19061	Germacranolide	C1CC(=CC(C2C(CC(=C1)C)OC(=O)C2=C)OC(=O)C)C
Laurus nobilis L.	herbid_1031	20577	Launobine	c12c(c3c4c(c1)CCNC4Cc1c3c(O)c(cc1)OC)OCO2
Laurus nobilis L.	herbid_1031	31379	Hernangerine	c12c(c3c4c(c1)CCN[C@H]4Cc1ccc(c(c31)OC)O)OCO2
Laurus nobilis L.	herbid_1031	31554	(1R,4S)-1-Hydroperoxy-p-menth-2-en-8-ol acetate	C1=C[C@@](CC[C@@H]1C(C)(C)OC(=O)C)(OO)C
Laurus nobilis L.	herbid_1031	3528	Eugenol	c1cc(cc(c1O)OC)CC=C
Laurus nobilis L.	herbid_1031	3534	Eugenol	c1cc(cc(c1O)OC)CC=C
Laurus nobilis L.	herbid_1031	5299	Actinodaphnine	c1(c(cc2c(c1)c1c3C(C2)NCCc3cc2c1OCO2)O)OC
Laurus nobilis L.	herbid_1031	5300	Actinodaphnine	c1(c(cc2c(c1)c1c3C(C2)NCCc3cc2c1OCO2)O)OC
Laurus nobilis L.	herbid_1031	5390	Acetyleugenol	c1c(c(ccc1CC=C)OC(=O)C)OC
Euphorbia ebracteolata Hayata	herbid_1032	18385	Ebractelatinoside B	c1(cc(c(c(c1C(=O)C)O)Cc1c(c(c(cc1O[C@@H]1O[C@@H]([C@H]([C@H]([C@H]1O)O)O)CO)OC)C(=O)C)O)O)OC
Euphorbia ebracteolata Hayata	herbid_1032	18386	Ebractelatinoside C	c1(cc(c(c(c1C(=O)C)O)C)O[C@@H]1O[C@@H]([C@H]([C@H]([C@H]1O)O)O)CO[C@@H]1OC[C@H]([C@H]([C@H]1O)O)O)OC
Euphorbia ebracteolata Hayata	herbid_1032	18387	Ebracteolatanolide A	C1CC([C@@H]2C(C1)([C@H]1C3(CC2)C(C2=C(C(=O)O[C@H]2C1O)C)O3)C)(C)C
Euphorbia ebracteolata Hayata	herbid_1032	18388	Ebracteolatanolide B	C1CC([C@@H]2C(C1)([C@H]1C(CC2)(C(C2=C(C(=O)O[C@H]2C1O)C)O)O)C)(C)C
Euphorbia ebracteolata Hayata	herbid_1032	18389	Ebracteolatinoside A	c1(cc(cc(c1)C(=O)Oc1[nH]c(C(=O)O[C@@H]2O[C@@H]([C@H]([C@H]([C@H]2O)O)O)CO)cc1)O)O
Euphorbia ebracteolata Hayata	herbid_1032	26563	1,1'-Bis(2,6-dihydroxy-3-acetyl-4-methoxyphenyl)methane	c1(cc(c(c(c1C(=O)C)O)Cc1c(c(c(cc1O)OC)C(=O)C)O)O)OC
Euphorbia ebracteolata Hayata	herbid_1032	28934	2,4-Dihydroxy-6-methoxy-3-methylacetophenone-4-O-β-D-glucopyranoside	c1(cc(c(c(c1C(=O)C)O)C)O[C@@H]1O[C@@H]([C@H]([C@@H]([C@H]1O)O)O)CO)OC
Euphorbia ebracteolata Hayata	herbid_1032	4320	2,4-Dihydroxy-6-methoxy-3-methyl-acetophenone-4-O-beta-D-glucopyranoside	c1(cc(c(c(c1C(=O)C)O)C)OC1O[C@@H]([C@H]([C@H]([C@H]1O)O)O)CO)OC
Euphorbia ebracteolata Hayata	herbid_1032	4321	2,4-Dihydroxy-6-methoxy-3-methylacetophenone	c1(cc(c(c(c1C(=O)C)O)C)O)OC
Betula ermanii Cham.	herbid_1033	14178	3-Methyl betuletol	C1(=C(C(c2c(C1)oc(c(c2=O)OC)c1ccc(cc1)OC)O)OC)O
Betula ermanii Cham.	herbid_1033	26480	Betuletol	c1(c(c(c2c(c1)oc(c(c2=O)O)c1ccc(cc1)OC)O)OC)O
Betula ermanii Cham.	herbid_1033	33371	Kaempferol-7,4'-dimethyl ether	c1(cc(c2c(c1)oc(c(c2=O)O)c1ccc(cc1)OC)O)OC
Actinidia polygama (Sieb. et Zucc.) Maxim.	herbid_1034	16812	Caffeic acid	c1(c(ccc(c1)/C=C/C(=O)O)O)O
Actinidia polygama (Sieb. et Zucc.) Maxim.	herbid_1034	1955	Neonepetalactone	C12=C(CCC1C(COC2=O)C)C
Actinidia polygama (Sieb. et Zucc.) Maxim.	herbid_1034	1957	Neomatatabiol	[C@H]12[C@H]([C@@H](COC1O)C)CCC2C
Actinidia polygama (Sieb. et Zucc.) Maxim.	herbid_1034	19728	p-Hydroxybenzoic acid	c1(ccc(cc1)O)C(=O)O
Actinidia polygama (Sieb. et Zucc.) Maxim.	herbid_1034	19783	7-Hydroxydihydromatatabiether	C1CC2C(C1(OCC2C)C)CO
Actinidia polygama (Sieb. et Zucc.) Maxim.	herbid_1034	19836	5-Hydroxymatatabiether	C1(CC2C(=C)C1(C)OCC2C)O
Actinidia polygama (Sieb. et Zucc.) Maxim.	herbid_1034	20050	Iridodiol	C1CC(C(C1C)CO)C(CO)C
Actinidia polygama (Sieb. et Zucc.) Maxim.	herbid_1034	20051	Iridomyrmecin	[C@@H]12[C@@H]([C@@H](C(=O)OC1)C)CC[C@@H]2C
Actinidia polygama (Sieb. et Zucc.) Maxim.	herbid_1034	20055	Iristectorin A	c1(c(cc2c(c1O)c(=O)c(co2)c1cc(c(cc1)OC)O)O[C@H]1[C@@H]([C@@H]([C@@H]([C@H](O1)CO)O)O)O)OC
Actinidia polygama (Sieb. et Zucc.) Maxim.	herbid_1034	20177	Isoiridomyrmecin	C12C([C@H](C(=O)OC1)C)CCC2C
Actinidia polygama (Sieb. et Zucc.) Maxim.	herbid_1034	20216	Isoneomatatabiol	C1CC(C2C1[C@@H](COC2O)C)C
Actinidia polygama (Sieb. et Zucc.) Maxim.	herbid_1034	24782	Xylylic acid nitrile	c1c(c(cc(c1)C#N)C)C
Actinidia polygama (Sieb. et Zucc.) Maxim.	herbid_1034	2525	Matatabiol	C1C=C(C2(C1C(CO2)C)CO)C
Actinidia polygama (Sieb. et Zucc.) Maxim.	herbid_1034	2526	Matatabilactone	C1CC(C2C1C(COC2=O)C)C
Actinidia polygama (Sieb. et Zucc.) Maxim.	herbid_1034	2527	Matatabiether	C1CCC2C(=C)C1(OCC2C)C
Actinidia polygama (Sieb. et Zucc.) Maxim.	herbid_1034	25323	Actinidialactone	[C@]12(OC(=O)[C@H]([C@@H]1CC=C2C)C)C
Actinidia polygama (Sieb. et Zucc.) Maxim.	herbid_1034	25324	Actinidiolide	C1C=C[C@@]2(C(=CC(=O)O2)C1(C)C)C
Actinidia polygama (Sieb. et Zucc.) Maxim.	herbid_1034	25325	Actinidol	C1C=C[C@@]2(C(=C[C@@H](O2)[C@@H](C)O)C1(C)C)C
Actinidia polygama (Sieb. et Zucc.) Maxim.	herbid_1034	28731	3,4-Dihydroxybenzoic acid	c1c(c(ccc1C(=O)O)O)O
Actinidia polygama (Sieb. et Zucc.) Maxim.	herbid_1034	32923	Isodihydroepinepetalactone	[C@@H]12[C@@H]([C@H](COC1=O)C)CC[C@@H]2C
Actinidia polygama (Sieb. et Zucc.) Maxim.	herbid_1034	33040	Isoneonepetalactone	C12=C(CC[C@@H]1[C@H](COC2=O)C)C
Actinidia polygama (Sieb. et Zucc.) Maxim.	herbid_1034	3403	Allomatatabiol	C1(C(=C2C(C1)C(COC2)C)C)O
Actinidia polygama (Sieb. et Zucc.) Maxim.	herbid_1034	4173	3,4-Dimethylbenzoic acid	c1(c(ccc(c1)C(=O)O)C)C
Actinidia polygama (Sieb. et Zucc.) Maxim.	herbid_1034	4415	Dihydronepetalactone	C1CC2C(C1C)C(=O)OC[C@H]2C
Actinidia polygama (Sieb. et Zucc.) Maxim.	herbid_1034	4416	Dihydronepetalactone	C1CC2C(C1C)C(=O)OC[C@H]2C
Actinidia polygama (Sieb. et Zucc.) Maxim.	herbid_1034	5301	Actinidine	c1ncc2c(c1C)CCC2C
Actinidia polygama (Sieb. et Zucc.) Maxim.	herbid_1034	5304	Actinidine	c1ncc2c(c1C)CCC2C
Actinidia polygama (Sieb. et Zucc.) Maxim.	herbid_1034	70	Benzyl ethyl alcohol	c1cccc(c1)CCO
Auricularia auricula (L. ex Hook.) Underw.	herbid_1035	27022	Δ7-Campesterol	C1[C@@H](CC2=CC=C3[C@@H]([C@]2(C1)C)CC[C@]1([C@H]3CC[C@@H]1[C@@H](CC[C@@H](C(C)C)C)C)C)O
Auricularia auricula (L. ex Hook.) Underw.	herbid_1035	3810	Ergosterol	C1C(CC2=CC=C3C([C@]2(C1)C)CC[C@]1(C3CCC1C(/C=C/C(C(C)C)C)C)C)O
Auricularia auricula (L. ex Hook.) Underw.	herbid_1035	3811	Ergosterol	C1C(CC2=CC=C3C([C@]2(C1)C)CC[C@]1(C3CCC1C(/C=C/C(C(C)C)C)C)C)O
Auricularia auricula (L. ex Hook.) Underw.	herbid_1035	4425	22,23-Dihydroergosterol	[C@H]1(CC2=CC=C3C([C@]2(CC1)C)CC[C@]1(C3CC[C@@H]1C(CCC(C(C)C)C)C)C)O
Auricularia auricula (L. ex Hook.) Underw.	herbid_1035	695	Sphingomyelin	N(C(=O)CCCCCCCCCCCCCCCCCCCCCCC)C(/C=C/CCCCCCCCCCCCCCCCCCCCCCC)C(COP(=O)(O)OCCN(O)(C)(C)C)O
Cocculus trilobus (Thunb.) DC.	herbid_1036	15224	magnoflorine	c1(c(c2c3c(c1)CC[N+209](C3Cc1c2c(c(cc1)OC)OC)(C)C)O)OC
Cocculus trilobus (Thunb.) DC.	herbid_1036	17281	Cocculolidine	C1=C(CC23C(=C1)CCN3CCC1=C2C(=O)OC1)OC
Cocculus trilobus (Thunb.) DC.	herbid_1036	17285	Coclobine	C1N([C@@H]2c3c(C1)cc(c1c3oc3c(oo1)cc1c(c3)C(=NCC1)Cc1ccc(c(Oc3ccc(C2)cc3)c1)OC)OC)C
Cocculus trilobus (Thunb.) DC.	herbid_1036	20301	Isotrilobine	c1c2c3c4c(c1OC)Oc1c(O4)cc4c(c1)CCN(C4Cc1cc(c(cc1)OC)Oc1ccc(cc1)CC3N(CC2)C)C
Cocculus trilobus (Thunb.) DC.	herbid_1036	21033	Menisarine	c12c3c4c(c(c1)OC)Oc1c(O4)c(c4c(c1)CCN=C4Cc1cc(c(cc1)OC)Oc1ccc(CC3N(CC2)C)cc1)OC
Cocculus trilobus (Thunb.) DC.	herbid_1036	22128	Normenisarine	c1(cc2c3c4c1Oc1c(O4)c(c4c(c1)CCN=C4Cc1ccc(c(c1)Oc1ccc(CC3NCC2)cc1)OC)OC)OC
Cocculus trilobus (Thunb.) DC.	herbid_1036	24339	Trilobamine	C1CN([C@@H]2c3c1cc(c(c3Oc1cc3c(cc1OC)CCN[C@@H]3Cc1ccc(c(Oc3ccc(C2)cc3)c1)O)O)OC)C
Cocculus trilobus (Thunb.) DC.	herbid_1036	24340	Trilobine	C1CN[C@@H]2c3c1cc(c1c3Oc3c(O1)cc1c(c3)C(N(CC1)C)Cc1ccc(c(Oc3ccc(C2)cc3)c1)OC)OC
Cocculus trilobus (Thunb.) DC.	herbid_1036	27489	Coccutrine	c1c(cc2c(c1OC)CCN1[C@@]32C[C@H](CC=C3CC1)OC)O
Cocculus trilobus (Thunb.) DC.	herbid_1036	33167	Isotrilobine-2-N-oxide	c12c3c4c(cc1OC)CCN([C@H]4Cc1ccc(cc1)Oc1cc(ccc1OC)C[C@H]1c4c(cc(O2)c(O3)c4)CC[N]1(O)C)C
Cocculus trilobus (Thunb.) DC.	herbid_1036	3871	Epistephanine	C1N=C2c3c(C1)cc(c(c3Oc1c(cc3c(c1)[C@H](N(CC3)C)Cc1ccc(c(c1)Oc1ccc(cc1)C2)OC)OC)OC)OC
Cocculus trilobus (Thunb.) DC.	herbid_1036	3876	Epistephanine	C1N=C2c3c(C1)cc(c(c3Oc1c(cc3c(c1)[C@H](N(CC3)C)Cc1ccc(c(c1)Oc1ccc(cc1)C2)OC)OC)OC)OC
Hibiscus mutabilis L.	herbid_1037	22954	Quercetin-4'-glucoside	c1(cc(c2c(c1)oc(c(c2=O)O)c1ccc(c(c1)O)O[C@@H]1O[C@@H]([C@H]([C@H]([C@H]1O)O)O)CO)O)O
Hibiscus mutabilis L.	herbid_1037	5275	Cyanin	[C@H]1([C@H]([C@H]([C@H]([C@@H](O1)Oc1cc(cc2c1C=C(C(=[O+937]2)c1ccc(c(c1)O)O)O[C@H]1[C@H]([C@H]([C@@H]([C@@H](O1)CO)O)O)O)O)O)O)O)CO
Hibiscus mutabilis L.	herbid_1037	5277	Cyanin	[C@H]1([C@H]([C@H]([C@H]([C@@H](O1)Oc1cc(cc2c1C=C(C(=[O+937]2)c1ccc(c(c1)O)O)O[C@H]1[C@H]([C@H]([C@@H]([C@@H](O1)CO)O)O)O)O)O)O)O)CO
Hibiscus mutabilis L.	herbid_1037	5287	Cyanidin-3-rutinoside-5-glucoside	[C@H]1([C@@H]([C@H]([C@H]([C@@H](O1)OC[C@@H]1[C@H]([C@H]([C@H]([C@@H](O1)OC1=Cc2c([O+937]=C1c1ccc(c(c1)O)O)cc(cc2O[C@@H]1C[C@H]([C@H]([C@@H]([C@@H]1O)O)O)CO)O)O)O)O)O)O)O)C
Hibiscus mutabilis L.	herbid_1037	652	Spiraeoside	c1(cc(c2c(c1)oc(c(c2=O)O)c1ccc(c(c1)O)O[C@@H]1O[C@@H]([C@H]([C@H]([C@H]1O)O)O)CO)O)O
Saussurea lappa Clarke	herbid_1038	1069	beta-Selinene	C1CCC2(C(C1=C)CC(CC2)C(=C)C)C
Saussurea lappa Clarke	herbid_1038	1219	Savinin	c12c(ccc(c1)/C=C/1\C(Cc3ccc4c(c3)OCO4)COC1=O)OCO2
Saussurea lappa Clarke	herbid_1038	1220	Saussureamine C	C12C(C3C(CCC1=C)[C@@H](C(=O)O3)CNC(C(=O)O)CC(=O)N)C(=C)CC2
Saussurea lappa Clarke	herbid_1038	1221	Saussureamine B	C12C(C3C(CCC1=C)[C@@H](C(=O)O3)CN1[C@@H](CCC1)C(=O)O)C(=C)CC2
Saussurea lappa Clarke	herbid_1038	1222	Saussureamine A	C1=C(CC[C@@H]2C(C=C(CC1)C)OC(=O)C2CN1[C@@H](CCC1)C(=O)O)C
Saussurea lappa Clarke	herbid_1038	1223	Saussurea lactone	[C@@]1([C@H]([C@@H]2C(CC1)C(C)C(=O)O2)C(=C)C)(C=C)C
Saussurea lappa Clarke	herbid_1038	14256	Isozaluzanine	C1C(=C)C2C(C3C(C1)C(=C)C(=O)O3)C(=C)[C@@H](C2)O
Saussurea lappa Clarke	herbid_1038	14300	Dihydrodehydrocostus lactone	C12C(C(=C)CC1)C1OC(=O)C(C1CCC2=C)C
Saussurea lappa Clarke	herbid_1038	14940	Glycine	NCC(=O)O
Saussurea lappa Clarke	herbid_1038	15478	3,5-Dimethoxy-4-glucosyloxy-phenyl-propenyl alcohol	c1(c(cc(cc1OC)/C=C/CO)OC)OC1O[C@@H]([C@H]([C@H]([C@H]1O)O)O)CO
Saussurea lappa Clarke	herbid_1038	2195	Myrcene	C(=C)C(=C)CCC=C(C)C
Saussurea lappa Clarke	herbid_1038	274	Taraxasterol	C1C(C(C2C(C1)(C1[C@@](CC2)(C2([C@H](CC1)C1[C@@](CC2)(CCC(=C)C1C)C)C)C)C)(C)C)O
Saussurea lappa Clarke	herbid_1038	2897	gamma-Aminobutyric acid	C(N)CCC(=O)O
Saussurea lappa Clarke	herbid_1038	3988	Alantolacetone	C1C[C@@H](C2=CC3[C@@H](C[C@]2(C1)C)OC(=O)C3=C)C
Saussurea lappa Clarke	herbid_1038	4382	22-Dihydrostigmasterol	C1C(CC2C(C1)(C1C(C=C2)C2C(CC1)(C(CC2)C(CCC(C(C)C)CC)C)C)C)O
Saussurea lappa Clarke	herbid_1038	4549	Dehydrocostus lactone	C12C(C3C(CCC1=C)C(=C)C(=O)O3)C(=C)CC2
Saussurea lappa Clarke	herbid_1038	5117	p-Cymene	c1(ccc(cc1)C)C(C)C
Saussurea lappa Clarke	herbid_1038	516	Stigmasterol	C1C(CC2=CCC3C([C@]2(C1)C)CC[C@]1(C3CCC1C(C)/C=C/C(C(C)C)CC)C)O
Saussurea lappa Clarke	herbid_1038	5202	alpha-Cyclocostunolide	C1C=C(C2[C@](C1)(CCC1C2OC(=O)C1=C)C)C
Saussurea lappa Clarke	herbid_1038	5203	beta-Cyclocostunolide	C1CC(=C)C2[C@](C1)(CC[C@@H]1C2OC(=O)C1=C)C
Saussurea lappa Clarke	herbid_1038	821	beta-Sitosterol	C1[C@@H](CC2=CCC3C([C@]2(C1)C)CC[C@]1(C3CC[C@@H]1C(CCC(CC)C(C)C)C)C)O
Bupleurum fruticescens	herbid_1039	1164	Scoparone	c12c(cc(c(c1)OC)OC)oc(=O)cc2
Bupleurum fruticescens	herbid_1039	1166	Scoparone	c12c(cc(c(c1)OC)OC)oc(=O)cc2
Eriocaulon buergerianum	herbid_104	11252	patuletin-3-o-[2-o-e-feruloyl-b-d-glucopyranosyl-(1-6)-b-d-glucopyranoside]	c1(c(c(c2c(c1)oc(c(c2=O)OC1O[C@@H]([C@@H]([C@H]([C@@H]1O)O)O)COC1OC(C([C@@H](C1CC(=O)/C=C/c1ccc(c(c1)OC)O)O)O)CO)c1ccc(c(c1)O)O)O)OC)O
Eriocaulon buergerianum	herbid_104	11280	hispidulin,7-(6-e-p-coumaroyl-b-d-glucopyranoside)	c1(c(c(c2c(c1)OC(CC2=O)c1ccc(cc1)O)O)OC)OC1OC(C(C(C1O)O)O)COC(=O)/C=C/c1ccc(cc1)O
Eriocaulon buergerianum	herbid_104	11578	7,30-dihydroxy-5,40,50-trimethoxyisoflavone	c1(cc(c2c(c1)OCC(C2=O)c1cc(c(c(c1)O)OC)OC)OC)O
Eriocaulon buergerianum	herbid_104	11701	1,3,6-trihydroxy-2,5,7-trimethoxyxanthone	c1(c(c(c2c(c1)OC1C(C2=O)C=C(C(=C1OC)O)OC)O)OC)O
Eriocaulon buergerianum	herbid_104	12133	hispidulin,7-o-glucoside	c1c(cc2c(c1O)c(=O)cc(o2)c1ccc(cc1)O)OC1[C@@H](C([C@@H](C(C1)CO)O)O)O
Eriocaulon buergerianum	herbid_104	13741	toralac-tone-9-o-b-d-glucopyranoside	c1c(cc2c(c1O[C@@H]1O[C@@H]([C@H]([C@@H]([C@H]1O)O)O)CO)c(c1c(c2)cc(oc1=O)C)O)OC
Eriocaulon buergerianum	herbid_104	8865	(2s)-30,40-methylenedioxy-5,7-dimethoxyflavan	c1(cc(c2c(c1)O[C@@H](CC2)c1cc2c(cc1)OCO2)OC)OC
Eriocaulon buergerianum	herbid_104	9111	hispidulin	c1(cc(=O)c2c(o1)cc(c(c2O)OC)O)c1ccc(cc1)O
Eriocaulon buergerianum	herbid_104	9167	patuletin-3-o-[b-d-glucopyranosyl-(1-3)-2-o-e-caffeoyl-b-d-glucopyranosyl-(1-6)-b-d-glucopyranoside]	c1(c(c(c2c(c1)oc(c(c2=O)OC1O[C@@H]([C@@H]([C@H]([C@@H]1O)O)O)COC1OC(C([C@@H](C1CC(=O)/C=C/c1ccc(c(c1)O)O)OC1OC(C(C(C1O)O)O)CO)O)CO)c1ccc(c(c1)O)O)O)OC)O
Akebia quinata (Thunb.) Decne.	herbid_1040	1276	Sapindoside A	C1[C@@H]([C@@](C2[C@](C1)(C1[C@@](CC2)(C2(C(=CC1)C1[C@@](CC2)(CCC(C1)(C)C)C(=O)O)C)C)C)(CO)C)O[C@@H]1OC[C@@H]([C@H]([C@H]1O[C@@H]1O[C@@H]([C@@H]([C@H]([C@H]1O)O)O)C)O)O
Akebia quinata (Thunb.) Decne.	herbid_1040	1280	Sapindoside A	C1[C@@H]([C@@](C2[C@](C1)(C1[C@@](CC2)(C2(C(=CC1)C1[C@@](CC2)(CCC(C1)(C)C)C(=O)O)C)C)C)(CO)C)O[C@@H]1OC[C@@H]([C@H]([C@H]1O[C@@H]1O[C@@H]([C@@H]([C@H]([C@H]1O)O)O)C)O)O
Akebia quinata (Thunb.) Decne.	herbid_1040	21071	Mesembryanthemoidigenic acid	C1C(C(C2C(C1)(C1C(CC2)(C2(C(=CC1)C1C(CC2)(CCC(C1)(C)CO)C(=O)O)C)C)C)(C)C)O
Akebia quinata (Thunb.) Decne.	herbid_1040	2270	Ariskanin A	O(C)c1c(OC)c2c(c(c1)C(=O)OC)c([N+937](=O)[OH+191])cc1c2cccc1
Akebia quinata (Thunb.) Decne.	herbid_1040	4127	Akeboside stj	C1[C@@H](C(C2[C@](C1)(C1[C@@](CC2)(C2(C(=CC1)C1[C@@](CC2)(CCC(C1)(C)C)C(=O)OC1O[C@@H]([C@H]([C@H]([C@H]1O)O)O)COC1O[C@@H]([C@H]([C@H]([C@H]1O)O)OC1O[C@H]([C@@H]([C@@H]([C@@H]1O)O)O)C)CO)C)C)C)(C)C)OC1OC[C@@H]([C@H]([C@H]1OC1O[C@@H]([C@H]([C@H]([C@H]1O)O)O)COC1O[C@@H]([C@@H]([C@H]([C@H]1O)O)O)C)O)O
Akebia quinata (Thunb.) Decne.	herbid_1040	4128	Akeboside stj	C1[C@@H](C(C2[C@](C1)(C1[C@@](CC2)(C2(C(=CC1)C1[C@@](CC2)(CCC(C1)(C)C)C(=O)OC1O[C@@H]([C@H]([C@H]([C@H]1O)O)O)COC1O[C@@H]([C@H]([C@H]([C@H]1O)O)OC1O[C@H]([C@@H]([C@@H]([C@@H]1O)O)O)C)CO)C)C)C)(C)C)OC1OC[C@@H]([C@H]([C@H]1OC1O[C@@H]([C@H]([C@H]([C@H]1O)O)O)COC1O[C@@H]([C@@H]([C@H]([C@H]1O)O)O)C)O)O
Akebia quinata (Thunb.) Decne.	herbid_1040	4138	Akeboside sth	C1[C@@H](C(C2[C@](C1)(C1[C@@](CC2)(C2(C(=CC1)C1[C@@](CC2)(CCC(C1)(C)C)C(=O)OC1O[C@@H]([C@H]([C@H]([C@H]1O)O)O)COC1O[C@@H]([C@H]([C@H]([C@H]1O)O)OC1O[C@H]([C@@H]([C@@H]([C@@H]1O)O)O)C)CO)C)C)C)(C)C)OC1OC[C@@H]([C@H]([C@H]1OC1O[C@@H]([C@@H]([C@H]([C@H]1O)O)O)C)O)O
Akebia quinata (Thunb.) Decne.	herbid_1040	469	Stigmasterol	C1C(CC2=CCC3C([C@]2(C1)C)CC[C@]1(C3CCC1C(C)/C=C/C(C(C)C)CC)C)O
Akebia quinata (Thunb.) Decne.	herbid_1040	4712	oleanolic acid	C(=O)([C@]12CC[C@]3([C@@]4(CC[C@H]5C([C@@H](O)CC[C@@]5([C@H]4CC=C3[C@@H]2CC(CC1)(C)C)C)(C)C)C)C)O
Akebia quinata (Thunb.) Decne.	herbid_1040	480	Stigmasterol	C1C(CC2=CCC3C([C@]2(C1)C)CC[C@]1(C3CCC1C(C)/C=C/C(C(C)C)CC)C)O
Akebia quinata (Thunb.) Decne.	herbid_1040	4949	Daucosterol	C1(CC2=CCC3C(C2(CC1)C)CCC1(C3CCC1C(CCC(CC)C(C)C)C)C)O[C@@H]1O[C@@H]([C@H]([C@H]([C@H]1O)O)O)CO
Akebia quinata (Thunb.) Decne.	herbid_1040	4979	Daucosterol	C1(CC2=CCC3C(C2(CC1)C)CCC1(C3CCC1C(CCC(CC)C(C)C)C)C)O[C@@H]1O[C@@H]([C@H]([C@H]([C@H]1O)O)O)CO
Akebia quinata (Thunb.) Decne.	herbid_1040	5284	Cyanidin-3-xylosyl-glucoside	[C@@H]1([C@H]([C@H]([C@@H](OC1)OC[C@@H]1[C@H]([C@H]([C@H]([C@@H](O1)OC1=Cc2c([O+937]=C1c1cc(c(cc1)O)O)cc(cc2O)O)O)O)O)O)O)O
Akebia quinata (Thunb.) Decne.	herbid_1040	5285	Cyanidin-3-xylosyl-glucoside	[C@@H]1([C@H]([C@H]([C@@H](OC1)OC[C@@H]1[C@H]([C@H]([C@H]([C@@H](O1)OC1=Cc2c([O+937]=C1c1cc(c(cc1)O)O)cc(cc2O)O)O)O)O)O)O)O
Akebia quinata (Thunb.) Decne.	herbid_1040	7819	inositol	O[C@@H]1[C@H](O)[C@@H](O)[C@H](O)[C@@H](O)[C@@H]1O
Akebia quinata (Thunb.) Decne.	herbid_1040	801	beta-Sitosterol-beta-D-glucoside	C1[C@@H](CC2=CC[C@@H]3C([C@]2(C1)C)CC[C@]1(C3CC[C@@H]1C(CCC(C(C)C)CC)C)C)OC1O[C@@H]([C@H]([C@H]([C@H]1O)O)O)CO
Akebia quinata (Thunb.) Decne.	herbid_1040	849	beta-Sitosterol	C1[C@@H](CC2=CCC3C([C@]2(C1)C)CC[C@]1(C3CC[C@@H]1C(CCC(CC)C(C)C)C)C)O
Akebia quinata (Thunb.) Decne.	herbid_1040	8840	hederagenin	C1[C@@H]([C@@]([C@H]2[C@](C1)([C@@H]1[C@@](CC2)([C@]2(C(=CC1)[C@H]1[C@@](CC2)(CCC(C1)(C)C)C(=O)O)C)C)C)(C)CO)O
Akebia quinata (Thunb.) Decne.	herbid_1041	4127	Akeboside stj	C1[C@@H](C(C2[C@](C1)(C1[C@@](CC2)(C2(C(=CC1)C1[C@@](CC2)(CCC(C1)(C)C)C(=O)OC1O[C@@H]([C@H]([C@H]([C@H]1O)O)O)COC1O[C@@H]([C@H]([C@H]([C@H]1O)O)OC1O[C@H]([C@@H]([C@@H]([C@@H]1O)O)O)C)CO)C)C)C)(C)C)OC1OC[C@@H]([C@H]([C@H]1OC1O[C@@H]([C@H]([C@H]([C@H]1O)O)O)COC1O[C@@H]([C@@H]([C@H]([C@H]1O)O)O)C)O)O
Akebia quinata (Thunb.) Decne.	herbid_1041	4138	Akeboside sth	C1[C@@H](C(C2[C@](C1)(C1[C@@](CC2)(C2(C(=CC1)C1[C@@](CC2)(CCC(C1)(C)C)C(=O)OC1O[C@@H]([C@H]([C@H]([C@H]1O)O)O)COC1O[C@@H]([C@H]([C@H]([C@H]1O)O)OC1O[C@H]([C@@H]([C@@H]([C@@H]1O)O)O)C)CO)C)C)C)(C)C)OC1OC[C@@H]([C@H]([C@H]1OC1O[C@@H]([C@@H]([C@H]([C@H]1O)O)O)C)O)O
Akebia quinata (Thunb.) Decne.	herbid_1041	4139	Akeboside sth	C1[C@@H](C(C2[C@](C1)(C1[C@@](CC2)(C2(C(=CC1)C1[C@@](CC2)(CCC(C1)(C)C)C(=O)OC1O[C@@H]([C@H]([C@H]([C@H]1O)O)O)COC1O[C@@H]([C@H]([C@H]([C@H]1O)O)OC1O[C@H]([C@@H]([C@@H]([C@@H]1O)O)O)C)CO)C)C)C)(C)C)OC1OC[C@@H]([C@H]([C@H]1OC1O[C@@H]([C@@H]([C@H]([C@H]1O)O)O)C)O)O
Akebia quinata (Thunb.) Decne.	herbid_1041	4949	Daucosterol	C1(CC2=CCC3C(C2(CC1)C)CCC1(C3CCC1C(CCC(CC)C(C)C)C)C)O[C@@H]1O[C@@H]([C@H]([C@H]([C@H]1O)O)O)CO
Akebia quinata (Thunb.) Decne.	herbid_1041	4984	Daucosterol	C1(CC2=CCC3C(C2(CC1)C)CCC1(C3CCC1C(CCC(CC)C(C)C)C)C)O[C@@H]1O[C@@H]([C@H]([C@H]([C@H]1O)O)O)CO
Akebia quinata (Thunb.) Decne.	herbid_1041	803	beta-Sitosterol-beta-D-glucoside	C1[C@@H](CC2=CC[C@@H]3C([C@]2(C1)C)CC[C@]1(C3CC[C@@H]1C(CCC(C(C)C)CC)C)C)OC1O[C@@H]([C@H]([C@H]([C@H]1O)O)O)CO
Casuarina equisetifolia	herbid_1042	16860	Campesterol	C1[C@@H](CC2=CCC3C([C@]2(C1)C)CC[C@]1(C3CC[C@@H]1C(CCC(C)C(C)C)C)C)O
Casuarina equisetifolia	herbid_1042	20252	Isoquercitrin	c1(cc(c2c(c1)oc(c(c2=O)OC1O[C@H]([C@H]([C@@H]([C@@H]1O)O)O)CO)c1cc(c(cc1)O)O)O)O
Casuarina equisetifolia	herbid_1042	21421	Methyl gallate	c1(c(c(cc(c1)C(=O)OC)O)O)O
Casuarina equisetifolia	herbid_1042	2398	24-Methylcholest-5-en-3belta-ol	C1C(CC2=CCC3C(C2(C1)C)CCC1(C3CCC1C(CCC(C(C)C)C)C)C)O
Casuarina equisetifolia	herbid_1042	27640	3-O-(E)-Coumaroyl-β-amyrin	C(=C\c1ccc(cc1)O)\C(=O)O[C@H]1CC[C@]2([C@H](C1(C)C)CC[C@@]1([C@@H]2CC=C2[C@]1(CC[C@@]1([C@H]2CC(CC1)(C)C)C)C)C)C
Casuarina equisetifolia	herbid_1042	27641	3-O-(Z)-Coumaroyl-β-amyrin	C(=C\c1ccc(cc1)O)\C(=O)O[C@H]1CC[C@]2([C@H](C1(C)C)CC[C@@]1([C@@H]2CC=C2[C@]1(CC[C@@]1([C@H]2CC(CC1)(C)C)C)C)C)C
Casuarina equisetifolia	herbid_1042	27646	3-O-(E)-Coumaroylerythrodiol	C(=C\c1ccc(cc1)O)\C(=O)O[C@H]1CC[C@]2([C@H](C1(C)C)CC[C@@]1([C@@H]2CC=C2[C@]1(CC[C@@]1([C@H]2CC(CC1)(C)C)CO)C)C)C
Casuarina equisetifolia	herbid_1042	27647	3-O-(Z)-Coumaroylerythrodiol	C(=C\c1ccc(cc1)O)\C(=O)O[C@H]1CC[C@]2([C@H](C1(C)C)CC[C@@]1([C@@H]2CC=C2[C@]1(CC[C@@]1([C@H]2CC(CC1)(C)C)CO)C)C)C
Casuarina equisetifolia	herbid_1042	27667	3-O-(E)-Coumaroyloleanolic acid	C12=CC[C@H]3[C@]([C@@]1(CC[C@@]1([C@H]2CC(CC1)(C)C)C(=O)O)C)(CC[C@@H]1[C@@]3(CC[C@H](C1(C)C)OC(=O)/C=C\c1ccc(cc1)O)C)C
Casuarina equisetifolia	herbid_1042	27668	3-O-(Z)-Coumaroyloleanolic acid	C12=CC[C@H]3[C@]([C@@]1(CC[C@@]1([C@H]2CC(CC1)(C)C)C(=O)O)C)(CC[C@@H]1[C@@]3(CC[C@H](C1(C)C)OC(=O)/C=C\c1ccc(cc1)O)C)C
Casuarina equisetifolia	herbid_1042	28589	3-O-Dihydrocoumaroyl-β-amyrin	c1c(ccc(c1)CCC(=O)O[C@@H]1C([C@H]2[C@](CC1)([C@@H]1[C@@](CC2)([C@]2(C(=CC1)[C@H]1[C@@](CC2)(CCC(C1)(C)C)C)C)C)C)(C)C)O
Bombax malabaricum	herbid_1043	14136	Multiflorin B	[C@@H]1([C@H]([C@H]([C@@H](O[C@@H]1CO)OC1[C@H]([C@H]([C@@H](O[C@@H]1C)COc1c(oc2c(c1=O)c(cc(c2)O)O)c1ccc(cc1)O)O)O)O)O)O
Bombax malabaricum	herbid_1043	14147	Multiflorin	[C@H]1([C@H]([C@H]([C@H]([C@@H](O1)OC1[C@H]([C@H]([C@@H](O[C@@H]1C)Oc1c(=O)c2c(oc1c1ccc(cc1)O)cc(cc2O)O)O)O)O)O)O)CO
Bombax malabaricum	herbid_1043	14963	Ethyl gallate	c1(c(cc(cc1O)C(=O)OCC)O)O
Bombax malabaricum	herbid_1043	14966	Ethyl gallate	c1(c(cc(cc1O)C(=O)OCC)O)O
Bombax malabaricum	herbid_1043	15652	mangiferin	[C@H]1([C@H](C(O[C@@H]([C@H]1O)c1c(c2c(cc1O)oc1c(c2=O)cc(c(c1)O)O)O)CO)O)O
Bombax malabaricum	herbid_1043	31671	7-Hydroxycadalene	c1(c(cc2c(c1)c(ccc2C(C)C)C)C)O
Bombax malabaricum	herbid_1043	32977	Isohemigossylic acid lactone-2-methyl ether	c1(cc(c2c3c1C(=O)Oc3c(c(c2)C)OC)C(C)C)O
Bombax malabaricum	herbid_1043	8336	D-galacturonic acid	C1([C@@H](C([C@H](C(O1)O)O)O)O)C(=O)O
Ephedra equisetina Bge.	herbid_1044	13064	norephedrine	c1cccc(c1)[C@H]([C@H](C)N)O
Ephedra equisetina Bge.	herbid_1044	17148	Chuanxiongzine	c1(c(nc(c(n1)C)C)C)C
Ephedra equisetina Bge.	herbid_1044	17174	Cinnamic acid	c1cccc(c1)/C=C/C(=O)O
Ephedra equisetina Bge.	herbid_1044	17226	Citric acid	C(=O)(CC(O)(CC(=O)O)C(=O)O)O
Ephedra equisetina Bge.	herbid_1044	17426	p-Coumaric acid	c1(ccc(cc1)/C=C/C(=O)O)O
Ephedra equisetina Bge.	herbid_1044	1754	Oxalic acid	C(=O)(C(=O)O)O
Ephedra equisetina Bge.	herbid_1044	1757	Oxalic acid	C(=O)(C(=O)O)O
Ephedra equisetina Bge.	herbid_1044	19728	p-Hydroxybenzoic acid	c1(ccc(cc1)O)C(=O)O
Ephedra equisetina Bge.	herbid_1044	20893	Malic acid	OC(=O)C(O)CC(=O)O
Ephedra equisetina Bge.	herbid_1044	21395	N-Methylephedrine	c1cccc(c1)[C@@H]([C@H](N(C)C)C)O
Ephedra equisetina Bge.	herbid_1044	21579	D-N-Methyl-pseudoephedrine	CC(N(C)C)C
Ephedra equisetina Bge.	herbid_1044	22840	d-Pseudoephedrine	c1cccc(c1)[C@@H]([C@@H](NC)C)O
Ephedra equisetina Bge.	herbid_1044	2343	Methyl octadecanoate	CCCC(=O)OC
Ephedra equisetina Bge.	herbid_1044	28731	3,4-Dihydroxybenzoic acid	c1c(c(ccc1C(=O)O)O)O
Ephedra equisetina Bge.	herbid_1044	29544	(4S,5R) Ephedroxane	c1cc(ccc1)[C@H]1OC(=O)N([C@H]1C)C
Ephedra equisetina Bge.	herbid_1044	3962	(4S,5R)Ephedroxane	c1(ccccc1)C1OC(=O)N(C1C)C
Ephedra equisetina Bge.	herbid_1044	3966	Ephedrine	c1(ccccc1)C(O)C(C)NC
Ephedra equisetina Bge.	herbid_1044	3970	Ephedrine	c1(ccccc1)C(O)C(C)NC
Oroxylum indicum (L.) Vent.	herbid_1045	10784	baicalin	c1(ccccc1)c1oc2c(c(=O)c1)c(c(c(c2)OC1OC(C(C(C1O)O)O)C(=C)C)O)O
Oroxylum indicum (L.) Vent.	herbid_1045	1096	Scutellarin	c1(c(c(c2c(c1)oc(cc2=O)c1ccc(cc1)O)O)O)OC1O[C@@H]([C@H]([C@H]([C@H]1O)O)O)C(=O)O
Oroxylum indicum (L.) Vent.	herbid_1045	1100	Scutellarin	c1(c(c(c2c(c1)oc(cc2=O)c1ccc(cc1)O)O)O)OC1O[C@@H]([C@H]([C@H]([C@H]1O)O)O)C(=O)O
Oroxylum indicum (L.) Vent.	herbid_1045	1108	Scutellarein	c1(c(cc2c(c1O)C(=O)CC(O2)c1ccc(cc1)O)O)O
Oroxylum indicum (L.) Vent.	herbid_1045	1110	Scutellarein	c1(c(cc2c(c1O)C(=O)CC(O2)c1ccc(cc1)O)O)O
Oroxylum indicum (L.) Vent.	herbid_1045	12507	prunetin	O=c1c2c(occ1c1ccc(cc1)O)cc(cc2O)OC
Oroxylum indicum (L.) Vent.	herbid_1045	12776	chrysin	c1(cc(=O)c2c(O)cc(O)cc2o1)c1cc(OC)c(O)c(OC)c1
Oroxylum indicum (L.) Vent.	herbid_1045	14274	Aloe-emodin	c1ccc2c(c1O)C(=O)c1c(C2=O)cc(cc1O)CO
Oroxylum indicum (L.) Vent.	herbid_1045	16524	Baicalein-6-glucuronide	[C@@H]1([C@H]([C@@H](O[C@@H]([C@H]1O)C(=O)O)Oc1c(O)cc2c(c1O)c(=O)cc(o2)c1ccccc1)O)O
Oroxylum indicum (L.) Vent.	herbid_1045	1785	Oroxin B	[C@H]1([C@H]([C@H]([C@H]([C@@H](O1)O[C@@H]1[C@H](O[C@H]([C@@H]([C@@H]1O)O)Oc1c(O)c(c2c(c1)oc(cc2=O)c1ccccc1)O)CO)O)O)O)CO
Oroxylum indicum (L.) Vent.	herbid_1045	24091	Tetuin	c1(c(c(c2c(c1)oc(cc2=O)c1ccccc1)O)O[C@@H]1O[C@@H]([C@H]([C@H]([C@H]1O)O)O)O)O
Oroxylum indicum (L.) Vent.	herbid_1045	25571	Aloeemodin	c1cc2c(c(c1)O)C(=O)c1c(C2=O)cc(cc1O)CO
Oroxylum indicum (L.) Vent.	herbid_1045	26343	Baicalein-7-O-β-D-glucopyranoside	c1c(c(c(c2c1oc(cc2=O)c1ccccc1)O)O)O[C@@H]1O[C@@H]([C@H]([C@@H]([C@H]1O)O)O)CO
Oroxylum indicum (L.) Vent.	herbid_1045	9697	baicalein	c1(c(cc(c2c1oc(cc2=O)c1ccccc1)O)O)OC
Oroxylum indicum (L.) Vent.	herbid_1046	10784	baicalin	c1(ccccc1)c1oc2c(c(=O)c1)c(c(c(c2)OC1OC(C(C(C1O)O)O)C(=C)C)O)O
Oroxylum indicum (L.) Vent.	herbid_1046	1106	Scutellarein-7-rutinoside	c1(c(c(c2c(c1)oc(cc2=O)c1ccc(cc1)O)O)O)OC1O[C@@H]([C@H]([C@H]([C@H]1O)O)O)CO[C@@H]1O[C@@H]([C@@H]([C@H]([C@H]1O)O)O)C
Oroxylum indicum (L.) Vent.	herbid_1046	1108	Scutellarein	c1(c(cc2c(c1O)C(=O)CC(O2)c1ccc(cc1)O)O)O
Oroxylum indicum (L.) Vent.	herbid_1046	1779	Oroxylin	COc1c(O)cc2c(c1O)c(=O)cc(o2)c1ccccc1
Hibiscus syriacus L.	herbid_1047	15320	Suberic acid	OC(=O)CCCCCCC(=O)O
Hibiscus syriacus L.	herbid_1047	15321	Suberic acid	OC(=O)CCCCCCC(=O)O
Hibiscus syriacus L.	herbid_1047	16511	Azelaic acid	OC(=O)CCCCCCCC(=O)O
Hibiscus syriacus L.	herbid_1047	18344	1,22-Docosanediol	C(CCCCCCCCCCCCCCCCCCCCCO)O
Hibiscus syriacus L.	herbid_1047	814	beta-Sitosterol	C1[C@@H](CC2=CCC3C([C@]2(C1)C)CC[C@]1(C3CC[C@@H]1C(CCC(CC)C(C)C)C)C)O
Hibiscus syriacus L.	herbid_1048	1134	Scopoletin	c12c(cc(c(c1)OC)O)oc(=O)cc2
Hibiscus syriacus L.	herbid_1048	1267	Saponarin	c1(c(c(c2c(c1)oc(cc2=O)c1ccc(cc1)O)O)[C@@H]1O[C@@H]([C@H]([C@H]([C@H]1O)O)O)CO)O[C@@H]1O[C@@H]([C@H]([C@H]([C@H]1O)O)O)CO
Hibiscus syriacus L.	herbid_1048	1268	Saponarin	c1(c(c(c2c(c1)oc(cc2=O)c1ccc(cc1)O)O)[C@@H]1O[C@@H]([C@H]([C@H]([C@H]1O)O)O)CO)O[C@@H]1O[C@@H]([C@H]([C@H]([C@H]1O)O)O)CO
Hibiscus syriacus L.	herbid_1048	17260	Cleomiscosin A	c1(c(ccc(c1)[C@@H]1[C@@H](CO)Oc2c(O1)c(cc1c2oc(=O)cc1)OC)O)OC
Hibiscus syriacus L.	herbid_1048	17262	Cleomiscosin C	c1(c(c(cc(c1)[C@@H]1C(CO)Oc2c(O1)c(cc1c2oc(=O)cc1)OC)OC)O)OC
Hibiscus syriacus L.	herbid_1048	27475	Cleomiscosin D	c1(c2c(c3c(c1)ccc(=O)o3)O[C@H]([C@@H](O2)CO)c1cc(c(c(c1)OC)O)OC)OC
Hibiscus syriacus L.	herbid_1048	31812	2-(4-Hydroxy-3,5-dimethoxy-phenyl)-10-methoxy-3-methyl-2,3-dihydro- 1,4,5-trioxa-phenanthren-6-one	c1(c2c(c3c(c1)ccc(=O)o3)O[C@@H]([C@H](O2)c1cc(c(c(c1)OC)O)OC)C)OC
Hibiscus syriacus L.	herbid_1048	32488	8-Hydroxy-5,6,7-trimethoxycoumarin	c1(c(c(c(c2c1ccc(=O)o2)O)OC)OC)OC
Aegle marmelos	herbid_1049	1164	Scoparone	c12c(cc(c(c1)OC)OC)oc(=O)cc2
Aegle marmelos	herbid_1049	1167	Scoparone	c12c(cc(c(c1)OC)OC)oc(=O)cc2
Aegle marmelos	herbid_1049	14291	Alloimperatorine	c12c(c(c3c(c1CC=C(C)C)ccc(=O)o3)O)occ2
Aegle marmelos	herbid_1049	15030	Decursinol	C1(C(Oc2c(C1)cc1c(c2)oc(=O)cc1)(C)C)O
Aegle marmelos	herbid_1049	20962	Marmesin	c1(=O)ccc2c(o1)cc1c(c2)C[C@H](O1)C(C)(O)C
Aegle marmelos	herbid_1049	25555	Alloimperatorin	c12c(c(c3c(c1CC=C(C)C)ccc(=O)o3)O)occ2
Aegle marmelos	herbid_1049	30192	γ-Fagarine	c1(c2c(nc3c1cco3)c(ccc2)OC)OC
Aegle marmelos	herbid_1049	3421	gamma-Fagarine	c1ccc2c(c1OC)nc1c(c2OC)cco1
Aegle marmelos	herbid_1049	9783	umbelliferone	c1c(cc2c(c1)ccc(=O)o2)O
Lophatherum gracile Brongn	herbid_105	16395	Arundoin	COC1CC[C@]2(C(C1(C)C)CCC1C2=CCC2([C@@]1(CCC1([C@H]2CCC1C(C)C)C)C)C)C
Lophatherum gracile Brongn	herbid_105	5143	Cylindrin	[C@H]1(C(C2[C@](CC1)(C1=CC[C@]3(C([C@@H]1CC2)(C)CC[C@@]1(C3CCC1C(C)C)C)C)C)(C)C)OC
lndigofera tinctoria L.	herbid_1050	12001	indigotin	c1ccc2c(c1)C(=O)/C(=C\1/C(=O)c3c(N1)cccc3)/N2
lndigofera tinctoria L.	herbid_1050	13375	indirubin	c1ccc2c(c1)NC(=O)/C/2=C\1/C(=O)c2c(N1)cccc2
lndigofera tinctoria L.	herbid_1050	15023	Deguelin	C1(Oc2c(C=C1)c1c(cc2)C(=O)[C@@H]2[C@H](O1)[CH]Oc1c2cc(c(c1)OC)OC)(C)C
lndigofera tinctoria L.	herbid_1050	15024	Deguelin	C1(Oc2c(C=C1)c1c(cc2)C(=O)[C@@H]2[C@H](O1)[CH]Oc1c2cc(c(c1)OC)OC)(C)C
lndigofera tinctoria L.	herbid_1050	20006	Indican glucoside	c1c(c2c([nH]1)cccc2)OC1O[C@@H]([C@H]([C@H]([C@H]1O)O)O)CO
lndigofera tinctoria L.	herbid_1050	26757	Bruguierol A	c1(ccc2c(c1)C[C@H]1CC[C@]2(C)O1)O
lndigofera tinctoria L.	herbid_1050	26758	Bruguierol B	c1(c(cc2c(c1)C[C@H]1CC[C@@]2(O1)C)O)O
lndigofera tinctoria L.	herbid_1050	26759	Bruguierol C	c1(cc(c2c(c1)C[C@H]1CC[C@@H]2O1)O)O
lndigofera tinctoria L.	herbid_1050	27329	17-Chloro-13,16β-dihydroxy-ent-kauran-19-al	C1C[C@]([C@@H]2[C@@](C1)([C@@H]1[C@@]3(CC2)C[C@@](CC1)([C@](C3)(O)CCl)O)C)(C=O)C
lndigofera tinctoria L.	herbid_1050	28880	16α,17-Dihydroxy-ent-kauran-19-al	C1C[C@]([C@@H]2[C@@](C1)([C@H]1[C@@]3(CC2)C[C@@H](CC1)[C@](C3)(CO)O)C)(C=O)C
lndigofera tinctoria L.	herbid_1050	28884	16α,17-Dihydroxy-ent-9(11)-kauren-19-al	C1C[C@@]([C@@H]2[C@@](C1)(C1=CC[C@@H]3C[C@@]1(CC2)C[C@@]3(CO)O)C)(C)C(=O)O
lndigofera tinctoria L.	herbid_1050	28888	16α,17-Dihydroxy-ent-9(11)-kauren-19-oic acid	C1C[C@]([C@@H]2[C@@](C1)(C1=CC[C@@H]3C[C@@]1(CC2)C[C@@]3(CO)O)C)(C(=O)O)C
lndigofera tinctoria L.	herbid_1050	31667	3-(3-Hydroxybutyl)-1,1-dimethylisochroman-6,8-diol	c1(cc(c2c(c1)C[C@H](OC2(C)C)CC[C@@H](C)O)O)O
lndigofera tinctoria L.	herbid_1050	32032	(-)-17-Hydroxy-16β-kauran-19-oic acid	C1C[C@@]([C@@H]2[C@@](C1)([C@H]1[C@@]3(CC2)C[C@@H](CC1)[C@H](C3)CO)C)(C)C(=O)O
lndigofera tinctoria L.	herbid_1050	32036	13-Hydroxy-16-ent-kauren-19-al	C1C[C@@]([C@@H]2[C@@](C1)([C@@H]1[C@@]3(CC2)C[C@@](CC1)(C(=C)C3)O)C)(C)C=O
lndigofera tinctoria L.	herbid_1050	32288	(4R,5S,8R,9R,10S,13S)-ent-17-Hydroxy-16-oxobeyeran-19-al	C1C[C@]([C@@H]2[C@@](C1)([C@@H]1[C@]3(CC2)C[C@](CC1)(C(=O)C3)CO)C)(C=O)C
lndigofera tinctoria L.	herbid_1050	32348	1-(3-Hydroxyphenyl)-hexane-2,5-diol	c1(cccc(c1)C[C@@H](CC[C@@H](C)O)O)O
lndigofera tinctoria L.	herbid_1050	34895	Methyl 16α,17-dihydroxy-ent-kauran-19-oate	C1C[C@@]([C@@H]2[C@@](C1)([C@@H]1[C@@]3(CC2)C[C@@H](CC1)[C@](C3)(CO)O)C)(C)C(=O)OC
lndigofera tinctoria L.	herbid_1050	34896	Methyl 16α,17-dihydroxy-ent-9(11)-kauren-19-oate	C1C[C@@]([C@@H]2[C@@](C1)(C1=CC[C@@H]3C[C@@]1(CC2)C[C@@]3(CO)O)C)(C)C(=O)OC
lndigofera tinctoria L.	herbid_1050	4544	Dehydrodeguelin	c1(cc2c(cc1OC)c1c(CO2)oc2c(c1=O)ccc1c2C=CC(O1)(C)C)OC
Clerodendron infortunatum	herbid_1051	17265	Clerodin	C1CC2([C@@]3(C(C1)[C@@]([C@H](C[C@H]3O)C)([C@H]1CC3C(O1)OC=C3)C)CO)CO2
Clerodendron infortunatum	herbid_1051	4470	Delphamine	C1C[C@@]2([C@@H]3[C@@]4([C@H]1O)[C@H]1[C@H]5[C@]([C@@]([C@H]3OC)(C4N(C2)CC)O)(O)C[C@@H]([C@H]([C@@H]5O)C1)OC)COC
Holarrhena antidysenterica Wall.	herbid_1052	14314	Dihydroconessine	[C@H]1(CC2[C@](CC1)(C1C(CC2)C2[C@]3(CC1)[C@H](CC2)C(N(C3)C)C)C)N(C)C
Holarrhena antidysenterica Wall.	herbid_1052	14315	Dihydroconcuressine	C1[C@@H](CC2[C@](C1)(C1C(CC2)C2[C@]3(CC1)[C@H](CC2)C(N(C3)C)C)C)N(C)C
Holarrhena antidysenterica Wall.	herbid_1052	1546	Parillin	[C@H]1([C@@H]([C@H]([C@H]([C@@H](O1)O[C@@H]1[C@H](O[C@H]([C@@H]([C@@H]1O)O[C@H]1[C@@H]([C@@H]([C@@H]([C@H](O1)CO)O)O)O)O[C@H]1CC[C@]2([C@H](C1)CC[C@@H]1[C@@H]2CC[C@]2([C@H]1C[C@H]1[C@@H]2[C@@H]([C@@]2(O1)OCC(CC2)C)C)C)C)CO[C@H]1[C@@H]([C@@H]([C@@H]([C@H](O1)CO)O)O)O)O)O)O)C
Holarrhena antidysenterica Wall.	herbid_1052	1549	Paravallarine	C1[C@@H](CC2=CC[C@@H]3[C@@H]([C@]2(C1)C)CCC12[C@H]3CC[C@@H]1[C@@H](OC2=O)C)NC
Holarrhena antidysenterica Wall.	herbid_1052	17326	Conamine	C1[C@@H](CC2=CCC3C(C2(C1)C)CCC12C3CCC1C(N(C2)C)C)N
Holarrhena antidysenterica Wall.	herbid_1052	17327	Concuressine	C1[C@@H](CC2=CCC3C(C2(C1)C)CCC12C3CCC1C(N(C2)C)C)N(C)C
Holarrhena antidysenterica Wall.	herbid_1052	17331	Conessidine	C1C(CC2=CCC3C([C@]2(C1)C)CCC12C3CCC1C(N=C2)C)NC
Holarrhena antidysenterica Wall.	herbid_1052	17332	Conessimine	C1[C@@H](CC2=CCC3C([C@]2(C1)C)CCC12C3CCC1C(NC2)C)N(C)C
Holarrhena antidysenterica Wall.	herbid_1052	17333	Conessine	C1[C@@H](CC2=CC[C@@H]3C([C@]2(C1)C)CC[C@@]12C3CC[C@@H]1[C@@H](N(C2)C)C)N(C)C
Holarrhena antidysenterica Wall.	herbid_1052	17345	Conimine	C1[C@@H](CC2=CCC3C([C@]2(C1)C)CC[C@@]12C3CC[C@@H]1C(NC2)C)NC
Holarrhena antidysenterica Wall.	herbid_1052	17347	Conkurchine	C1[C@@H](CC2=CCC3C(C2(C1)C)CCC12C3CCC1C(N=C2)C)N
Holarrhena antidysenterica Wall.	herbid_1052	19616	Holadysamine	C1C(CC2=CCC3C(C2(C1)C)CCC1(C3CC=C1C(O)C)C)NC
Holarrhena antidysenterica Wall.	herbid_1052	19617	Holadysine	C1C(CC2=CCC3C(C2(C1)C)CCC1C3CC(=O)C1CC)NC
Holarrhena antidysenterica Wall.	herbid_1052	19618	Holafrine	C1[C@@H](CC2=CCC3C([C@]2(C1)C)C[C@H]([C@@]12C3CC[C@@H]1C(C)NC2)OC(=O)CC=C(C)C)N(C)C
Holarrhena antidysenterica Wall.	herbid_1052	19619	Holantosine A	C1[C@@H](CC2[C@](C1)(C1C(CC2)[C@@]2([C@]3(CC1)[C@H](CC2)[C@](OC3)(O)C)O)C)OC1OC([C@@H]([C@@H](C1)OC)N)C
Holarrhena antidysenterica Wall.	herbid_1052	19620	Holantosine B	C1[C@@H](CC2[C@](C1)(C1C(CC2)[C@]23C4[C@H](C1)CO[C@@]([C@@H]4CC2)(C)O3)C)OC1O[C@@H](C(C(C1)OC)N)C
Holarrhena antidysenterica Wall.	herbid_1052	19621	Holantosine C	C1[C@@H](CC2[C@](C1)(C1C(CC2)[C@@]2([C@]3(CC1)[C@H](CC2)C(OC3)(C)O)O)C)O[C@H]1CC(C([C@@H](O1)C)N)OC
Holarrhena antidysenterica Wall.	herbid_1052	19622	Holantosine D	C1[C@@H](CC2[C@](C1)(C1C(CC2)[C@]23[C@]4(CC1)[C@H](CC2)[C@@](OC4)(O3)C)C)OC1C[C@@H](C([C@@H](O1)C)N)OC
Holarrhena antidysenterica Wall.	herbid_1052	19623	Holarosine A	C1[C@@H](CC2[C@](C1)(C1C(CC2)[C@@]2([C@](CC1)(C(CC2)C1=CC(=O)OC1)C)O)C)OC1C[C@@H]([C@H]([C@@H](O1)C)N)OC
Holarrhena antidysenterica Wall.	herbid_1052	19624	Holarrhenine	C1[C@@H](CC2=CCC3C([C@]2(C1)C)C[C@H](C12C3CC[C@H]1C(N(C2)C)C)O)N(C)C
Holarrhena antidysenterica Wall.	herbid_1052	19625	Holarrhetine	C1C(CC2=CCC3C(C2(C1)C)CC(C12C3CCC1CN(C2)C)OC(=O)CC=C(C)C)N(C)C
Holarrhena antidysenterica Wall.	herbid_1052	19626	Holarrhidine	C1C(CC2=CCC3C(C2(C1)C)CCC1(C3CCC1C(C)N)CO)N
Holarrhena antidysenterica Wall.	herbid_1052	19627	Holarrhimine	C1[C@@H](CC2=CCC3C(C2(C1)C)CCC1(C3CCC1C(C)N)CO)N
Holarrhena antidysenterica Wall.	herbid_1052	19631	Holonamine	C1=C[C@]2(C(=CC1=O)CCC1C2C(CC23C1CCC2C(N=C3)C)O)C
Holarrhena antidysenterica Wall.	herbid_1052	19762	17-Hydroxycorticosterone	C1C(=O)C=C2[C@](C1)(C1C(CC2)C2[C@](C[C@@H]1O)([C@@](CC2)(C(=O)CO)O)C)C
Holarrhena antidysenterica Wall.	herbid_1052	19879	9-D-Hydroxy-cis-12-octadecenoic acid	C(C)CCC/C=C\CCC(O)CCCCCCCC(=O)O
Holarrhena antidysenterica Wall.	herbid_1052	20124	Isoconessimine	C1[C@@H](CC2=CCC3C(C2(C1)C)CCC12C3CCC1C(N(C2)C)C)NC
Holarrhena antidysenterica Wall.	herbid_1052	21373	24-Methylene cholesterol	[C@@H]1(CC[C@]2(C(=CCC3C2CC[C@]2(C3CCC2C(CCC(=C)C(C)C)C)C)C1)C)O
Holarrhena antidysenterica Wall.	herbid_1052	24083	N,N,N',N'-Tetramethyl-holarrhimine	C1[C@@H](CC2=CCC3C([C@]2(C1)C)CC[C@]1(C3CC[C@@H]1C(N(C)C)C)CO)N(C)C
Holarrhena antidysenterica Wall.	herbid_1052	2667	Kurchiphylline	CN(C1C(O)CC2(C(=CCC3C2CC[C@]2(C3CC(=O)C2CC)C)C1)C)C
Holarrhena antidysenterica Wall.	herbid_1052	2668	Kurchiphyllamine	CNC1C(O)CC2(C(=CCC3C2CC[C@]2(C3CC(=O)C2CC)C)C1)C
Holarrhena antidysenterica Wall.	herbid_1052	2669	Kurchiline	CN(C1C(O)C[C@]2(C(=CCC3C2CC[C@]2(C3CCC2C(=O)C)C)C1)C)C
Holarrhena antidysenterica Wall.	herbid_1052	2670	Kurchessine	CN([C@H]1CC[C@]2(C(=CCC3C2CC[C@]2(C3CCC2C(C)N(C)C)C)C1)C)C
Holarrhena antidysenterica Wall.	herbid_1052	2671	Kurchessine	CN([C@H]1CC[C@]2(C(=CCC3C2CC[C@]2(C3CCC2C(C)N(C)C)C)C1)C)C
Holarrhena antidysenterica Wall.	herbid_1052	2672	Kurchamine	NC1CCC2(C(C1)CCC1C2CCC23C1CCC2=C(N(C3)C)C)C
Holarrhena antidysenterica Wall.	herbid_1052	2673	Kurchaline	CN(C1C(O)CC2(C(=CCC3C2CCC2(C3CC(/C/2=C\C)O)C)C1)C)C
Holarrhena antidysenterica Wall.	herbid_1052	29593	3-Epiconamine	C1[C@@H](CC2=CC[C@@H]3[C@@H]([C@]2(C1)C)CC[C@]12[C@H]3CC[C@@H]2[C@@H](N(C1)C)C)N
Holarrhena antidysenterica Wall.	herbid_1052	31724	7α-Hydroxyconessine	C1[C@@H](CC2=C[C@H]([C@@H]3[C@@H]([C@]2(C1)C)CC[C@@]12[C@H]3CC[C@@H]1[C@@H](N(C2)C)C)O)N(C)C
Holarrhena antidysenterica Wall.	herbid_1052	3910	Epiheteroconessine	C1[C@H](CC2=CCC3[C@@H]([C@@]2(C1)C)CC[C@]1([C@@H]3CCC1[C@H](C)N(C)C)C)N(C)C
Holarrhena antidysenterica Wall.	herbid_1052	3933	3-Epicaonamine	C1(CCC2(C(=CCC3C4C5(CCC23)C(C(N(C5)C)C)CC4)C1)C)N
Gerbera piloselloides Cass.	herbid_1053	19823	Hydroxyisopiloselloidone	c1c(cc(c(c1C(=O)CC(C)C)O)/C=C/C(O)(C)C)C(=O)C
Gerbera piloselloides Cass.	herbid_1053	19904	Hydroxypiloselloidone	c1c(cc(c(c1C(=O)CC(C)C)O)C(C=C(C)C)O)C(=O)C
Gerbera piloselloides Cass.	herbid_1053	22632	Piloselloidal	c1ccc2c(c1C=O)c(c(c(=O)o2)C/C=C(/CCC=C(C)C)\C)O
Gerbera piloselloides Cass.	herbid_1053	22633	Piloselloidone	c1c(cc(c(c1C(=O)CC(C)C)O)CC=C(C)C)C(=O)C
Gerbera piloselloides Cass.	herbid_1053	28272	Deoxodehydrocyclopiloselloidone	C1(C=Cc2c(O1)c(cc(c2)C(=O)C)CC=C(C)C)(C)C
Gerbera piloselloides Cass.	herbid_1053	28467	Dibothrioclinin I	c1ccc2c(c1C)c1c(c(=O)o2)[C@@H]2[C@H](C(O1)(C)C)[C@@H]1C[C@](C2)(Oc2c1c(=O)oc1c2c(ccc1)C)C
Gerbera piloselloides Cass.	herbid_1053	28468	Dibothrioclinin II	c1ccc2c(c1C)c1c(c(=O)o2)[C@H]2[C@H](C(O1)(C)C)[C@@H]1C[C@](C2)(Oc2c1c(=O)oc1c2c(ccc1)C)C
Gerbera piloselloides Cass.	herbid_1053	5165	Cyclopiloselloidone	C1(C=Cc2c(O1)c(cc(c2)C(=C)C)C(=O)CC(C)C)(C)C
Populus tomentosa Carr.	herbid_1054	12776	chrysin	c1(cc(=O)c2c(O)cc(O)cc2o1)c1cc(OC)c(O)c(OC)c1
Populus tomentosa Carr.	herbid_1054	14833	Salicin	c1c(c(ccc1)O[C@@H]1O[C@@H]([C@H]([C@H]([C@H]1O)O)O)CO)CO
Populus tomentosa Carr.	herbid_1054	15363	Salicin	c1c(c(ccc1)O[C@@H]1O[C@@H]([C@H]([C@H]([C@H]1O)O)O)CO)CO
Populus tomentosa Carr.	herbid_1054	25937	Apigenin-7-O-β-D-(6''-p-courmaroyl)-glucoside	c1(cc(c2c(c1)oc(cc2=O)c1ccc(cc1)O)O)O[C@@H]1O[C@@H]([C@H]([C@@H]([C@H]1O)O)O)COC(=O)/C=C/c1ccc(cc1)O
Populus tomentosa Carr.	herbid_1054	37172	Populin	c1ccc(c(c1)O[C@@H]1[C@@H]([C@@H]([C@H]([C@@H](O1)COC(=O)c1ccccc1)O)O)O)CO
Populus tomentosa Carr.	herbid_1054	5970	Salireposide	c1ccc(cc1)C(=O)OCc1c(ccc(c1)O)OC1[C@@H]([C@H]([C@@H]([C@H](O1)CO)O)O)O
Digitalis purpurea	herbid_1055	16812	Caffeic acid	c1(c(ccc(c1)/C=C/C(=O)O)O)O
Digitalis purpurea	herbid_1055	18044	Digitonin	C1[C@H]2[C@H]([C@H]3[C@](C1)([C@@H]1[C@H]([C@H]3O)O[C@@]3([C@H]1C)CCCCO3)C)CC[C@@H]1[C@@]2(C[C@H]([C@@H](C1)OC1O[C@@H]([C@H]([C@H]([C@H]1O)O)OC1O[C@@H]([C@H]([C@H]([C@H]1OC1O[C@@H]([C@H]([C@H]([C@H]1O)OC1O[C@@H]([C@H]([C@H]([C@H]1O)O)O)CO)O)CO)O[C@@H]1OC[C@H]([C@H]([C@H]1O)O)O)O)CO)CO)O)C
Digitalis purpurea	herbid_1055	18046	Digitoxin	[C@H]1([C@H](O[C@H](C[C@@H]1O)OC1[C@H](O[C@H](C[C@@H]1O)OC1[C@H](C[C@@H](O[C@@H]1C)O[C@@H]1C[C@@H]2[C@](CC1)([C@@H]1[C@@H](CC2)[C@@]2([C@@](CC1)(C)[C@H](CC2)C1=CC(=O)OC1)O)C)O)C)C)O
Digitalis purpurea	herbid_1055	20537	Lactic acid	O[C@@H](C)C(=O)O
Digitalis purpurea	herbid_1055	3305	Gitoxin	C1[C@@H](C[C@@H]2[C@](C1)([C@@H]1[C@@H](CC2)[C@@]2([C@](CC1)([C@H]([C@H](C2)O)C1=CC(=O)OC1)C)O)C)OC1O[C@@H]([C@H]([C@H](C1)O)O[C@H]1C[C@@H]([C@@H]([C@H](O1)C)OC1C[C@@H]([C@@H]([C@H](O1)C)O)O)O)C
Digitalis purpurea	herbid_1055	3497	Eupafolin-7-glucoside	c1(c(c(c2c(c1)oc(cc2=O)c1cc(c(cc1)O)O)O)OC)OC1O[C@@H]([C@H]([C@H]([C@H]1O)O)O)CO
Digitalis purpurea	herbid_1055	37507	Purpurea glycoside A	C1[C@@H](C[C@@H]2[C@](C1)([C@@H]1[C@@H](CC2)[C@@]2([C@](CC1)([C@@H](CC2)C1=CC(=O)OC1)C)O)C)O[C@H]1O[C@@H]([C@@H]([C@H](C1)O)O[C@H]1O[C@@H]([C@@H]([C@H](C1)O)O[C@H]1O[C@@H]([C@@H]([C@H](C1)O)O[C@H]1O[C@@H]([C@@H]([C@H]([C@H]1O)O)O)CO)C)C)C
Digitalis purpurea	herbid_1055	37508	Purpurea glycoside B	C1[C@@H](C[C@@H]2[C@](C1)([C@@H]1[C@@H](CC2)[C@@]2([C@](CC1)([C@@H](CC2)C1=CC(=O)OC1)C)O)C)O[C@H]1O[C@@H]([C@@H]([C@H](C1)O)O[C@H]1O[C@@H]([C@@H]([C@H](C1)O)O[C@H]1O[C@@H]([C@@H]([C@H](C1)O)O[C@H]1O[C@@H]([C@@H]([C@H]([C@H]1O)O)O)CO)C)C)C
Digitalis purpurea	herbid_1055	37510	Purpureaside A	c1(c(ccc(c1)/C=C\C(=O)O[C@@H]1[C@H](O[C@H]([C@@H]([C@H]1O[C@@H]1O[C@H]([C@H]([C@@H]([C@H]1O)O)O)CO)O)OCCc1ccc(c(c1)O)O)CO)O)O
Digitalis purpurea	herbid_1055	37511	Purpureaside B	c1(c(ccc(c1)/C=C\C(=O)O[C@@H]1[C@H](O[C@H]([C@@H]([C@H]1O[C@H]1O[C@H]([C@H]([C@@H]([C@H]1O)O)O)CO)O)OCCc1ccc(c(c1)O)O)CO[C@H]1O[C@H]([C@@H]([C@H]([C@H]1O)O)O)C)O)O
Digitalis purpurea	herbid_1055	37512	Purpureaside C	c1c(c(cc(c1)/C=C\C(=O)O[C@@H]1[C@H](O[C@H]([C@@H]([C@H]1O[C@@H]1O[C@H]([C@@H]([C@H]([C@@H]1O)O)O)C)O)OCCc1ccc(c(c1)O)O)CO[C@H]1O[C@@H]([C@@H]([C@H]([C@H]1O)O)O)CO)O)O
Digitalis purpurea	herbid_1055	447	Strospeside	C1[C@@H](C[C@@H]2[C@](C1)(C1C(CC2)[C@@]2([C@](CC1)(C(C(C2)O)C1=CC(=O)OC1)C)O)C)OC1O[C@@H]([C@H]([C@H]([C@H]1O)OC)O)C
Michelia spaerantha C.Y. Wu	herbid_1056	699	Sphaelactone A	C1CC(=CC[C@H]2[C@H]([C@@H](C(=C1)C)O)OC(=O)[C@H]2C)CO
Asclepias eriocarpa	herbid_1057	14922	Labriformin	C1[C@H](O[C@@H]2[C@](C31SCC=N3)(O[C@H]1[C@H](O2)C[C@H]2[C@](C1)([C@@H]1[C@@]3([C@H](C2)O3)[C@@]2([C@](C[C@H]1O)([C@H](CC2)C1=CC(=O)OC1)C)O)C)O)C
Asclepias eriocarpa	herbid_1057	14923	Labriformidin	C1[C@H](O[C@@H]2[C@](C1=O)(O[C@H]1[C@H](O2)C[C@H]2[C@](C1)([C@@H]1[C@@]3([C@H](C2)O3)[C@@]2([C@](C[C@H]1O)([C@H](CC2)C1=CC(=O)OC1)C)O)C)O)C
Asclepias eriocarpa	herbid_1057	3808	Eriocarpin	C1[C@H](O[C@@H]2[C@]([C@@H]1O)(O[C@H]1[C@H](O2)C[C@H]2[C@](C1)([C@@H]1[C@@]3([C@H](C2)O3)[C@@]2([C@](C(=O)[C@H]1O)([C@H](CC2)C1=CC(=O)OC1)C)O)C)O)C
Paulownia tomentosa (Thunb.) Steud.	herbid_1058	1017	Sesamin	c1(ccc2c(c1)OCO2)C1[C@@H]2[C@H](CO1)C(OC2)c1ccc2c(c1)OCO2
Paulownia tomentosa (Thunb.) Steud.	herbid_1058	11687	catalpol	[C@H]12[C@H]([C@@H](OC=C1)O[C@H]1C(C([C@H](C(O1)CO)O)O)O)[C@@]1([C@@H]([C@H]2O)O1)CO
Paulownia tomentosa (Thunb.) Steud.	herbid_1058	1512	Pectenine	c12c([C@@H](N(CC1)C)C)cc(c(c2)OC)OC
Paulownia tomentosa (Thunb.) Steud.	herbid_1058	1515	Paulownin	C1OC(C2C1(C(OC2)c1cc2c(cc1)OCO2)O)c1cc2c(cc1)OCO2
Paulownia tomentosa (Thunb.) Steud.	herbid_1058	1517	Paulownin	C1OC(C2C1(C(OC2)c1cc2c(cc1)OCO2)O)c1cc2c(cc1)OCO2
Paulownia tomentosa (Thunb.) Steud.	herbid_1058	15330	Sesamin	c1(ccc2c(c1)OCO2)C1[C@@H]2[C@H](CO1)C(OC2)c1ccc2c(c1)OCO2
Paulownia tomentosa (Thunb.) Steud.	herbid_1058	15481	3,5-Dimethoxy-4-glucosyloxy-phenyl-propenyl alcohol	c1(c(cc(cc1OC)/C=C/CO)OC)OC1O[C@@H]([C@H]([C@H]([C@H]1O)O)O)CO
Paulownia tomentosa (Thunb.) Steud.	herbid_1058	15729	coniferin	c1(ccc(cc1OC)/C=C/CO)OC1[C@H](O)[C@@H](O)[C@H](O)[C@H](O1)CO
Paulownia tomentosa (Thunb.) Steud.	herbid_1058	16400	Asarinin	O1COc2c1ccc(c2)C1[C@H]2[C@@H](CO1)[C@H](OC2)c1ccc2c(c1)OCO2
Paulownia tomentosa (Thunb.) Steud.	herbid_1058	20228	Isopaulownin	c1c(cc2c(c1)OCO2)C1[C@@]2([C@H](CO1)[C@@H](OC2)c1cc2c(cc1)OCO2)O
Paulownia tomentosa (Thunb.) Steud.	herbid_1058	25322	Acteroside	O([C@@H]1O[C@@H]([C@H]([C@@H]([C@H]1O)O[C@@H]1O[C@H]([C@@H]([C@H]([C@H]1O)O)O)C)OC(=O)/C=C/c1cc(c(cc1)O)O)CO)CCc1cc(c(cc1)O)O
Paulownia tomentosa (Thunb.) Steud.	herbid_1058	2537	Martynoside	c1(cc(ccc1O)/C=C/C(=O)OC1[C@H]([C@H]([C@@H](OC1CO)OCCc1cc(c(cc1)OC)O)O)OC1[C@@H]([C@@H]([C@H]([C@H](O1)C)O)O)O)OC
Paulownia tomentosa (Thunb.) Steud.	herbid_1058	27025	Campneoside I	c1(c(ccc(c1)/C=C/C(=O)O[C@H]1[C@@H]([C@H]([C@@H](O[C@@H]1CO)OC[C@@H](OC)c1ccc(c(c1)O)O)O)O[C@@H]1O[C@H]([C@@H]([C@H]([C@H]1O)O)O)C)O)O
Paulownia tomentosa (Thunb.) Steud.	herbid_1058	4682	ursolic acid	C(=O)([C@]12CC[C@]3([C@@]4(CC[C@@H]5C([C@@H](O)CC[C@@]5([C@H]4CC=C3[C@@H]2[C@H]([C@@H](CC1)C)C)C)(C)C)C)C)O
Paulownia tomentosa (Thunb.) Steud.	herbid_1058	5308	Acteoside	c1(c(ccc(c1)/C=C/C(=O)OC1[C@H]([C@H]([C@@H](O[C@@H]1CO)OCCc1cc(c(cc1)O)O)O)OC1O[C@@H]([C@@H]([C@H]([C@H]1O)O)O)C)O)O
Paulownia tomentosa (Thunb.) Steud.	herbid_1058	924	Sinapyl alcohol	c1c(c(c(cc1/C=C/CO)OC)O)OC
Digitalis lanata	herbid_1059	14327	Digoxin	[C@@H]1(O[C@H](C[C@@H]([C@@H]1O)O)O[C@@H]1[C@H](O[C@H](C[C@@H]1O)O[C@H]1[C@H](C[C@@H](O[C@@H]1C)O[C@@H]1C[C@@H]2[C@](CC1)([C@@H]1[C@@H](CC2)[C@@]2([C@]([C@@H](C1)O)([C@H](CC2)C1=CC(=O)OC1)C)O)C)O)C)C
Digitalis lanata	herbid_1059	18042	Diginatin	[C@H]1([C@H](O[C@H](C[C@@H]1O)OC1[C@H](O[C@H](C[C@@H]1O)OC1[C@H](C[C@@H](O[C@@H]1C)O[C@@H]1C[C@@H]2[C@](CC1)([C@@H]1[C@@H](CC2)[C@@]2([C@]([C@@H](C1)O)([C@H]([C@H](C2)O)C1=CC(=O)OC1)C)O)C)O)C)C)O
Digitalis lanata	herbid_1059	18046	Digitoxin	[C@H]1([C@H](O[C@H](C[C@@H]1O)OC1[C@H](O[C@H](C[C@@H]1O)OC1[C@H](C[C@@H](O[C@@H]1C)O[C@@H]1C[C@@H]2[C@](CC1)([C@@H]1[C@@H](CC2)[C@@]2([C@@](CC1)(C)[C@H](CC2)C1=CC(=O)OC1)O)C)O)C)C)O
Digitalis lanata	herbid_1059	25164	α-Acetyldigitoxin	C1[C@@H](C[C@@H]2[C@](C1)([C@@H]1[C@@H](CC2)[C@@]2([C@](CC1)([C@H](CC2)C1=CC(=O)OC1)C)O)C)O[C@@H]1O[C@@H]([C@H]([C@H](C1)O)O[C@@H]1O[C@@H]([C@H]([C@H](C1)O)O[C@@H]1O[C@@H]([C@H]([C@H](C1)OC(=O)C)O)C)C)C
Digitalis lanata	herbid_1059	32104	6-Hydroxyluteolin	c1(c(c(c2c(c1)oc(cc2=O)c1cc(c(cc1)O)O)O)O)O
Digitalis lanata	herbid_1059	3305	Gitoxin	C1[C@@H](C[C@@H]2[C@](C1)([C@@H]1[C@@H](CC2)[C@@]2([C@](CC1)([C@H]([C@H](C2)O)C1=CC(=O)OC1)C)O)C)OC1O[C@@H]([C@H]([C@H](C1)O)O[C@H]1C[C@@H]([C@@H]([C@H](O1)C)OC1C[C@@H]([C@@H]([C@H](O1)C)O)O)O)C
Digitalis lanata	herbid_1059	3306	Gitoxin	C1[C@@H](C[C@@H]2[C@](C1)([C@@H]1[C@@H](CC2)[C@@]2([C@](CC1)([C@H]([C@H](C2)O)C1=CC(=O)OC1)C)O)C)OC1O[C@@H]([C@H]([C@H](C1)O)O[C@H]1C[C@@H]([C@@H]([C@H](O1)C)OC1C[C@@H]([C@@H]([C@H](O1)C)O)O)O)C
Digitalis lanata	herbid_1059	3497	Eupafolin-7-glucoside	c1(c(c(c2c(c1)oc(cc2=O)c1cc(c(cc1)O)O)O)OC)OC1O[C@@H]([C@H]([C@H]([C@H]1O)O)O)CO
Digitalis lanata	herbid_1059	5398	alpha-Acetyldigitoxin	C1[C@@H](C[C@@H]2[C@](C1)(C1[C@@H](CC2)[C@@]2([C@](CC1)([C@H](CC2)C1=CC(=O)OC1)C)O)C)OC1O[C@@H]([C@H]([C@H](C1)O)OC1O[C@@H]([C@H]([C@H](C1)O)OC1O[C@@H]([C@H]([C@H](C1)OC(=O)C)O)C)C)C
Digitalis lanata	herbid_1059	9111	hispidulin	c1(cc(=O)c2c(o1)cc(c(c2O)OC)O)c1ccc(cc1)O
Strychnos nitida G. Don	herbid_1060	16895	Cantleyine	c1(cncc2c1C[C@@H]([C@@H]2C)O)C(=O)OC
Strychnos nitida G. Don	herbid_1060	20637	Lignoceric acid	OC(=O)CC
Strychnos nitida G. Don	herbid_1060	443	Strychnine	c1cccc2c1C13[C@H]4N2C(=O)CC2C4C4CC1N(CC3)CC4=CCO2
Datura innoxia Mill.	herbid_1061	19738	7-Hydroxy-3,6-bis(tigloyloxy)tropane	C1(C2CC(CC(C1O)N2C)OC(=O)/C(=C\C)/C)OC(=O)/C(=C\C)/C
Datura innoxia Mill.	herbid_1061	19958	Hyoscine	c1c(cccc1)C(C(=O)OC1CC2N([C@H](C1)C1C2O1)C)CO
Datura innoxia Mill.	herbid_1061	19959	Hyoscyamine	C1(CC2N([C@H](C1)CC2)C)OC(=O)[C@@H](c1ccccc1)CO
Datura innoxia Mill.	herbid_1061	21085	Meteloidine	C1(C([C@H]2N(C1CC(OC(=O)/C(=C/C)/C)C2)C)O)O
Datura innoxia Mill.	herbid_1061	22854	Pseudotropine	C12CC(CC(N1C)CC2)O
Datura innoxia Mill.	herbid_1061	24415	Tropine	C12CC[C@H](N2C)C[C@H](C1)O
Datura innoxia Mill.	herbid_1061	29361	L-3α,6β-Ditigloyloxytropane	C/C=C(/C(=O)O[C@@H]1C[C@H]2C[C@H](C[C@@H]1N2C)OC(=O)/C(=C/C)/C)\C
Datura innoxia Mill.	herbid_1061	3995	1-3alpha,6beta-Ditigloyloxytropane	C1C2N(C(C[C@H]1OC(=O)/C(=C/C)/C)[C@H](C2)OC(=O)/C(=C/C)/C)C
Derris elliptica	herbid_1062	15023	Deguelin	C1(Oc2c(C=C1)c1c(cc2)C(=O)[C@@H]2[C@H](O1)[CH]Oc1c2cc(c(c1)OC)OC)(C)C
Derris elliptica	herbid_1062	23129	Rotenone	COc1c(OC)cc2c(c1)OC[C@H]1[C@@H]2C(=O)c2c(O1)c1c(cc2)O[C@@H](C1)C(=C)C
Derris elliptica	herbid_1062	4295	2,5-Dihydroxymethyl-3,4-dihydroxypyrrolidine	[C@H]1([C@H]([C@@H]([C@H](N1)CO)O)O)CO
lsodon japonica	herbid_1063	1802	Oridonin	C1CC([C@@H]2C3(C1O)C1[C@@]4([C@@]([C@H]2O)(O)OC3)[C@@H]([C@@H](CC1)C(=C)C4=O)O)(C)C
lsodon japonica	herbid_1063	18464	Enmein	C1[C@@H](C([C@@H]2[C@]3([C@H]1OC(=O)[C@]14[C@H]3CC[C@H](C1)C(=C)C4=O)CO[C@H]2O)(C)C)O
lsodon japonica	herbid_1063	20148	Isodonal	C1CC(C(C2([C@H]1OC(=O)[C@]13[C@H]2C(C[C@H](C1)C(=C)C3=O)O)COC(=O)C)C=O)(C)C
lsodon japonica	herbid_1063	20571	Lasiokaurin	C1C([C@@H]2[C@@]3([C@H](C1)OC(=O)C)[C@H]1C4([C@]([C@H]2O)(OC3)O)[C@@H]([C@H](CC1)C(=C)C4=O)O)(C)C
lsodon japonica	herbid_1063	20828	Macrophyllin B	O(C)c1c(OC)c(cc(c1)C1[C@@H]2[C@H](C(=C[C@]([C@H]1C)(OC)C2=O)C(C)C=C)O)OC
lsodon japonica	herbid_1063	22733	Ponicidin	C1CC([C@@H]2C3(C1O)[C@H]1[C@@]45[C@@]([C@H]2O)(O)OC3OC4[C@@H](CC1)C(=C)C5=O)(C)C
lsodon japonica	herbid_1063	22993	Rabdosin B	O1CC(C(C2(C1CC(=O)C13C2C(CC(C1)C(=C)C3=O)O)COC(=O)C)COC(=O)C)(C)C
lsodon japonica	herbid_1063	22994	Rabdosin C	O1CC(C(C2(C1CC(=O)C13C2C(CC(C1)C(=C)C3=O)O)COC(=O)C)CO)(C)C
lsodon japonica	herbid_1063	24256	Trichorabdal H	C1C([C@H](C2([C@H](C1)OC(=O)C)COC(=O)C13[C@H]2[C@@H](CC(C3)C(=C)C1=O)O)C=O)(C)C
lsodon japonica	herbid_1063	29537	Enmein-3-acetate	C1[C@@H](C([C@@H]2[C@]3([C@H]1OC(=O)[C@]14[C@H]3CC[C@H](C1)C(=C)C4=O)CO[C@H]2O)(C)C)OC(=O)C
lsodon japonica	herbid_1063	29669	Epinodosin	C1CC([C@@H]2[C@]3([C@H]1OC(=O)[C@]14[C@H]3[C@H](C[C@H](C1)C(=C)C4=O)O)CO[C@H]2O)(C)C
lsodon japonica	herbid_1063	29670	Epinodosinol	C1CC([C@@H]2[C@]3([C@H]1OC(=O)[C@]14[C@H]3[C@H](C[C@H](C1)C(=C)[C@H]4O)O)CO[C@H]2O)(C)C
lsodon japonica	herbid_1063	32925	Isodoacetal	O1[C@@H]2[C@@]34[C@H]5[C@@]6(C1=O)C[C@@H](C[C@@H]5O[C@@H]([C@@H]3C(CC2)(C)C)OC4)C(=C)[C@H]6OC(=O)C
lsodon japonica	herbid_1063	32926	Isodocarpin	O1[C@@H]2[C@@]3([C@H]4[C@@]5(C1=O)C[C@@H](CC4)C(=C)C5=O)[C@@H](C(CC2)(C)C)[C@@H](OC3)O
lsodon japonica	herbid_1063	32936	Isodonoiol	C1C([C@H]([C@]2([C@H](C1)OC(=O)C)COC(=O)[C@]13[C@H]2[C@H](C[C@H](C1)C(=C)C3=O)O)CO)(C)C
lsodon japonica	herbid_1063	32941	Isodotricin	C1[C@@H](C([C@@H]2[C@]3([C@H]1OC(=O)[C@]14[C@H]3CC[C@H](C1)[C@H](C4=O)COC)CO[C@H]2O)(C)C)O
lsodon japonica	herbid_1063	990	Shikokianin	C1CC([C@@H]2[C@@]3([C@H]1OC(=O)C)[C@H]1C4([C@@]([C@H]2O)(O)OC3)CC(C[C@H]1OC(=O)C)C(=C)C4=O)(C)C
Veratrum grandiflo rum	herbid_1064	14092	Solanidine	C1[C@@H](CC2=CCC3C([C@]2(C1)C)CC[C@]1(C3CC2C1C(C1(N2CC(CC1)C)C)C)C)O
Veratrum grandiflo rum	herbid_1064	14095	Solanidine	C1[C@@H](CC2=CCC3C([C@]2(C1)C)CC[C@]1(C3CC2C1C(C1(N2CC(CC1)C)C)C)C)O
Veratrum grandiflo rum	herbid_1064	14207	Jervine	C1[C@@H](CC2=CC[C@@H]3[C@@H]([C@]2(C1)C)C(=O)C1=C([C@]2(CC[C@@H]31)O[C@H]1[C@H](C2C)NC[C@H](C1)C)C)O
Veratrum grandiflo rum	herbid_1064	14209	Jervine	C1[C@@H](CC2=CC[C@@H]3[C@@H]([C@]2(C1)C)C(=O)C1=C([C@]2(CC[C@@H]31)O[C@H]1[C@H](C2C)NC[C@H](C1)C)C)O
Veratrum grandiflo rum	herbid_1064	1695	Oxyresveratrol	c1c(ccc(c1O)/C=C/c1cc(cc(c1)O)O)O
Veratrum grandiflo rum	herbid_1064	17495	Cudranin	c1(ccc(c(c1)O)/C=C/c1cc(cc(c1)O)O)O
Veratrum grandiflo rum	herbid_1064	24568	Veratramine	C1[C@@H](CC2=CC[C@@H]3[C@@H]([C@]2(C1)C)Cc1c3ccc(c1C)[C@@H]([C@H]1[C@H](O)C[C@@H](CN1)C)C)O
Veratrum grandiflo rum	herbid_1064	4306	3,5-Dihydroxy-4'-methoxystilbene	c1cc(ccc1O)/C=C/c1cc(cc(c1)O)O
Rubus chroosepalus Focke	herbid_1065	29095	2α,3β-Dihydroxyurs-12,19-dien-23,28-oic acid	[C@@H]1([C@@H]([C@@]([C@H]2[C@](C1)([C@@H]1[C@@](CC2)([C@]2(C(=CC1)[C@H]1[C@@](CC2)(CCC(=C1C)C)C(=O)O)C)C)C)(C)C(=O)O)O)O
Rubus chroosepalus Focke	herbid_1065	4251	2alpha,3beta-Dihydroxyurs-12,19-dien-23,28-oic acid	C1([C@@H]([C@@](C2[C@](C1)(C1[C@@](CC2)(C2(C(=CC1)C1C(CC2)[C@@H](CC(=C1C)C)C(=O)O)C)C)C)(C)C(=O)O)O)O
Artemisia vestita Wall.	herbid_1066	1505	Pedalitin	Oc1c(OC)cc2c(c1O)c(=O)cc(o2)c1cc(c(cc1)O)O
Artemisia vestita Wall.	herbid_1066	19785	7-Hydroxy-6,8-dimethoxy coumarin	c1(c(c(c2c(c1)c(=O)cco2)OC)O)OC
Artemisia vestita Wall.	herbid_1066	24051	5,7,3',4'-Tetrahydroxy-6,8-dimethoxy flavone	c1(c(c(c2c(c1OC)oc(cc2=O)c1cc(c(cc1)O)O)O)OC)O
Artemisia vestita Wall.	herbid_1066	247	Taurin	C1CC(=C2[C@](C1=O)(CCC1C2OC(=O)[C@H]1C)C)C
Artemisia vestita Wall.	herbid_1066	24825	Yomogin	C1=C[C@]2(C(=C(C1=O)C)C[C@H]1C(C2)OC(=O)C1=C)C
Artemisia vestita Wall.	herbid_1066	25669	α-Amyrin	C1[C@@H](C([C@H]2[C@](C1)([C@@H]1[C@@](CC2)([C@]2(C(=CC1)[C@H]1[C@@](CC2)(CC[C@H]([C@@H]1C)C)C)C)C)C)(C)C)O
Artemisia vestita Wall.	herbid_1066	258	Taraxeryl acetate	C1[C@@H](C(C2[C@](C1)(C1[C@@](CC2)(C2=CC[C@@]3([C@H](C2(CC1)C)CC(CC3)(C)C)C)C)C)(C)C)OC(=O)C
Artemisia vestita Wall.	herbid_1066	262	Taraxeryl acetate	C1[C@@H](C(C2[C@](C1)(C1[C@@](CC2)(C2=CC[C@@]3([C@H](C2(CC1)C)CC(CC3)(C)C)C)C)C)(C)C)OC(=O)C
Artemisia vestita Wall.	herbid_1066	30352	Friedelan-3-one	C1C(=O)[C@@H]([C@@]2([C@@H](C1)[C@]1([C@H](CC2)[C@@]2([C@@](CC1)([C@H]1[C@@](CC2)(CCC(C1)(C)C)C)C)C)C)C)C
Artemisia vestita Wall.	herbid_1066	31382	Hesperetic acid	COc1c(O)cc(cc1)/C=C/C(=O)O
Artemisia vestita Wall.	herbid_1066	3498	Eupafolin	c1(c(c(c2c(c1)oc(cc2=O)c1cc(c(cc1)O)O)O)OC)O
Artemisia vestita Wall.	herbid_1066	4949	Daucosterol	C1(CC2=CCC3C(C2(CC1)C)CCC1(C3CCC1C(CCC(CC)C(C)C)C)C)O[C@@H]1O[C@@H]([C@H]([C@H]([C@H]1O)O)O)CO
Artemisia vestita Wall.	herbid_1066	4969	Daucosterol	C1(CC2=CCC3C(C2(CC1)C)CCC1(C3CCC1C(CCC(CC)C(C)C)C)C)O[C@@H]1O[C@@H]([C@H]([C@H]([C@H]1O)O)O)CO
Lepidium draba	herbid_1067	21592	4-Methylsulfinyl butyl isothiocyanate	CS(=O)CCCCN=C=S
Lepidium draba	herbid_1067	3767	Erysoline	S(=O)(=O)(CCCCN=C=S)C
Lepidium draba	herbid_1067	3768	Erysoline	S(=O)(=O)(CCCCN=C=S)C
Piper trichostachyon	herbid_1068	36973	Piperamide C 9:1(8E)	c12c(ccc(c1)/C=C/CCCCCCC(=O)N1CCCC1)OCO2
Piper trichostachyon	herbid_1068	5159	Cyclostachine A	O1c2c(OC1)cc(cc2)[C@@H]1C(C2C(C=C1)CCCC2)C(=O)N1CCCC1
Dioscorea alata L.	herbid_1069	17121	Chrysanthemin	C1=C(C(=[O+662]c2c1c(cc(c2)O)O)c1cc(c(cc1)O)O)OC1O[C@@H](C([C@H](C1O)O)O)CO
Dioscorea alata L.	herbid_1069	1867	Nicotinic acid	c1cc(cnc1)C(=O)O
Dioscorea alata L.	herbid_1069	25495	Alatanin 1	c12c(C=C(C(=[O]1)c1cc(c(cc1)O)O)O[C@H]1O[C@H]([C@H]([C@@H]([C@H]1O)O)OC(=O)/C=C\c1cc(c(c(c1)OC)O)OC)CO[C@H]1O[C@H]([C@H]([C@@H]([C@H]1O)O)O)CO)c(cc(c2)O)O
Dioscorea alata L.	herbid_1069	25496	Alatanin 2	c12c(C=C(C(=[O]1)c1cc(c(cc1)O)OC)O[C@H]1O[C@H]([C@H]([C@@H]([C@H]1O)O)OC(=O)/C=C\c1cc(c(c(c1)OC)O)OC)CO[C@H]1O[C@H]([C@H]([C@@H]([C@H]1O)O)O)CO)c(cc(c2)O)O
Dioscorea alata L.	herbid_1069	37291	Procyanidin B1	Oc1cc(c2c(c1)O[C@@H]([C@H]([C@H]2c1c(O)cc(c2c1O[C@H]([C@@H](C2)O)c1ccc(c(c1)O)O)O)O)c1ccc(c(c1)O)O)O
Dioscorea alata L.	herbid_1069	5275	Cyanin	[C@H]1([C@H]([C@H]([C@H]([C@@H](O1)Oc1cc(cc2c1C=C(C(=[O+937]2)c1ccc(c(c1)O)O)O[C@H]1[C@H]([C@H]([C@@H]([C@@H](O1)CO)O)O)O)O)O)O)O)CO
Dioscorea alata L.	herbid_1069	5281	Cyanin	[C@H]1([C@H]([C@H]([C@H]([C@@H](O1)Oc1cc(cc2c1C=C(C(=[O+937]2)c1ccc(c(c1)O)O)O[C@H]1[C@H]([C@H]([C@@H]([C@@H](O1)CO)O)O)O)O)O)O)O)CO
Buddleja officinalis	herbid_107	10218	mimengoside,g	C1C2C(CCC1(C)C)([C@H](C[C@@]1(C2=CC=C2[C@]1(CCC1[C@@]2(CC[C@@H]([C@@]1(CO)C)OC1[C@H](O)[C@@H](O[C@H]2[C@H](O)[C@@H](O)[C@@H](O)[C@H](O2)CO)[C@@H](O)[C@H](O1)C)C)C)C)O)CO
Buddleja officinalis	herbid_107	10524	mimengoside,f	C1C2C(CCC1(C)C)([C@H](C[C@@]1(C2=CC=C2[C@]1(CCC1[C@@]2(CC[C@@H]([C@@]1(CO)C)OC1[C@H](O)[C@@H](O[C@H]2[C@H](O)[C@@H](O)[C@@H](O[C@H]3[C@H](O)[C@@H](O)[C@H](O)CO3)[C@H](O2)CO)[C@@H](O)[C@H](O1)C)C)C)C)O)CO
Buddleja officinalis	herbid_107	11571	echinacoside	CC1C(C(C(C(O1)OC1C(C(OC(C1OC(=O)/C=C/c1cc(c(cc1)O)O)COC1C(C(C(C(O1)CO)O)O)O)OCCc1cc(c(cc1)O)O)O)O)O)O
Buddleja officinalis	herbid_107	12223	campneoside	CC1C(C(C(C(O1)OC1C(C(OC(C1OC(=O)/C=C/c1cc(c(cc1)O)O)CO)OCC(c1cc(c(cc1)O)O)OC)O)O)O)O
Buddleja officinalis	herbid_107	12319	mimengoside,c	C1C2=C3[C@@](C[C@@H](C2(CCC1(C)C)CO)O)([C@]1(C(C=C3)[C@@]2(C(CC1)[C@@]([C@@H](CC2)O[C@H]1[C@@H]([C@H]([C@H]([C@@H](O1)C)O)O[C@@H]1O[C@@H]([C@H]([C@@H]([C@H]1O)O)OC1[C@@H](O)[C@@H](O)[C@H](O)[C@H](O1)C)CO)OC1[C@H](O)[C@@H](O)[C@H](O)[C@H](O1)CO)(CO)C)C)C)C
Buddleja officinalis	herbid_107	12948	mimengoside,e	C1C2C(CCC1(C)C)([C@H](C[C@@]1(C2=CC=C2[C@]1(CCC1[C@@]2(CC[C@H]([C@]1(CO)C)O[C@H]1[C@@H]([C@H]([C@H]([C@@H](O1)C)O)O[C@@H]1O[C@@H]([C@H]([C@@H]([C@H]1O)O)OC1[C@@H](O)[C@@H](O)[C@H](O)[C@H](O1)C)CO)OC1[C@H](O)[C@@H](O)[C@H](O)[C@H](O1)CO)C)C)C)O)CO
Buddleja officinalis	herbid_107	13052	verbascoside	CC1C(C(C(C(O1)OC1C(C(OC(C1OC(=O)/C=C/c1cc(c(cc1)O)O)CO)OCCc1cc(c(cc1)O)O)O)O)O)O
Buddleja officinalis	herbid_107	13792	apigenin-7-o-bata-d-glucopyranoside	c1(cc(=O)c2c(O)cc(O[C@H]3[C@H](O)[C@@H](O)[C@H](O)[C@H](O3)CO)cc2o1)c1ccc(O)cc1
Buddleja officinalis	herbid_107	14512	apigenin	c1(cc(c2c(c1)oc(cc2=O)c1ccc(cc1)O)O)O
Buddleja officinalis	herbid_107	14514	apigenin	c1(cc(c2c(c1)oc(cc2=O)c1ccc(cc1)O)O)O
Buddleja officinalis	herbid_107	14628	forsythoside,b	CC1C(C(C(C(O1)OC1C(C(OC(C1OC(=O)/C=C/c1cc(c(cc1)O)O)COC1C(C(CO1)(CO)O)O)OCCc1cc(c(cc1)O)O)O)O)O)O
Buddleja officinalis	herbid_107	15661	beta-methoxylacteoside	C1(C(C(C(OC1CO)OCC(OC)c1ccc(c(c1)O)O)O)OC1[C@@H](C([C@H](C(O1)C)O)O)O)OC(=O)/C=C/c1cc(c(cc1)O)O
Buddleja officinalis	herbid_107	2025	Neobudofficide	[C@H]1([C@H]([C@H]([C@@H](O[C@@H]1C)OCC1[C@H]([C@H]([C@H]([C@@H](O1)Oc1cc(c2c(c1)oc(cc2=O)c1ccc(cc1)OC)O)OC1O[C@@H]([C@@H]([C@H]([C@H]1O)O)O)C)O)O)O)O)O
Buddleja officinalis	herbid_107	21120	6-p-Methoxycinnamoyl catalpol	C1(OC=CC2C1C1(C([C@H]2OC(=O)/C=C/c2ccc(cc2)OC)O1)CO)O[C@@H]1O[C@@H]([C@H]([C@H]([C@H]1O)O)O)CO
Buddleja officinalis	herbid_107	21678	Mimengoside A	[C@@H]1([C@H]([C@@H](O[C@@H]([C@H]1OC1O[C@@H]([C@@H]([C@H]([C@H]1O)O)O)C)CO)O[C@@H]1[C@H]([C@H](O[C@H](C1OC1O[C@@H]([C@H]([C@H]([C@H]1O)O)O)CO)OC1C(C2C(CC1)(C1C(CC2)(C2(C3(C=C1)C1C(CC2)(CCC(C1)(C)C)CO3)C)C)C)(CO)C)C)O)O)O
Buddleja officinalis	herbid_107	25322	Acteroside	O([C@@H]1O[C@@H]([C@H]([C@@H]([C@H]1O)O[C@@H]1O[C@H]([C@@H]([C@H]([C@H]1O)O)O)C)OC(=O)/C=C/c1cc(c(cc1)O)O)CO)CCc1cc(c(cc1)O)O
Buddleja officinalis	herbid_107	2549	Luteolin	Oc1cc(c2c(c1)oc(cc2=O)c1cc(c(cc1)O)O)O
Buddleja officinalis	herbid_107	2551	Luteolin	Oc1cc(c2c(c1)oc(cc2=O)c1cc(c(cc1)O)O)O
Buddleja officinalis	herbid_107	35231	Mimengoside	[C@H]1([C@H]([C@H]([C@@H](O[C@H]1C)O[C@H]1[C@@H]([C@H]([C@@H](O[C@@H]1CO)O[C@@H]1[C@H]([C@@H](O[C@@H]([C@@H]1O)C)O[C@@H]1[C@@]([C@H]2[C@@](CC1)(C)[C@@H]1[C@@](CC2)([C@]2(C(=C[C@@H]1OC)[C@H]1[C@@](CC2)(CCC(C1)(C)C)CO)C)C)(C)CO)O[C@@H]1O[C@@H]([C@H]([C@@H]([C@H]1O)O)O)CO)O)O)O)O)O
Buddleja officinalis	herbid_107	3678	Acaciin	c1c(cc2c(c1O)c(=O)cc(o2)c1ccc(cc1)OC)OC1O[C@@H]([C@H]([C@H]([C@H]1O)O)O)CO[C@H]1[C@@H]([C@@H]([C@H]([C@H](O1)C)O)O)O
Buddleja officinalis	herbid_107	3681	Acaciin	c1c(cc2c(c1O)c(=O)cc(o2)c1ccc(cc1)OC)OC1O[C@@H]([C@H]([C@H]([C@H]1O)O)O)CO[C@H]1[C@@H]([C@@H]([C@H]([C@H](O1)C)O)O)O
Buddleja officinalis	herbid_107	3975	Acacetin	c1c(cc2c(c1O)c(=O)cc(o2)c1ccc(cc1)OC)O
Buddleja officinalis	herbid_107	6366	apigenin 7-O-beta-D-glucopyranoside	c12c(cc(cc1O)OC1[C@H](O)[C@@H](O)[C@H](O)[C@H](O1)CO)oc(cc2=O)c1ccc(cc1)O
Buddleja officinalis	herbid_107	6374	2-phenylethyl beta-D-glucopyranoside	c1ccc(cc1)CCOC1[C@H](O)[C@@H](O)[C@H](O)[C@H](O1)CO
Buddleja officinalis	herbid_107	7118	jionoside D	c1(c(ccc(c1)/C=C/C(=O)O[C@@H]1C([C@H](C(OC1CO)OCCc1ccc(c(c1)O)O)O)OC1C(C(C(C(O1)C)O)O)O)O)O
Buddleja officinalis	herbid_107	8773	mimengoside,d	C1C2=C3[C@@](C[C@@H](C2(CCC1(C)C)CO)O)([C@]1(C(C=C3)[C@@]2(C(CC1)[C@]([C@H](CC2)OC1[C@H](O)[C@@H](O[C@H]2[C@H](O)[C@@H](O)[C@@H](O[C@H]3[C@H](O)[C@@H](O)[C@H](O)CO3)[C@H](O2)CO)[C@@H](O)[C@H](O1)C)(CO)C)C)C)C
Buddleja officinalis	herbid_107	8860	2-phenylethyl-6-d-glucopyranosid	O(C1[C@H](O)[C@@H](O)[C@H](O)[C@H](O1)CO)CCc1ccccc1
Buddleja officinalis	herbid_107	9525	acacetin-7-o-alpha-l-rhamnopyranosyl,(1-6)-bata-d-glucopyranoside	c1(cc(=O)c2c(O)cc(O[C@@H]3[C@H](O)[C@H](O)[C@@H](O)[C@@H](O3)O[C@H]3[C@H](O)[C@@H](O)[C@H](O)[C@H](O3)CO)cc2o1)c1ccc(OC)cc1
Mnium cuspidatum Hedw.	herbid_1070	1267	Saponarin	c1(c(c(c2c(c1)oc(cc2=O)c1ccc(cc1)O)O)[C@@H]1O[C@@H]([C@H]([C@H]([C@H]1O)O)O)CO)O[C@@H]1O[C@@H]([C@H]([C@H]([C@H]1O)O)O)CO
Bubalus bubalis L.	herbid_1071	2995	Guanidine	NC(=N)N
Narcissus tazetta L var. chinensis Roem.	herbid_1072	10810	citronellol	C(CC(C)CCC=C(C)C)O
Narcissus tazetta L var. chinensis Roem.	herbid_1072	112	Benzaldehyde	c1c(cccc1)C=O
Narcissus tazetta L var. chinensis Roem.	herbid_1072	119	Benzaldehyde	c1c(cccc1)C=O
Narcissus tazetta L var. chinensis Roem.	herbid_1072	15387	Narcissin	[C@@H]1([C@H]([C@H]([C@@H](O[C@@H]1COC1O[C@@H]([C@@H]([C@H]([C@H]1O)O)O)C)Oc1c(=O)c2c(oc1c1cc(c(cc1)OC)O)cc(cc2O)O)O)O)O
Narcissus tazetta L var. chinensis Roem.	herbid_1072	17175	Cinnamic alcohol	c1cccc(c1)/C=C/CO
Narcissus tazetta L var. chinensis Roem.	herbid_1072	20786	Lycorine	C1Oc2c(O1)cc1c(c2)CN2C3[C@H]1C([C@H](C=C3CC2)O)O
Narcissus tazetta L var. chinensis Roem.	herbid_1072	22532	Phenylethyl acetate	c1cccc(c1)CCOC(=O)C
Narcissus tazetta L var. chinensis Roem.	herbid_1072	22547	Phenylpropyl alcohol	c1cccc(c1)C(CC)O
Narcissus tazetta L var. chinensis Roem.	herbid_1072	22845	Pseudolycorine	c1c(c(cc2c1[C@H]1[C@@H]3N(C2)CCC3=C[C@@H]([C@H]1O)O)OC)O
Narcissus tazetta L var. chinensis Roem.	herbid_1072	3528	Eugenol	c1cc(cc(c1O)OC)CC=C
Narcissus tazetta L var. chinensis Roem.	herbid_1072	3565	Eugenol	c1cc(cc(c1O)OC)CC=C
Narcissus tazetta L var. chinensis Roem.	herbid_1072	81	Benzyl acetate	c1ccccc1COC(=O)C
Narcissus tazetta L var. chinensis Roem.	herbid_1072	83	Benzyl acetate	c1ccccc1COC(=O)C
Narcissus tazetta L var. chinensis Roem.	herbid_1072	8899	indole	[nH]1ccc2ccccc12
Narcissus tazetta L var. chinensis Roem.	herbid_1073	1557	Papyramine	COc1c(OC)cc2c(c1)C1C(OC2O)CC=C2C1N(CC2)C
Narcissus tazetta L var. chinensis Roem.	herbid_1073	18951	Galanthamine	C123C=C[C@@H](CC1Oc1c2c(ccc1OC)CN(C)CC3)O
Narcissus tazetta L var. chinensis Roem.	herbid_1073	207	Tazettine	c12c(cc3c(c1)[C@]14[C@H](C[C@@H](C=C1)OC)N(C[C@]4(OC3)O)C)OCO2
Narcissus tazetta L var. chinensis Roem.	herbid_1073	20782	Lycoramine	[C@H]1(C[C@H]2C3(CC1)c1c(O2)c(ccc1CN(CC3)C)OC)O
Narcissus tazetta L var. chinensis Roem.	herbid_1073	20786	Lycorine	C1Oc2c(O1)cc1c(c2)CN2C3[C@H]1C([C@H](C=C3CC2)O)O
Narcissus tazetta L var. chinensis Roem.	herbid_1073	208	Tazettine	c12c(cc3c(c1)[C@]14[C@H](C[C@@H](C=C1)OC)N(C[C@]4(OC3)O)C)OCO2
Narcissus tazetta L var. chinensis Roem.	herbid_1073	22765	Pretazettine	c12c(cc3c(c1)C14[C@@H](OC3O)CN([C@H]1C[C@@H](C=C4)OC)C)OCO2
Narcissus tazetta L var. chinensis Roem.	herbid_1073	22845	Pseudolycorine	c1c(c(cc2c1[C@H]1[C@@H]3N(C2)CCC3=C[C@@H]([C@H]1O)O)OC)O
Codium fragile (Sur.) Har.	herbid_1074	112	Benzaldehyde	c1c(cccc1)C=O
Codium fragile (Sur.) Har.	herbid_1074	140	Terpinolene	CC1=CCC(=C(C)C)CC1
Codium fragile (Sur.) Har.	herbid_1074	147	Terpinolene	CC1=CCC(=C(C)C)CC1
Codium fragile (Sur.) Har.	herbid_1074	18918	2-Furaldehyde	c1(ccco1)C=O
Codium fragile (Sur.) Har.	herbid_1074	18928	Furfuryl alcohol	c1(occc1)CO
Codium fragile (Sur.) Har.	herbid_1074	19055	Geraniol	CC(=CCC/C(=C/CO)/C)C
Codium fragile (Sur.) Har.	herbid_1074	35001	α-Methylfurfural	c1(ccc(o1)C=O)C
Codium fragile (Sur.) Har.	herbid_1074	4115	Dimethyl sulfide	S(C)C
Codium fragile (Sur.) Har.	herbid_1074	4116	Dimethyl sulfide	S(C)C
Codium fragile (Sur.) Har.	herbid_1074	5311	Acrylic acid	C=CC(=O)O
Codium fragile (Sur.) Har.	herbid_1074	6562	clerosterol	C1[C@@H](CC2=CC[C@H]3[C@@H]([C@]2(C1)C)CC[C@]1([C@H]3CC[C@@H]1[C@H](C)CC[C@@H](C(=C)C)CC)C)O
Oenanthe javanica (Bl.) DC.	herbid_1075	13788	isorhamnetin	c1(cc(c2c(c1)oc(c(c2=O)O)c1ccc(c(c1)OC)O)O)O
Oenanthe javanica (Bl.) DC.	herbid_1075	140	Terpinolene	CC1=CCC(=C(C)C)CC1
Oenanthe javanica (Bl.) DC.	herbid_1075	154	Terpinolene	CC1=CCC(=C(C)C)CC1
Oenanthe javanica (Bl.) DC.	herbid_1075	16676	Bis(2-ethylbutyl)phthalate	c1ccc(c(c1)C(=O)OCC(CC)CC)C(=O)OCC(CC)CC
Oenanthe javanica (Bl.) DC.	herbid_1075	16777	n-Butyl-2-ethylbutylphthalate	c1ccc(c(c1)C(=O)OCCCC)C(=O)OCC(CC)CC
Oenanthe javanica (Bl.) DC.	herbid_1075	18029	Diethylphthalate	c1ccc(c(c1)C(=O)OCC)C(=O)OCC
Clerodendron inerme (L.) Gaertn.	herbid_1076	1335	Salvigenin	c1(c(c(c2c(c1)oc(cc2=O)c1ccc(cc1)OC)O)OC)OC
Clerodendron inerme (L.) Gaertn.	herbid_1076	17115	Cholesterol	C1C(CC2=CCC3C([C@]2(C1)C)CC[C@]1(C3CCC1C(CCCC(C)C)C)C)O
Clerodendron inerme (L.) Gaertn.	herbid_1076	30010	(24S)-Ethylcholesta-5,22,25-trien-3β-ol	C1[C@@H](CC2=CC[C@@H]3[C@@H]([C@]2(C1)C)CC[C@]1([C@H]3CC[C@@H]1[C@@H](/C=C/[C@@H](C(=C)C)CC)C)C)O
Clerodendron inerme (L.) Gaertn.	herbid_1076	3648	(24S)-Ethylcholesta-5,22,25-trans-3beta-ol	C1[C@@H](CC2=CCC3C([C@]2(C1)C)CC[C@]1(C3CCC1[C@H](C)/C=C/C(C(=C)C)CC)C)O
Solanum torvum Sw.	herbid_1077	14059	Solasonine	C1[C@@H](CC2=CCC3C([C@]2(C1)C)CC[C@]1(C3CC2C1C(C1(O2)NCC(CC1)C)C)C)OC1O[C@@H]([C@@H]([C@H]([C@H]1O[C@@H]1O[C@@H]([C@@H]([C@H]([C@H]1O)O)O)C)O[C@@H]1O[C@@H]([C@H]([C@H]([C@H]1O)O)O)CO)O)CO
Solanum torvum Sw.	herbid_1077	14065	Solasonine	C1[C@@H](CC2=CCC3C([C@]2(C1)C)CC[C@]1(C3CC2C1C(C1(O2)NCC(CC1)C)C)C)OC1O[C@@H]([C@@H]([C@H]([C@H]1O[C@@H]1O[C@@H]([C@@H]([C@H]([C@H]1O)O)O)C)O[C@@H]1O[C@@H]([C@H]([C@H]([C@H]1O)O)O)CO)O)CO
Solanum torvum Sw.	herbid_1077	1568	Paniculogenin	C1[C@@H](CC2[C@](C1)(C1C(CC2O)C2[C@](CC1)(C1C(C2)OC2([C@H]1C)C(CC(C)CO2)O)C)C)O
Solanum torvum Sw.	herbid_1077	24216	Torvogenin	C1C(=O)CC2[C@](C1)(C1C(CC2)C2[C@]([C@H](C1)O)(C1C(C2)OC2(C1C)OCC(CC2)C)C)C
Solanum torvum Sw.	herbid_1077	24717	Withaferin A	C1=C[C@H]([C@]23[C@](C1=O)([C@@H]1C(C[C@H]2O3)[C@H]2[C@](CC1)([C@H](CC2)[C@@H]([C@@H]1OC(=O)C(=C(C1)C)CO)C)C)C)O
Solanum torvum Sw.	herbid_1077	24720	Withanolide D	C1=C[C@H]([C@]23[C@](C1=O)([C@@H]1C(C[C@H]2O3)[C@H]2[C@](CC1)(C(CC2)[C@@H]([C@@H]1OC(=O)C(=C(C1)C)C)C)C)C)O
Solanum torvum Sw.	herbid_1077	2781	Jurubine	C1[C@@H](CC2[C@](C1)(C1C(CC2)C2[C@](CC1)(C1C(C2)OC(C1C)(CC[C@H](COC1O[C@@H]([C@H]([C@H]([C@H]1O)O)O)CO)C)O)C)C)N
Solanum torvum Sw.	herbid_1077	800	beta-Sitosterol-beta-D-glucoside	C1[C@@H](CC2=CC[C@@H]3C([C@]2(C1)C)CC[C@]1(C3CC[C@@H]1C(CCC(C(C)C)CC)C)C)OC1O[C@@H]([C@H]([C@H]([C@H]1O)O)O)CO
Solanum torvum Sw.	herbid_1077	890	Sisalagenone	C1C(=O)CC2C(C1)(C1C(CC2)C2C(C(=O)C1)(C1C(C2)OC2(C1C)CCC(CO2)C)C)C
Silybum marianum	herbid_1078	13736	tyramine	c1cc(ccc1CCN)O
Silybum marianum	herbid_1078	25945	Apigenin-7-O-β-D-glucuronide	c1(cc(c2c(c1)oc(cc2=O)c1ccc(cc1)O)O)O[C@@H]1[C@H]([C@@H]([C@H]([C@@H](O1)C(=O)O)O)O)O
Silybum marianum	herbid_1078	33146	Isosilybin A	c1(cc(c2c(c1)O[C@@H]([C@H](C2=O)O)c1cc2c(cc1)O[C@@H]([C@H](O2)CO)c1cc(c(cc1)O)OC)O)O
Silybum marianum	herbid_1078	33147	Isosilybin B	c1(cc(c2c(c1)O[C@@H]([C@H](C2=O)O)c1cc2c(cc1)O[C@@H]([C@@H](O2)CO)c1cc(c(cc1)O)OC)O)O
Silybum marianum	herbid_1078	4363	5,7-Dihydroxychromone	c1(cc2c(c(c1)O)c(=O)cco2)O
Silybum marianum	herbid_1078	956	Silydianin	c12c(cc(cc1O)O)O[C@@H]([C@H](C2=O)O)C1=C[C@@H]2C31[C@@H]1[C@](C2=O)(OC[C@@H]1[C@@H]3c1cc(c(cc1)O)OC)O
Silybum marianum	herbid_1078	957	Silychristin	c1(cc2c(c(c1)O)O[C@H]([C@@H]2CO)c1cc(c(cc1)O)OC)[C@H]1Oc2c(C(=O)[C@@H]1O)c(cc(c2)O)O
Silybum marianum	herbid_1078	958	Silybin	c1(cc2c(cc1)O[C@@H]([C@H](O2)c1ccc(c(c1)OC)O)CO)[C@H]1Oc2c(C(=O)[C@@H]1O)c(cc(c2)O)O
Silybum marianum	herbid_1078	959	Silandrin	c1(cc2c(cc1)O[C@@H]([C@H](O2)CO)c1cc(c(cc1)O)OC)[C@H]1Oc2c(C(=O)C1)c(cc(c2)O)O
Limnophila rugosa (Roth) Merr.	herbid_1079	16202	Anethole	c1(ccc(cc1)/C=C/C)OC
Limnophila rugosa (Roth) Merr.	herbid_1079	16238	Anisic acid	c1c(ccc(c1)OC)C(=O)O
Limnophila rugosa (Roth) Merr.	herbid_1079	3693	Estragole	c1(ccc(cc1)OC)CC=C
Limnophila rugosa (Roth) Merr.	herbid_1079	3698	Estragole	c1(ccc(cc1)OC)CC=C
Trichosanthes kirilowii Maxim	herbid_108	17232	Citrulline	NC(=O)NCCCC(C(=O)O)N
Trichosanthes kirilowii Maxim	herbid_108	19567	Hexadecanoic acid	C(CCCCCCCC)CCCCCCC(=O)O
Trichosanthes kirilowii Maxim	herbid_108	20673	cis-9,cis-12-Linoleic acid	C(=O)(CCCCCCC/C=C\C/C=C\CCCCC)O
Trichosanthes kirilowii Maxim	herbid_108	20676	Linolenic acid	CC/C=C\C/C=C\C/C=C\CCCCCCCC(=O)O
Trichosanthes kirilowii Maxim	herbid_108	25623	γ-Aminobutyric acid	C(CCC(=O)O)N
Trichosanthes kirilowii Maxim	herbid_108	32255	α-Hydroxymethylserine	OC(=O)C(CO)(N)CO
Trichosanthes kirilowii Maxim	herbid_108	38888	α-Spinasterol-β-D-glucoside	C1[C@@H](C[C@H]2[C@](C1)([C@@H]1C(=CC2)[C@H]2[C@](CC1)([C@H](CC2)[C@@H](/C=C/[C@H](C(C)C)CC)C)C)C)O[C@@H]1O[C@@H]([C@H]([C@@H]([C@H]1O)O)O)CO
Trichosanthes kirilowii Maxim	herbid_108	5695	Bryonolic acid	C1[C@@H](C([C@H]2[C@](C1)(C1=C(CC2)[C@@]2([C@@](CC1)([C@H]1[C@@](CC2)(CC[C@@](C1)(C)C(=O)O)C)C)C)C)(C)C)O
Hymenocallis americana Roem.	herbid_1080	207	Tazettine	c12c(cc3c(c1)[C@]14[C@H](C[C@@H](C=C1)OC)N(C[C@]4(OC3)O)C)OCO2
Hymenocallis americana Roem.	herbid_1080	20786	Lycorine	C1Oc2c(O1)cc1c(c2)CN2C3[C@H]1C([C@H](C=C3CC2)O)O
Hymenocallis americana Roem.	herbid_1080	210	Tazettine	c12c(cc3c(c1)[C@]14[C@H](C[C@@H](C=C1)OC)N(C[C@]4(OC3)O)C)OCO2
Ziziphus amphibia	herbid_1081	2839	Amphibine A	[C@@H](Cc1c[nH]c2c1cccc2)(N(C)C)C(=O)N[C@H]1[C@H](Oc2ccc(cc2)/C=C\NC(=O)[C@@H](NC1=O)[C@H](CC)C)C(C)C
Inula hellanthus-aquatica C.Y. Wu ex Ling	herbid_1082	3831	Ergolide	C12[C@](C([C@H]3C(CC1C)OC(=O)C3=C)OC(=O)C)(C(=O)CC2)C
Salix purpurea L.	herbid_1083	1345	Salipurposide	c1(cc(c2c(c1)OC(CC2=O)c1ccc(cc1)O)O[C@@H]1O[C@@H]([C@H]([C@H]([C@H]1O)O)O)CO)O
Salix purpurea L.	herbid_1083	14833	Salicin	c1c(c(ccc1)O[C@@H]1O[C@@H]([C@H]([C@H]([C@H]1O)O)O)CO)CO
Salix purpurea L.	herbid_1083	14835	Salicin	c1c(c(ccc1)O[C@@H]1O[C@@H]([C@H]([C@H]([C@H]1O)O)O)CO)CO
Salix purpurea L.	herbid_1083	20275	Isosalipurposide	c1c(ccc(c1)O)/C=C/C(=O)c1c(cc(cc1O)O)O[C@H]1[C@@H]([C@@H]([C@@H]([C@H](O1)CO)O)O)O
Salix purpurea L.	herbid_1084	14833	Salicin	c1c(c(ccc1)O[C@@H]1O[C@@H]([C@H]([C@H]([C@H]1O)O)O)CO)CO
Salix purpurea L.	herbid_1084	17062	Chalconaringenin	c1(cc(c(c(c1)O)C(=O)/C=C/c1ccc(cc1)O)O)O
Salix purpurea L.	herbid_1084	3801	Eriodictyol-7-glucoside	c1(cc(c2c(c1)OC(CC2=O)c1ccc(c(c1)O)O)O)OC1O[C@@H]([C@H]([C@@H]([C@H]1O)O)O)CO
Geum japonicum Thunb.	herbid_1085	189	Tellimagrandin I	c1(c(c2c(cc1O)C(=O)OCC1C(OC(=O)c3c2c(c(c(c3)O)O)O)C(OC(=O)c2cc(c(c(c2)O)O)O)C(C(O1)O)OC(=O)c1cc(c(c(c1)O)O)O)O)O
Geum japonicum Thunb.	herbid_1085	19011	Gein	[C@@H]1([C@H]([C@@H](O[C@@H]([C@H]1O)CO[C@@H]1OC[C@@H]([C@H]([C@H]1O)O)O)Oc1ccc(cc1OC)CC=C)O)O
Geum japonicum Thunb.	herbid_1085	19022	Gemin A	c1(c(c2c(cc1O)C(=O)OCC1[C@@H](C3[C@H](C(O1)OC(=O)c1c(c(c(c(c1)O)O)O)Oc1cc(cc(c1O)O)C(=O)O[C@H]1OC4COC(=O)c5c(c(c(c(c5)O)O)O)c5c(O)c(c(cc5C(=O)OC4[C@@H](C1OC(=O)c1ccc(c(c1O)O)O)OC(=O)c1cc(c(c(c1)O)O)O)O)O)OC(=O)c1c(c4c(C(=O)O3)cc(c(c4O)O)O)c(c(c(c1)O)O)O)OC(=O)c1c2c(c(c(c1)O)O)O)O)O
Geum japonicum Thunb.	herbid_1085	193	Tellimagrandin I	c1(c(c2c(cc1O)C(=O)OCC1C(OC(=O)c3c2c(c(c(c3)O)O)O)C(OC(=O)c2cc(c(c(c2)O)O)O)C(C(O1)O)OC(=O)c1cc(c(c(c1)O)O)O)O)O
Geum japonicum Thunb.	herbid_1085	29102	2α,19α-Dihydroxyursolic acid	[C@@H]1([C@@H](C([C@H]2[C@](C1)([C@@H]1[C@@](CC2)([C@]2(C(=CC1)[C@H]1[C@@](CC2)(CC[C@H]([C@]1(O)C)C)C(=O)O)C)C)C)(C)C)O)O
Adina pilulifera (Lam.) Franch. ex Drake	herbid_1086	17163	Cincholic acid	C1[C@@H](C(C2[C@](C1)(C1[C@@](CC2)(C2(C(=CC1)[C@H]1[C@@](CC2)(CCC(C1)(C)C)C(=O)O)C(=O)O)C)C)(C)C)O
Adina pilulifera (Lam.) Franch. ex Drake	herbid_1086	21745	Morolic acid	C1C(C(C2C(C1)(C1C(CC2)(C2(C(CC1)C1=CC(CCC1(CC2)C(=O)O)(C)C)C)C)C)(C)C)O
Adina pilulifera (Lam.) Franch. ex Drake	herbid_1086	22982	Quinovic acid	C1C[C@@H](C(C2C1(C1C(CC2)(C2(C(=CC1)C1C(CC2)(CCC(C1C)C)C(=O)O)C(=O)O)C)C)(C)C)O
Adina pilulifera (Lam.) Franch. ex Drake	herbid_1086	469	Stigmasterol	C1C(CC2=CCC3C([C@]2(C1)C)CC[C@]1(C3CCC1C(C)/C=C/C(C(C)C)CC)C)O
Adina pilulifera (Lam.) Franch. ex Drake	herbid_1086	475	Stigmasterol	C1C(CC2=CCC3C([C@]2(C1)C)CC[C@]1(C3CCC1C(C)/C=C/C(C(C)C)CC)C)O
Hedyotis corymbosa	herbid_1087	30562	Geniposidic acid	[C@H]12[C@H]([C@@H](OC=C1C(=O)O)O[C@@H]1O[C@@H]([C@H]([C@@H]([C@H]1O)O)O)CO)C(=CC2)CO
Hedyotis corymbosa	herbid_1087	469	Stigmasterol	C1C(CC2=CCC3C([C@]2(C1)C)CC[C@]1(C3CCC1C(C)/C=C/C(C(C)C)CC)C)O
Hedyotis corymbosa	herbid_1087	528	Stigmasterol	C1C(CC2=CCC3C([C@]2(C1)C)CC[C@]1(C3CCC1C(C)/C=C/C(C(C)C)CC)C)O
Polygonum hydropiper L.	herbid_1088	14700	quercitrin	c1c(cc(c2c1oc(c(c2=O)OC1(C(C(C(C(O1)(C)C)(O)C)(O)C)(C)O)C)c1cc(c(cc1)O)O)O)O
Polygonum hydropiper L.	herbid_1088	17336	Confertifolin	C1CC(C2C(C1)(C1=C(CC2)C(=O)OC1)C)(C)C
Polygonum hydropiper L.	herbid_1088	22451	Pentanic acid	CCCCC(=O)O
Polygonum hydropiper L.	herbid_1088	22473	Persicarin	c1(cc(c2c(c1)oc(c(c2=O)O[SH+687](=O)=O)c1ccc(c(c1)OC)O)O)O
Polygonum hydropiper L.	herbid_1088	22718	Polygodial	C1CC([C@@H]2[C@@](C1)([C@H](C(=CC2)C=O)C=O)C)(C)C
Polygonum hydropiper L.	herbid_1088	22719	Polygonolide	c1c(cc2c(c1O)c(=O)oc(c2C)C)OC
Polygonum hydropiper L.	herbid_1088	24694	Warburganal	C1CC([C@H]2[C@](C1)([C@](C(=CC2)C=O)(C=O)O)C)(C)C
Polygonum hydropiper L.	herbid_1088	31559	Hydropiperoside	c1c(ccc(c1)/C=C/C(=O)OC[C@@H]1[C@H]([C@@H]([C@@](O1)(O[C@H]1O[C@@H]([C@H]([C@@H]([C@H]1O)O)O)CO)COC(=O)/C=C/c1ccc(cc1)O)OC(=O)/C=C/c1ccc(cc1)O)O)O
Polygonum hydropiper L.	herbid_1088	317	Tadeonal	C1CC([C@@H]2C(C1)(C(C(=CC2)C=O)C=O)C)(C)C
Polygonum hydropiper L.	herbid_1088	32942	Isodrimeninol	C1CC([C@H]2[C@](C1)([C@@H]1C(=CC2)CO[C@H]1O)C)(C)C
Polygonum hydropiper L.	herbid_1088	33073	Isopolygodial	C1CC([C@H]2[C@](C1)([C@@H](C(=CC2)C=O)C=O)C)(C)C
Polygonum hydropiper L.	herbid_1088	33074	Isopolygonal	C1CC([C@@H]2[C@@](C1)(C=C([C@@H](C2)O)C=O)C)(C)C
Polygonum hydropiper L.	herbid_1088	37107	Polygodial acetal	C1CC([C@H]2[C@](C1)([C@@H]1C(=CC2)[C@H](O[C@H]1OC)OC)C)(C)C
Polygonum hydropiper L.	herbid_1088	37112	Polygonic acid	C1CC([C@H]2[C@](C1)([C@H](C(=CC2)C=O)C(=O)O)C)(C)C
Polygonum hydropiper L.	herbid_1088	37113	Polygonone	C1CC([C@@H]2[C@](C1)(C=C(C(=O)C2)C=O)C)(C)C
Polygonum hydropiper L.	herbid_1088	37557	Pyruvic acid	O=C(C(=O)O)C
Polypodium niponicum Mett.	herbid_1089	12359	ecdysterone	[C@H]1([C@@H](C[C@@H]2[C@](C1)(C1C(=CC2=O)[C@]2([C@](CC1)([C@H](CC2)[C@@](O)([C@@H](CCC(O)(C)C)O)C)C)O)C)O)O
Polypodium niponicum Mett.	herbid_1089	14151	Multiflor-7-ene-3beta-yl acetate	C1C[C@@H](C(C2[C@]1(C1C(=CC2)[C@@]2(C(CC1)([C@H]1[C@@](CC2)(CCC(C1)(C)C)C)C)C)C)(C)C)OC(=O)C
Polypodium niponicum Mett.	herbid_1089	14152	Multiflor-9(11)-ene	C1C(C2[C@](CC1)(C1=CCC3([C@@](C1CC2)(CC[C@@]1([C@H]3CC(CC1)(C)C)C)C)C)C)(C)C
Polypodium niponicum Mett.	herbid_1089	14153	Multiflor-8-ene	C1CC(C2[C@](C1)(C1=C(CC2)[C@@]2(C(CC1)([C@H]1[C@@](CC2)(CCC(C1)(C)C)C)C)C)C)(C)C
Polypodium niponicum Mett.	herbid_1089	14154	Multiflor-7-ene	C1CCC(C2[C@]1(C1C(=CC2)[C@@]2(C(CC1)([C@H]1[C@@](CC2)(CCC(C1)(C)C)C)C)C)C)(C)C
Polypodium niponicum Mett.	herbid_1089	14832	Serratene	C1CC(C2[C@](C1)(C1[C@@](CC2)(CC2=CC[C@@H]3C([C@H]2CC1)(CCCC3(C)C)C)C)C)(C)C
Polypodium niponicum Mett.	herbid_1089	17231	Citrostadienol	C1[C@@H](C(C2[C@](C1)(C1C(=CC2)C2[C@](CC1)(C(CC2)[C@H](CC/C(=C/C)/C(C)C)C)C)C)C)O
Polypodium niponicum Mett.	herbid_1089	1777	Osladin	[C@H]1([C@H]([C@H](O[C@@H]([C@@H]1O)O[C@@H]1[C@@H]([C@@H]([C@H](O[C@H]1OC1CC[C@]2(C(C1)C(=O)CC1C2CC[C@]2(C1CCC2C(C1OC(C(CC1)C)O[C@H]1O[C@@H]([C@@H]([C@H]([C@H]1O)O)O)C)C)C)C)CO)O)O)C)O)O
Polypodium niponicum Mett.	herbid_1089	18396	Ecdysone	[C@H]1([C@@H](C[C@@H]2[C@](C1)(C1C(=CC2=O)[C@]2([C@](CC1)(C(CC2)C([C@@H](CCC(C)(C)O)O)C)C)O)C)O)O
Polypodium niponicum Mett.	herbid_1089	19657	Hopene II	C1CC(C2[C@](C1)(C1[C@@](CC2)(C2(C(=C3C(CC2)([C@H](CC3)C(C)C)C)CC1)C)C)C)(C)C
Polypodium niponicum Mett.	herbid_1089	21378	24-Methylenecycloartanyl acetate	C1[C@@H](C(C2[C@]3(C1)C1(C(CC2)C2(C([C@@H](C1)C)[C@H](CC2)C(CCC(=C)C(C)C)C)C)C3)(C)C)OC(=O)C
Polypodium niponicum Mett.	herbid_1089	22110	31-Norcyclolaudenol	CC(CCCC(C)C(=C)C)C1[C@@]2(C(CC1)([C@H]1[C@@]3(CC2)[C@@]2(C(CC1)C([C@H](CC2)O)C)C3)C)C
Polypodium niponicum Mett.	herbid_1089	22712	Pollinastanol	[C@H]1(CC2C3(CC1)C1(C(CC2)C2(C(CC1)(C(CC2)C(CCCC(C)C)C)C)C)C3)O
Polypodium niponicum Mett.	herbid_1089	30222	9(11)-Fernene	C1CC([C@H]2[C@](C1)(C1=CC[C@@]3([C@@]([C@H]1CC2)(CC[C@]1([C@H]3CC[C@@H]1C(C)C)C)C)C)C)(C)C
Polypodium niponicum Mett.	herbid_1089	31490	Hop-17(21)-ene	C1CC([C@H]2[C@](C1)([C@@H]1[C@@](CC2)([C@]2([C@H](CC1)[C@@]1(C(=C(CC1)C(C)C)CC2)C)C)C)C)(C)C
Polypodium niponicum Mett.	herbid_1089	31491	Hop-21-ene	C1CC([C@@H]2[C@](C1)([C@@H]1[C@@](CC2)([C@]2([C@](CC1)([C@@]1([C@@H](CC2)C(=C(C)C)CC1)C)C)C)C)C)(C)C
Polypodium niponicum Mett.	herbid_1089	31493	21βH-22(29)-Hopene	C1CC([C@H]2[C@](C1)([C@@H]1[C@@](CC2)([C@]2([C@H](CC1)[C@@]1([C@@H](CC2)[C@H](CC1)C(=C)C)C)C)C)C)(C)C
Polypodium niponicum Mett.	herbid_1089	31838	5β-Hydroxyecdysterone	[C@H]1([C@@H](C[C@@]2([C@](C1)([C@@H]1C(=CC2=O)[C@]2([C@](CC1)([C@H](CC2)[C@@]([C@@H](CCC(O)(C)C)O)(C)O)C)O)C)O)O)O
Polypodium niponicum Mett.	herbid_1089	34990	(24R)-4α-Methyl-24-ethylcholesta-7,25-dien-3β-yl acetate	C1[C@@H]([C@H]([C@H]2[C@](C1)([C@@H]1C(=CC2)[C@H]2[C@](CC1)([C@H](CC2)[C@@H](CC[C@H](C(=C)C)CC)C)C)C)C)OC(=O)C
Polypodium niponicum Mett.	herbid_1089	35335	Multiflor-7-ene-3β-yl acetate	C1[C@@H](C([C@@H]2[C@](C1)([C@@H]1C(=CC2)[C@@]2([C@@](CC1)([C@H]1[C@@](CC2)(CCC(C1)(C)C)C)C)C)C)(C)C)OC(=O)C
Polypodium niponicum Mett.	herbid_1089	37069	7,17,21-Podiodatriene	C1CC([C@@H]2[C@](C1)([C@@H]1C(=CC2)[C@@]([C@@H](CC/C=C(\C)/CCC=C(C)C)C)(CC1)C)C)(C)C
Polypodium niponicum Mett.	herbid_1089	37070	8,17,21-Podiodatriene	C1CC([C@@H]2[C@](C1)(C1=C(CC2)[C@@]([C@H](CC/C=C(\C)/CCC=C(C)C)C)(CC1)C)C)(C)C
Polypodium niponicum Mett.	herbid_1089	4569	7-Dehydrocholesterol	[C@H]1(CC2=CC=C3C([C@]2(CC1)C)CC[C@]1(C3CC[C@@H]1C(C)CC(C)CC(C)C)C)O
Polypodium niponicum Mett.	herbid_1089	5190	Cyclolaudenol	[C@H]1(C(C2[C@]3(CC1)[C@]1([C@@H](CC2)C2([C@@](CC1)(C)[C@H](CC2)C(C)CCC(C(=C)C)C)C)C3)(C)C)O
Polypodium niponicum Mett.	herbid_1089	5191	Cyclolaudenol	[C@H]1(C(C2[C@]3(CC1)[C@]1([C@@H](CC2)C2([C@@](CC1)(C)[C@H](CC2)C(C)CCC(C(=C)C)C)C)C3)(C)C)O
Polypodium niponicum Mett.	herbid_1089	5226	Cycloartanol	[C@H]1(C(C2[C@]3(CC1)[C@]1([C@@H](CC2)C2([C@@](CC1)(C)C(CC2)C(CCCC(C)C)C)C)C3)(C)C)O
Polypodium niponicum Mett.	herbid_1089	5228	Cycloartanol	[C@H]1(C(C2[C@]3(CC1)[C@]1([C@@H](CC2)C2([C@@](CC1)(C)C(CC2)C(CCCC(C)C)C)C)C3)(C)C)O
Polypodium niponicum Mett.	herbid_1089	5620	olean-12-ene	C1CC([C@H]2[C@](C1)(C1[C@@](CC2)([C@]2(C(=CC1)[C@H]1[C@@](CC2)(CCC(C1)(C)C)C)C)C)C)(C)C
Polypodium niponicum Mett.	herbid_1089	5709	fucosterol	C1[C@@H](CC2=CCC3C([C@]2(C1)C)CC[C@]1(C3CCC1[C@@H](CC/C(=C/C)/C(C)C)C)C)O
Celosia argentea	herbid_109	10424	celogentin,b	c1cc2c3cc1C(=C(C)C)C(NC(=O)C1NC(=O)CC1)C(=O)NC(C(=O)NC(=C(C)C)C(=O)NC1Cc2c([nH]3)n2cc(nc2)CC(NC(=O)C(NC1=O)CCCNC(=N)N)C(=O)NC(C(=O)O)Cc1c[nH]cn1)CC(C)C
Celosia argentea	herbid_109	11289	3-methoxytyramine-betaxanthin	C(/[N+209]=C\C=C/1\C=C(N[C@@H](C1)C(=O)O)C(=O)O)Cc1cc(c(cc1)O)OC
Celosia argentea	herbid_109	12754	(s)-tryptophan-betaxanthin	c1cc2c(cc1)c(c[nH]2)CC(/[N+209]=C\C=C/1\C=C(N[C@@H](C1)C(=O)O)C(=O)O)C(=O)O
Celosia argentea	herbid_109	9354	celogenamide,a	c1ccc2c(c1)n1cc2C[C@H](NC(=O)[C@@H](NC(=O)[C@H](Cc2ccccc2)NC(=O)C(C(C)C)NC(=O)C1NC(=O)C(Cc1ccc(cc1)O)NC(=O)[C@@H]1CCCN1C(=O)[C@H]1NC(=O)CC1)CO)C(=O)N[C@H](C(=O)O)CCCCN
Celosia argentea	herbid_109	9994	celogentin,c	c1cc2c3cc1C(=C(C)C)[C@H](NC(=O)C1NC(=O)CC1)C(=O)NC(C(=O)NC(=C(C)C)C(=O)N[C@H]1Cc2c([nH]3)n2cc(nc2)C[C@H](NC(=O)C(CCCNC(=N)N)NC(=O)C2N(C1=O)CCC2)C(=O)O)CC(C)C
Polygonum chinense L	herbid_1090	33388	Kaempferol-7-O-glucoside	c1c(c2c(cc1O[C@@H]1O[C@@H]([C@H]([C@@H]([C@H]1O)O)O)CO)oc(c(c2=O)O)c1ccc(cc1)O)O
Polygonum chinense L	herbid_1090	998	Shakuchirin	c1cc(c(c(c1O)OC)C(/C=C/c1ccc(cc1)O)OC1O[C@@H]([C@H]([C@H]([C@H]1O)O)O)CO)/C=C\C(=O)O
Helicteres isora L.	herbid_1091	2564	Lutein	C1(C[C@@H](CC(=C1/C=C/C(=C/C=C/C=C(/C=C/C=C(/C=C/[C@@H]1C(C[C@H](C=C1C)O)(C)C)\C)\C)/C)C)O)(C)C
Helicteres isora L.	herbid_1091	2579	Lutein	C1(C[C@@H](CC(=C1/C=C/C(=C/C=C/C=C(/C=C/C=C(/C=C/[C@@H]1C(C[C@H](C=C1C)O)(C)C)\C)\C)/C)C)O)(C)C
Helicteres isora L.	herbid_1091	33139	Isoscutellarein 8-O-β-D-glucuronide 2'',4''-disulfate	c1cc(ccc1O)c1oc2c(c(=O)c1)c(cc(c2O[C@@H]1O[C@@H]([C@H]([C@@H]([C@H]1OS(=O)(=O)O)O)OS(=O)(=O)O)C(=O)O)O)O
Helicteres isora L.	herbid_1091	33140	Isoscutellarein 4'-methyl ether 8-O-β-D-glucuronide	c1cc(ccc1OC)c1oc2c(c(=O)c1)c(cc(c2O[C@@H]1O[C@@H]([C@H]([C@@H]([C@H]1O)O)O)C(=O)O)O)O
Helicteres isora L.	herbid_1091	33141	Isoscutellarein 4'-methyl ether 8-O-β-D-glucuronide 6''-n-butyl ester	c1cc(ccc1OC)c1oc2c(c(=O)c1)c(cc(c2O[C@@H]1O[C@@H]([C@H]([C@@H]([C@H]1O)O)O)C(=O)OCCCC)O)O
Helicteres isora L.	herbid_1091	33142	Isoscutellarein 4'-methyl ether 8-O-β-D-glucuronide 2'',4''-disulfate	c1cc(ccc1OC)c1oc2c(c(=O)c1)c(cc(c2O[C@@H]1O[C@@H]([C@H]([C@@H]([C@H]1OS(=O)(=O)O)O)OS(=O)(=O)O)C(=O)O)O)O
Helicteres isora L.	herbid_1091	33143	Isoscutellarein 4'-methyl ether 8-O-β-D-glucuronide 2''-sulfate	c1cc(ccc1OC)c1oc2c(c(=O)c1)c(cc(c2O[C@@H]1O[C@@H]([C@H]([C@@H]([C@H]1OS(=O)(=O)O)O)O)C(=O)O)O)O
Peucedanum palustre	herbid_1092	1702	Oxypeucedanin	c12c(cc3c(c1OCC1OC1(C)C)ccc(=O)o3)occ2
Cudrania javanensis	herbid_1093	4310	3,5-Dihydroxy-4'-methoxystilbene	c1cc(ccc1O)/C=C/c1cc(cc(c1)O)O
Senecio alpinus	herbid_1094	14243	Jacobine	[C@@H]12C3=CCN2CC[C@H]1OC(=O)[C@]1(C[C@H]([C@](C(=O)OC3)(O)C)C)[C@@H](O1)C
Senecio alpinus	herbid_1094	20034	Integerrimine	C1CN2[C@H]3[C@@H]1OC(=O)/C(=C/C)/C[C@@H]([C@](C(=O)OCC3=CC2)(O)C)C
Picrasma excelsa	herbid_1095	1838	Nigakinone	c1cccc2c1c1c3n2c(=O)c(c(c3ncc1)OC)O
Picrasma excelsa	herbid_1095	37002	Piscidic acid	c1(ccc(cc1)C[C@](C(=O)O)([C@H](O)C(=O)O)O)O
Picrasma excelsa	herbid_1095	37004	Piscisoflavone A	c1(ccc2c(c1)occ(c2=O)c1c(O)c(c(c(c1)OC)O)CC=C(C)C)O
Picrasma excelsa	herbid_1095	37005	Piscisoflavone B	c1(ccc2c(c1)occ(c2=O)c1c(O)c2c(c(c1)OC)OC(C=C2)(C)C)O
Annona reticulata L.	herbid_1096	1338	(-)-Salsilinol	c1c(c(cc2c1CCN[C@H]2C)O)O
Annona reticulata L.	herbid_1096	14101	Solamin	C(CC([C@@H]1OC([C@@H](CCCCCCCCCCCCC2=CC(OC2=O)C)O)CC1)O)CCCCCCCCCC
Annona reticulata L.	herbid_1096	14102	Solamin	C(CC([C@@H]1OC([C@@H](CCCCCCCCCCCCC2=CC(OC2=O)C)O)CC1)O)CCCCCCCCCC
Annona reticulata L.	herbid_1096	16247	Annomonicin	C(CCCCCCCCCC)CC([C@H]1CCC(O1)[C@@H](CC(CCCCCCC(CCCC(CC1=CC(OC1=O)C)O)O)O)O)O
Annona reticulata L.	herbid_1096	16252	Annonareticin	C(C[C@@H]([C@H]1CCC(O1)[C@H]1CCC(O1)[C@H](O)CCCCCCCCCCCC(O)C1=CC(OC1=O)C)O)CCCCCCCC
Annona reticulata L.	herbid_1096	16257	Annoreticuin	C(CCCCCCCCCC)CC([C@H]1CCC(O1)[C@@H](CCCCCC(CCCCC(CC1C(=O)OC(C1)C)O)O)O)O
Annona reticulata L.	herbid_1096	21707	Molvizarin	O1C(CCC1C(CC(C1CCCCCCC1)C)O)C1CC(CC1)C(C(C1CCCCCC1)CC(CC1=CC(OC1=O)C)O)O
Annona reticulata L.	herbid_1096	2238	Murisolin	C(CCCCCCCCCC)CC([C@@H]1OC([C@@H](CCC(CC2=CC(OC2=O)C)O)O)CC1)O
Annona reticulata L.	herbid_1096	23041	Reticulacinone	C(CCCCCCCCCC)CC(O)[C@@H]1OC(CC1)[C@@H](CCCC(=O)CCCCCCC(O)CC1=CC(OC1=O)C)O
Annona reticulata L.	herbid_1096	23043	Reticuline	COc1c(O)cc2c(c1)CCN([C@H]2Cc1ccc(c(c1)O)OC)C
Annona reticulata L.	herbid_1096	23118	Rolliniastatin 1	C1C(OC(C1)[C@H](CCCCCCCCCCCCCCCCCC[C@@H](CC1=CC(OC1=O)C)O)O)[C@H]1CC[C@H](O1)[C@@H](CCCCCCCCCC)O
Annona reticulata L.	herbid_1096	24766	Xylopine	c12c(c3c4c(c1)CCN[C@@H]4Cc1c3ccc(c1)OC)OCO2
Annona reticulata L.	herbid_1096	622	Squamone (1)	C1[C@H](OC(C1)[C@@H](CCCCCC(=O)CCCCC1CC(CC(=O)C)C(=O)O1)O)C(CCCCCCCCCCCC)O
Annona reticulata L.	herbid_1096	623	Squamone	OC(CCCCCC(=O)CCCCC1CC(CC(=O)C)C(=O)O1)C1CCC(O1)C(CCCCCCCCCCCC)O
Annona reticulata L.	herbid_1096	624	Squamone	OC(CCCCCC(=O)CCCCC1CC(CC(=O)C)C(=O)O1)C1CCC(O1)C(CCCCCCCCCCCC)O
Annona reticulata L.	herbid_1096	6990	anonaine	C1N[C@H]2c3c(C1)cc1c(c3c3c(C2)cccc3)OCO1
Rumex dentatus L.	herbid_1097	14268	Aloe-emodin	c1ccc2c(c1O)C(=O)c1c(C2=O)cc(cc1O)CO
Rumex dentatus L.	herbid_1097	17134	Chrysophanol	c1ccc2c(c1O)C(=O)c1c(C2=O)cc(cc1O)C
Rumex dentatus L.	herbid_1097	18453	Emodin	c1(cc(cc2c1C(=O)c1c(C2=O)cc(cc1O)O)C)O
Rumex dentatus L.	herbid_1097	1915	Nepodin	c1ccc2c(c1O)c(c(c(c2)C)C(=O)C)O
Rumex dentatus L.	herbid_1097	22575	Physcion	c1c(cc2c(c1O)C(=O)c1c(C2=O)cc(cc1O)C)OC
Rumex dentatus L.	herbid_1097	25571	Aloeemodin	c1cc2c(c(c1)O)C(=O)c1c(C2=O)cc(cc1O)CO
Sonchus arvensis L.	herbid_1098	14512	apigenin	c1(cc(c2c(c1)oc(cc2=O)c1ccc(cc1)O)O)O
Sonchus arvensis L.	herbid_1098	20932	D-Mannitol	C(C(C(C(C(CO)O)O)O)O)O
Sonchus arvensis L.	herbid_1098	2547	Luteolin 7-O-beta-D-galatoside	[C@H]1([C@@H]([C@H]([C@H](C(O1)Oc1cc2c(c(c1)O)c(=O)cc(o2)c1cc(c(cc1)O)O)O)O)O)CO
Sonchus arvensis L.	herbid_1098	7819	inositol	O[C@@H]1[C@H](O)[C@@H](O)[C@H](O)[C@@H](O)[C@@H]1O
Rumex patientia L.	herbid_1099	14279	Aloe-emodin	c1ccc2c(c1O)C(=O)c1c(C2=O)cc(cc1O)CO
Rumex patientia L.	herbid_1099	17134	Chrysophanol	c1ccc2c(c1O)C(=O)c1c(C2=O)cc(cc1O)C
Rumex patientia L.	herbid_1099	1805	Orcinol	c1(cc(cc(c1)O)C)O
Rumex patientia L.	herbid_1099	18453	Emodin	c1(cc(cc2c1C(=O)c1c(C2=O)cc(cc1O)O)C)O
Rumex patientia L.	herbid_1099	1915	Nepodin	c1ccc2c(c1O)c(c(c(c2)C)C(=O)C)O
Rumex patientia L.	herbid_1099	22575	Physcion	c1c(cc2c(c1O)C(=O)c1c(C2=O)cc(cc1O)C)OC
Rumex patientia L.	herbid_1099	25571	Aloeemodin	c1cc2c(c(c1)O)C(=O)c1c(C2=O)cc(cc1O)CO
Rumex patientia L.	herbid_1099	27187	(+)-Catechin	c1(cc(c2c(c1)O[C@@H]([C@H](C2)O)c1cc(c(cc1)O)O)O)O
Rumex patientia L.	herbid_1099	27327	6-Chlorocatechin	c1(c(c(c2c(c1)O[C@@H]([C@H](C2)O)c1ccc(c(c1)O)O)O)Cl)O
Rumex patientia L.	herbid_1099	27375	Chrysophanol-8-O-β-D-glucopyranoside	c1ccc2c(c1O[C@@H]1O[C@@H]([C@H]([C@@H]([C@H]1O)O)O)CO)C(=O)c1c(C2=O)cc(cc1O)C
Rumex patientia L.	herbid_1099	29515	Emodin-1-O-β-D-glucopyranoside	c1(cc(c2c(c1)C(=O)c1c(C2=O)c(cc(c1)C)O)O[C@@H]1[C@@H]([C@@H]([C@H]([C@H](O1)CO)O)O)O)O
Rumex patientia L.	herbid_1099	29516	Emodin-3-O-β-D-glucopyranoside	c1c(cc2c(c1O)C(=O)c1c(C2=O)cc(cc1O)O[C@@H]1[C@@H]([C@@H]([C@H]([C@H](O1)CO)O)O)O)C
Rumex patientia L.	herbid_1099	6125	rumexoside	c1(c(c(c2c(c1)cc(cc2OC1[C@@H]([C@H]([C@@H]([C@H](O1)CO)O)O)O)C(=O)O)O)C(=O)C)C
Rumex patientia L.	herbid_1099	6126	orientaloside	c12c(c(ccc1)OC1[C@H](C([C@H](C(O1)CO)O)OC1OC([C@@H](C([C@H]1O)O)O)CO)O)c(c(c(c2)C)C(=O)C)O
Rumex patientia L.	herbid_1099	7682	questin	c1c(cc2c(c1O)C(=O)c1c(C2=O)cc(cc1OC)O)C
Anemarrhena asphodeloides	herbid_110	10037	7-hydroxy-3-(4-hydroxybenzyl)-chroman	C1C(COc2c1ccc(c2)O)Cc1ccc(cc1)O
Anemarrhena asphodeloides	herbid_110	10134	ruscoponticoside,,c	[C@H]1([C@H]([C@H](C(O[C@H]1C)O[C@@H]1[C@H]([C@H](COC1O[C@@H]1[C@@H](CC2=CCC3C([C@]2([C@@H]1O)C)CC[C@]1(C3C[C@H]2[C@@H]1C(C1(O2)OCC(=C)CC1)C)C)O)O)O)O)O)O
Anemarrhena asphodeloides	herbid_110	10377	timosaponin,biii	C1[C@@H](CC2[C@](C1)(C1C(CC2)C2[C@](CC1)(C1C(C2)OC(=C1C)CCC(COC1OC(C(C(C1O)O)O)CO)C)C)C)OC1OC(C(C(C1OC1OC(C(C(C1O)O)O)CO)O)O)CO
Anemarrhena asphodeloides	herbid_110	10450	cis-hinokiresinol	c1cc(ccc1/C=C\C(C=C)c1ccc(cc1)O)O
Anemarrhena asphodeloides	herbid_110	10451	cis-hinokiresinol	c1cc(ccc1/C=C\C(C=C)c1ccc(cc1)O)O
Anemarrhena asphodeloides	herbid_110	10547	broussonin,b	C(CCc1ccc(cc1)O)c1ccc(cc1OC)O
Anemarrhena asphodeloides	herbid_110	10556	anemarchalconyn	c1(ccc(cc1)C(=O)C#Cc1ccc(cc1)O)O
Anemarrhena asphodeloides	herbid_110	10787	timosaponin,aiii	C1[C@@H](C[C@@H]2[C@](C1)([C@@H]1[C@@H](CC2)[C@H]2[C@](CC1)([C@@H]1[C@H](C2)O[C@]2([C@H]1C)OCC(CC2)C)C)C)O[C@@H]1OC([C@@H](C(C1O[C@@H]1OC([C@@H](C(C1O)O)O)CO)O)O)CO
Anemarrhena asphodeloides	herbid_110	11477	nyasol,1	c1cc(ccc1/C=C\C(C=C)c1ccc(cc1)O)O
Anemarrhena asphodeloides	herbid_110	11704	anemarrhenasaponin,i	C1[C@@H](C[C@@H]2[C@](C1)(C1C(CC2)C2C(CC1)(C1C([C@@H]2O)OC([C@H]1C)(O)CCC(C)C)C)C)O[C@@H]1OC([C@@H](C(C1O[C@@H]1OC([C@@H](C(C1O)O)O)CO)O)O)CO
Anemarrhena asphodeloides	herbid_110	11814	broussonin,a	c1(ccc(cc1)CCCc1c(cc(cc1)OC)O)O
Anemarrhena asphodeloides	herbid_110	12185	timosaponin,bi	C1[C@@H](CC2[C@](C1)(C1C(CC2)C2[C@](CC1)(C1C(C2)OC([C@H]1C)(OC)CCC(C)COC1OC(C(C(C1O)O)O)CO)C)C)OC1OC(C(C(C1OC1OC(C(C(C1O)O)O)CO)O)O)CO
Anemarrhena asphodeloides	herbid_110	1232	Sarsasapogenin	C1[C@@H](C[C@@H]2C(C1)(C1C(CC2)C2[C@](CC1)(C1C(C2)OC2(C1C)CCC(CO2)C)C)C)O
Anemarrhena asphodeloides	herbid_110	12835	ac5	C1[C@@H](CC2[C@](C1)(C1C(CC2)C2[C@](CC1)(C1C(C2)O[C@@]2([C@H]1C)CC[C@H](CO2)C)C)C)O
Anemarrhena asphodeloides	herbid_110	14768	anemarsaponin,b	C1[C@@H](C[C@@H]2[C@](C1)(C1C(CC2)C2[C@](CC1)(C1C(C2)OC(=C1C)CCC(COC1OC(C(C(C1O)O)O)CO)C)C)C)OC1OC(C(C(C1OC1OC(C(C(C1O)O)O)CO)O)O)CO
Anemarrhena asphodeloides	herbid_110	15652	mangiferin	[C@H]1([C@H](C(O[C@@H]([C@H]1O)c1c(c2c(cc1O)oc1c(c2=O)cc(c(c1)O)O)O)CO)O)O
Anemarrhena asphodeloides	herbid_110	16191	Anemarsaponin B	O(C1[C@@H](O[C@@H]([C@@H]([C@H]1O)O)CO)OC1C[C@@H]2[C@](CC1)(C1C(CC2)C2[C@](CC1)(C1C(C2)OC(=C1C)CCC(CO[C@@H]1O[C@@H]([C@H]([C@H]([C@H]1O)O)O)CO)C)C)C)[C@@H]1O[C@@H]([C@H]([C@H]([C@H]1O)O)O)CO
Anemarrhena asphodeloides	herbid_110	16192	Anemarsaponin C	O(C1[C@@H](O[C@@H]([C@H]([C@H]1O)O)CO)OC1CC2C(CC1)(C1C(CC2)C2C(CC1)(C1C(O2)CC(=C1C)CCC(COC1O[C@@H]([C@H]([C@H]([C@H]1O)C)O)CO)C)C)C)[C@@H]1O[C@@H]([C@H]([C@H]([C@H]1O)O)O)CO
Anemarrhena asphodeloides	herbid_110	16193	Anemarsaponin E	O(C1[C@@H](O[C@@H]([C@@H]([C@H]1O)O)CO)OC1C[C@@H]2[C@](CC1)(C1C(CC2)C2[C@](CC1)(C1C(C2)OC(C1C)(CCC(CO[C@@H]1O[C@@H]([C@H]([C@H]([C@H]1O)O)O)CO)C)OC)C)C)[C@@H]1O[C@@H]([C@H]([C@H]([C@H]1O)O)O)CO
Anemarrhena asphodeloides	herbid_110	16194	Anemarsaponin F	C1CC2(OCC1C)OC1C(C2C)[C@@]2(C(C1)[C@H]1C(CC2)[C@@]2(C(CC1)C[C@H](C(C2)O)OC1O[C@@H]([C@@H]([C@@H](C1O)O)O[C@@H]1OC(C(C([C@H]1OC1O[C@@H](C([C@@H](C1O)O)O)CO)O[C@@H]1OC[C@H](C([C@H]1O)O)O)O)CO)CO)C)C
Anemarrhena asphodeloides	herbid_110	16195	Anemarsaponin G	C1CC2(OCC1C)OC1C(C2C)[C@@]2(C(C1)[C@H]1C(CC2)[C@@]2(C(=CC1)C[C@H](C(C2)O)OC1O[C@@H]([C@@H]([C@@H](C1O)O)O[C@@H]1OC(C(C([C@H]1OC1O[C@@H](C([C@@H](C1O)O)O)CO)O[C@@H]1OC[C@H](C([C@H]1O)O)O)O)CO)CO)C)C
Anemarrhena asphodeloides	herbid_110	17118	Choline	[OH+687]
Anemarrhena asphodeloides	herbid_110	1867	Nicotinic acid	c1cc(cnc1)C(=O)O
Anemarrhena asphodeloides	herbid_110	1868	Nicotinic acid	c1cc(cnc1)C(=O)O
Anemarrhena asphodeloides	herbid_110	1886	Nicotinamide	c1cc(cnc1)C(=O)N
Anemarrhena asphodeloides	herbid_110	2000	Neogitogenin	C1([C@@H](CC2[C@](C1)(C1C(CC2)C2[C@](CC1)(C1C(C2)OC2(C1C)CCC(CO2)C)C)C)O)O
Anemarrhena asphodeloides	herbid_110	20202	Isomangiferin	c1(c(cc2c(c1)c(=O)c1c(o2)c(c(cc1O)O)C1O[C@@H]([C@H]([C@H]([C@H]1O)O)O)CO)O)O
Anemarrhena asphodeloides	herbid_110	20838	Macrostemonoside F	C1(CC2C(CC1)(C1C(CC2)C2C(CC1)(C1C(C2)OC(=C1C)CCC(COC1O[C@@H]([C@H]([C@H]([C@H]1O)O)O)CO)C)C)C)OC1O[C@@H]([C@@H]([C@H]([C@H]1OC1O[C@@H]([C@H]([C@H]([C@H]1O)O)O)CO)O)O)CO
Anemarrhena asphodeloides	herbid_110	20960	Markogenin	OC1[C@@H](O)CC2([C@@H](C1)CCC1C2CCC2(C1CC1C2C(C2(O1)OCC(CC2)C)C)C)C
Anemarrhena asphodeloides	herbid_110	21719	Monomethyl-cis-hinokiresinol	c1(ccc(cc1)/C=C\C(C=C)c1ccc(cc1)O)OC
Anemarrhena asphodeloides	herbid_110	24183	Timobiose	[C@H]1([C@H]([C@H]([C@@H](O[C@@H]1CO)O)O[C@@H]1O[C@@H]([C@H]([C@H]([C@H]1O)O)O)CO)O)O
Anemarrhena asphodeloides	herbid_110	24762	Xilingsaponin B	C1C(CC2C(C1)(C1C(CC2)C2C(CC1)(C1C(C2)OC2(C1C)CCCCO2)C)C)OC1O[C@@H]([C@@H]([C@H]([C@H]1O[C@@H]1O[C@@H]([C@H]([C@H]([C@H]1O)OC1O[C@@H]([C@H]([C@H]([C@H]1O)O)O)CO)O)CO)O)O)CO
Anemarrhena asphodeloides	herbid_110	25711	Anemarrhenasaponin I	C1[C@@H](C[C@@H]2[C@](C1)([C@@H]1[C@@H](CC2)[C@H]2[C@](CC1)([C@@H]1[C@H]([C@@H]2O)O[C@@]([C@H]1C)(CCC(C)C)O)C)C)O[C@@H]1O[C@@H]([C@H]([C@@H]([C@H]1O[C@@H]1C[C@@H]([C@@H]([C@@H]([C@H]1O)O)O)CO)O)O)CO
Anemarrhena asphodeloides	herbid_110	25712	Anemarrhenasaponin Ia	C1[C@@H](C[C@@H]2[C@](C1)([C@@H]1[C@@H](CC2)[C@H]2[C@](CC1)([C@@H]1[C@H]([C@@H]2O)O[C@@]([C@H]1C)(CCC(C)C)OC)C)C)O[C@@H]1O[C@@H]([C@H]([C@@H]([C@H]1O[C@@H]1O[C@@H]([C@@H]([C@@H]([C@H]1O)O)O)CO)O)O)CO
Anemarrhena asphodeloides	herbid_110	27753	CTHD0233276-21	C1[C@@H](C[C@@H]2[C@](C1)([C@@H]1[C@@H](CC2)[C@@H]2[C@](CC1)([C@@H]1[C@H](C2)OC(=C1C)CC[C@@H](CO[C@@H]1O[C@@H]([C@H]([C@@H]([C@H]1O)O)O)CO)C)C)C)O[C@@H]1O[C@@H]([C@H]([C@@H]([C@H]1O[C@@H]1O[C@@H]([C@H]([C@@H]([C@H]1O)O)O)CO)O)O)CO
Anemarrhena asphodeloides	herbid_110	28092	Degalactotigonin	C1[C@@H](C[C@H]2[C@](C1)([C@@H]1[C@@H](CC2)[C@H]2[C@](CC1)([C@@H]1[C@H](C2)O[C@]2([C@H]1C)OC[C@@H](CC2)C)C)C)O[C@@H]1O[C@@H]([C@H]([C@@H]([C@H]1O)O)O[C@@H]1O[C@@H]([C@H]([C@@H]([C@H]1O[C@@H]1O[C@@H]([C@H]([C@@H]([C@H]1O)O)O)CO)O[C@@H]1OC[C@H]([C@@H]([C@H]1O)O)O)O)CO)CO
Anemarrhena asphodeloides	herbid_110	30640	Ginkgetin	COc1cc(c2c(c1)oc(cc2=O)c1cc(c2c(O)cc(c3c2oc(cc3=O)c2ccc(cc2)O)O)c(OC)cc1)O
Anemarrhena asphodeloides	herbid_110	30856	(25S)-26-O-β-D-Glucopyranosyl-22-hydroxy-5β-furostane-3β,26-diol 3-O-β-D-glucopyranosyl-(1→2)-O-β-D-galactopyranoside	[C@@H]1([C@H]2[C@@H](O[C@@]1(CC[C@@H](CO[C@@H]1O[C@@H]([C@H]([C@@H]([C@H]1O)O)O)CO)C)O)C[C@@H]1[C@@]2(CC[C@H]2[C@H]1CC[C@H]1[C@@]2(CC[C@@H](C1)O[C@@H]1O[C@@H]([C@@H]([C@@H]([C@H]1O[C@@H]1O[C@@H]([C@H]([C@@H]([C@H]1O)O)O)CO)O)O)CO)C)C)C
Anemarrhena asphodeloides	herbid_110	32340	p-Hydroxyphenyl crotonic acid	c1(ccc(cc1)/C(=C/C)/C(=O)O)O
Anemarrhena asphodeloides	herbid_110	3246	(25S)-26-O-beta-D-Glucopyranosyl-22-hydroxy-5beta-furostane-3beta,26-diol3-O-beta-D-glucopyranosyl-(1-2)-O-beta-D-galactopyranoside	C1C(CC2C(C1)(C1C(CC2)C2C(CC1)(C1C(C2)OC(C1C)(CCC(C)COC1O[C@@H]([C@H]([C@H]([C@H]1O)O)O)CO)O)C)C)O[C@H]1O[C@@H]([C@@H]([C@H]([C@H]1OC1O[C@@H]([C@H]([C@H]([C@H]1O)O)O)CO)O)O)CO
Anemarrhena asphodeloides	herbid_110	38914	(5β,25S)-Spirostan-3β,15α,23α-diol-3-O-D-glucopyranosyl-(1→2)-	C1[C@H]2[C@H]([C@H]3[C@](C1)([C@@H]1[C@H](C3)O[C@@]3([C@H]1C)[C@H](C[C@@H](CO3)C)O)C)CC[C@H]1[C@@]2(CC[C@@H](C1)O[C@@H]1O[C@@H]([C@@H]([C@@H]([C@H]1O[C@@H]1O[C@@H]([C@H]([C@@H]([C@H]1O)O)O)CO)O)O)CO)C
Anemarrhena asphodeloides	herbid_110	639	(5beta,25S)-Spirostan-3beta,15alpha,23alpha-triol-3-O-D-glucopyranosyl-(1-2)-beta-D-galactopyranoside	C1C(C[C@@H]2C(C1)(C1C(CC2)C2C(CC1)(C1C(C2O)OC2(C1C)OCC(CC2O)C)C)C)OC1O[C@@H]([C@H]([C@H]([C@H]1OC1O[C@@H]([C@@H]([C@H]([C@H]1O)O)O)CO)O)O)CO
Anemarrhena asphodeloides	herbid_110	642	(5beta,25S)-Spirostan-3beta,15alpha,23alpha-diol-3-O-D-glucopyranosyl-(1-2)-beta-D-galactopyranoside	C1C(C[C@@H]2C(C1)(C1C(CC2)C2C(CC1)(C1C(C2)OC2(C1C)OCC(CC2O)C)C)C)OC1O[C@@H]([C@H]([C@H]([C@H]1OC1O[C@@H]([C@@H]([C@H]([C@H]1O)O)O)CO)O)O)CO
Anemarrhena asphodeloides	herbid_110	6522	(E)-5,7-dihydroxy-3-(4璽?玲?hydroxybenzylidene)chroman-4-one	c1(cc(c2c(c1)OC/C(=C\c1ccc(cc1)O)/C2=O)O)O
Anemarrhena asphodeloides	herbid_110	760	Smilagenin-3-O[beta-D-glucopyranosyl-(1-2)]-beta-D-mannopyranoside	C1(CCC2C(C1)(C1C(CC2)C2C(CC1)(C1C(C2)OC2(C1C)OCC(CC2)C)C)C)OC1O[C@@H]([C@H]([C@H]([C@H]1O[C@@H]1O[C@@H]([C@H]([C@H]([C@H]1O)O)O)CO)O)O)CO
Anemarrhena asphodeloides	herbid_110	761	Smilagenin	C1[C@@H](CC2[C@](C1)(C1C(CC2)C2[C@](CC1)(C1C(C2)OC2(C1C)OCC(CC2)C)C)C)O
Anemarrhena asphodeloides	herbid_110	8719	trans-n-(para-coumaroyl)tyramine	c1c(ccc(c1)/C=C/C(=O)NCCc1ccc(cc1)O)O
Anemarrhena asphodeloides	herbid_110	8750	sarsasapogenin	C1[C@@H](C[C@@H]2[C@](C1)(C1C(CC2)C2[C@](CC1)(C1C(C2)O[C@]2([C@H]1C)OC[C@H](CC2)C)C)C)O
Anemarrhena asphodeloides	herbid_110	9022	neomangiferin	[C@H]1([C@H](C(O[C@@H]([C@H]1O)c1c(c2c(cc1O)oc1c(c2=O)cc(c(c1)O)OC1OC([C@@H]([C@H]([C@@H]1O)O)O)CO)O)CO)O)O
Anemarrhena asphodeloides	herbid_110	9027	deglucoruscoside	[C@@H]1([C@@H]([C@@H](C(O[C@@H]1C)O[C@H]1C(O[C@@H]2C[C@@H](CC3=CCC4C([C@@]23C)CC[C@]2(C4C[C@H]3[C@@H]2[C@@H](C(O3)(CCC(=C)COC2O[C@@H]([C@H]([C@@H]([C@H]2O)O)O)CO)O)C)C)O)OC[C@@H]([C@@H]1O)O)O)O)O
Anemarrhena asphodeloides	herbid_110	9547	timosaponin,bii	C1C(CC2C(C1)(C1C(CC2)C2C(CC1)(C1C(C2)OC(C1C)(CCC(COC1OC(C(C(C1O)O)O)CO)C)O)C)C)OC1OC(C(C(C1OC1OC(C(C(C1O)O)O)CO)O)O)CO
Anemarrhena asphodeloides	herbid_110	9583	5-hydroxymethyl-furaldehyde	o1c(ccc1CO)C=O
Anemarrhena asphodeloides	herbid_110	9870	2,6,4-trihydroxy-4-methoxybenzophenone	c1c(ccc(c1)O)C(=O)c1c(cc(cc1O)OC)O
Bos taurus domesticus Gmelin	herbid_1100	1786	Orotic acid	[nH]1c(=O)[nH]c(cc1=O)C(=O)O
Bos taurus domesticus Gmelin	herbid_1100	1787	Orotic acid	[nH]1c(=O)[nH]c(cc1=O)C(=O)O
Bos taurus domesticus Gmelin	herbid_1100	1867	Nicotinic acid	c1cc(cnc1)C(=O)O
Bos taurus domesticus Gmelin	herbid_1100	18855	Folinic acid	n1c(nc2c(c1O)N(CC(N2)CNc1ccc(C(=O)NC(C(=O)O)CCC(=O)O)cc1)C=O)N
Bos taurus domesticus Gmelin	herbid_1100	22911	Pyridoxine	c1(c(cnc(c1O)C)CO)CO
Bos taurus domesticus Gmelin	herbid_1100	7819	inositol	O[C@@H]1[C@H](O)[C@@H](O)[C@H](O)[C@@H](O)[C@@H]1O
Bubalus bubalis Linnaeus	herbid_1101	1786	Orotic acid	[nH]1c(=O)[nH]c(cc1=O)C(=O)O
Harrisonia perforata	herbid_1102	2452	5-O-Methylalloptaeroxylin	c1c(=O)c2c(oc1C)c1c(cc2OC)OC(C=C1)(C)C
Bas taurus domesticus Gmelin	herbid_1103	12043	noradrenaline	c1(c(ccc(c1)C([CH]N)O)O)O
Bas taurus domesticus Gmelin	herbid_1103	15519	Adrenaline (I)	c1(c(ccc(c1)C(CNC)O)O)O
Bas taurus domesticus Gmelin	herbid_1103	17395	Corticosterone	C1C(=O)C=C2[C@](C1)(C1C(CC2)C2[C@](C[C@@H]1O)([C@H](CCC2)C(=O)CO)C)C
Bas taurus domesticus Gmelin	herbid_1103	17396	Cortisone	C1C(=O)C=C2[C@](C1)(C1C(CC2)C2[C@](CC1=O)([C@@](CC2)(C(=O)CO)O)C)C
Bas taurus domesticus Gmelin	herbid_1103	17911	Deoxycorticosterone	C1C(=O)C=C2[C@](C1)(C1C(CC2)C2[C@](CC1)([C@H](CC2)C(=O)CO)C)C
Bas taurus domesticus Gmelin	herbid_1103	19762	17-Hydroxycorticosterone	C1C(=O)C=C2[C@](C1)(C1C(CC2)C2[C@](C[C@@H]1O)([C@@](CC2)(C(=O)CO)O)C)C
Bas taurus domesticus Gmelin	herbid_1103	25371	Adrenaline	c1(cc(ccc1O)C(CNC)(O)O)O
Bas taurus domesticus Gmelin	herbid_1103	31770	17-Hydroxy-11-deoxy-corticosterone	CC.C1C(=O)C=C2[C@](C1)([C@@H]1[C@@H](CC2)[C@H]2[C@](CC1)([C@](CC2)(C(=O)CO)O)C)C
Bas taurus domesticus Gmelin	herbid_1103	3904	Aldosterone	C1C(=O)C=C2C(C1)(C1C(CC2)C2C(C[C@@H]1O)(C(C(=O)CO)CC2)C=O)C
Bas taurus domesticus Gmelin	herbid_1103	4565	11-Dehydrocorticosterone	C1(=O)C=C2[C@](CC1)(C1C(CC2)C2[C@](CC1=O)([C@H](CC2)C(=O)CO)C)C
Bubalus bubalis Linnaeus	herbid_1104	3905	Aldosterone	C1C(=O)C=C2C(C1)(C1C(CC2)C2C(C[C@@H]1O)(C(C(=O)CO)CC2)C=O)C
Bubalus bubalis Linnaeus	herbid_1104	4566	11-Dehydrocorticosterone	C1(=O)C=C2[C@](CC1)(C1C(CC2)C2[C@](CC1=O)([C@H](CC2)C(=O)CO)C)C
Bubalus bubalis Linnaeus	herbid_1104	4882	Adrenaline (I)	c1(c(ccc(c1)C(CNC)O)O)O
Bos taurus domesticus Gmelin	herbid_1105	14989	Ergosterol	C1C(CC2=CC=C3C([C@]2(C1)C)CC[C@]1(C3CCC1C(/C=C/C(C(C)C)C)C)C)O
Bubalus bubalis Linnaeus	herbid_1106	3813	Ergosterol	C1C(CC2=CC=C3C([C@]2(C1)C)CC[C@]1(C3CCC1C(/C=C/C(C(C)C)C)C)C)O
Bas taurus domesticus Gmelin	herbid_1107	1689	Oxytocin	c1c(ccc(c1)O)CC1C(=O)NC(C(CC)C)C(=O)NC(C(=O)NC(C(=O)NC(CSSCC(C(=O)N1)N)C(=O)N1CCCC1C(=O)NC(CC(C)C)C(=O)NCC(=O)N)CC(=O)N)CCC(=O)N
Bas taurus domesticus Gmelin	herbid_1107	24557	Vasopressin	c1c(cc(cc1)CC1NC(=O)[CH]CSSCC(NC(=O)C(NC(=O)C(CCC(=O)N)NC(=O)C(NC1=O)Cc1ccccc1)CC(=O)N)C(=O)N1CCCC1C(=O)NC(CCCNC(=N)N)C(=O)NCC(=O)N)O.N#N
Bas taurus domesticus Gmelin	herbid_1107	30938	Glucosamine	[C@@H]1([C@@H]([C@H]([C@H](O[C@@H]1CO)O)N)O)O
Bas taurus domesticus Gmelin	herbid_1107	30951	γ-Glutamyl-alanine	[C@H](CCC(=O)N[C@H](C(=O)O)C)(C(=O)O)N
Bas taurus domesticus Gmelin	herbid_1107	30952	γ-L-Glutamyl-L-β-aminoisobutyric acid	CC(=O)[C@@H](CNC(=O)CC[C@@H](C(=O)O)N)C
Bas taurus domesticus Gmelin	herbid_1107	30954	γ-L-Glutamyl-L-glutamic acid	O=C(O)[C@H](CCC(=O)N[C@H](C(=O)O)CCC(=O)O)N
Bas taurus domesticus Gmelin	herbid_1107	30955	γ-L-Glutamyl-glutamine	O=C(O)[C@H](CCC(=O)N[C@H](C(=O)O)CCC(=O)N)N
Bas taurus domesticus Gmelin	herbid_1107	30956	γ-L-Glutamyl-glycine	OC(=O)[C@@H](CCC(=O)NCC(=O)O)N
Bas taurus domesticus Gmelin	herbid_1107	30962	γ-Glutamyl-serine	OC(=O)[C@@H](CCC(=O)N[C@@H](C(=O)O)CO)N
Bas taurus domesticus Gmelin	herbid_1107	30964	γ-Glutamyl-valine	[C@H](CCC(=O)N[C@H](C(=O)O)C(C)C)(C(=O)O)N
Bas taurus domesticus Gmelin	herbid_1107	3193	gamma-Glutamylvaline	OC(=O)C(NC(=O)CCC(C(=O)O)N)C(C)C
Bas taurus domesticus Gmelin	herbid_1107	3195	gamma-Glutamyl-serine	OC(=O)C(CCC(=O)NC(C(=O)O)CO)N
Bas taurus domesticus Gmelin	herbid_1107	3200	gamma- L-Glutamyl-glycine	N(CC(=O)O)C(=O)CCC(C(=O)O)N
Bas taurus domesticus Gmelin	herbid_1107	3202	gamma-L-Glutamyl-glutamine	N(C(CCC(=O)N)C(=O)O)C(=O)CCC(C(=O)O)N
Bas taurus domesticus Gmelin	herbid_1107	3203	gammg-L-Glutamyl-L-glutamic acid	OC(=O)C(CCC(=O)NC(CCC(=O)O)C(=O)O)N
Bas taurus domesticus Gmelin	herbid_1107	3206	gamma-L-Glutamyl-L-beta-aminoisibutyric acid	C(CNC(=O)CCC(C(=O)O)N)(C)C(=O)O
Bas taurus domesticus Gmelin	herbid_1107	3209	gamma-Glutamyl-alanine	OC(=O)C(NC(=O)CCC(C(=O)O)N)C
Bubalus bubalis Linnaeus	herbid_1108	1690	Oxytocin	c1c(ccc(c1)O)CC1C(=O)NC(C(CC)C)C(=O)NC(C(=O)NC(C(=O)NC(CSSCC(C(=O)N1)N)C(=O)N1CCCC1C(=O)NC(CC(C)C)C(=O)NCC(=O)N)CC(=O)N)CCC(=O)N
Bubalus bubalis Linnaeus	herbid_1108	3192	gamma-Glutamylvaline	OC(=O)C(NC(=O)CCC(C(=O)O)N)C(C)C
Bubalus bubalis Linnaeus	herbid_1108	3196	gamma-Glutamyl-serine	OC(=O)C(CCC(=O)NC(C(=O)O)CO)N
Bubalus bubalis Linnaeus	herbid_1108	3199	gamma- L-Glutamyl-glycine	N(CC(=O)O)C(=O)CCC(C(=O)O)N
Bubalus bubalis Linnaeus	herbid_1108	3201	gamma-L-Glutamyl-glutamine	N(C(CCC(=O)N)C(=O)O)C(=O)CCC(C(=O)O)N
Bubalus bubalis Linnaeus	herbid_1108	3204	gammg-L-Glutamyl-L-glutamic acid	OC(=O)C(CCC(=O)NC(CCC(=O)O)C(=O)O)N
Bubalus bubalis Linnaeus	herbid_1108	3205	gamma-L-Glutamyl-L-beta-aminoisibutyric acid	C(CNC(=O)CCC(C(=O)O)N)(C)C(=O)O
Bubalus bubalis Linnaeus	herbid_1108	3208	gamma-Glutamyl-alanine	OC(=O)C(NC(=O)CCC(C(=O)O)N)C
Artemisia taurica	herbid_1109	250	Tauremisin	C1=C[C@@]([C@H]2[C@](C1=O)(CC[C@@H]1[C@@H]2OC(=O)[C@H]1C)C)(C)O
Commelina communis	herbid_111	11061	malonylawobanin	c1(c2c(cc(c1)O)O/C(=C/1\C=C(C(=O)C(=C1)O)O)/C(=C2)OC1C(O)[C@@H]([C@H]([C@H](O1)CC(=O)/C=C/c1ccc(cc1)O)O)O)OC1OC([CH]C(C1O)O)C(=O)CC=O
Commelina communis	herbid_111	15230	awobanin	c1(c2c(cc(c1)O)[O+209]=C(C(=C2)OC1[C@H](O)[C@H]([C@@H]([C@H](O1)COC(=O)/C=C/c1ccc(cc1)O)O)O)c1cc(c(c(c1)O)O)O)OC1O[C@@H]([C@H]([C@@H]([C@H]1O)O)O)CO
Arctium lappa L.	herbid_1110	2028	Neoarctin B	[C@H]1(C(Cc2cc(c(c(c2)OC)O)OC)C(=O)OC1)Cc1ccc(c(c1)OC)c1c(cc(cc1)CC1COC(=O)[C@@H]1Cc1cc(c(c(c1)OC)O)OC)OC
Arctium lappa L.	herbid_1111	13680	phenylacetaldehyde	C(=O)Cc1ccccc1
Arctium lappa L.	herbid_1111	16326	Arctic acid	c1(c2ccc(s2)C(=O)O)sc(cc1)C#CC
Arctium lappa L.	herbid_1111	18860	Formaldehyde	C=O
Arctium lappa L.	herbid_1111	20306	Isovaleric acid	C(CC(=O)O)(C)C
Arctium lappa L.	herbid_1111	31328	1-Heptadecene	C(CCCCCCC=C)CCCCCCCC
Arctium lappa L.	herbid_1111	31430	trans-2-Hexenoic acid	CCC/C=C/C(=O)O
Arctium lappa L.	herbid_1111	3659	Ethyl aldehyde	CC=O
Achyranthes bidentata Bl.	herbid_1112	657	alpha-Spinasterol-beta-D-glucoside	C1[C@@H](CC2[C@](C1)(C1C(=CC2)C2[C@](CC1)(C(CC2)C(/C=C/[C@H](C(C)C)CC)C)C)C)OC1O[C@@H]([C@H]([C@H]([C@H]1O)O)O)CO
Achyranthes bidentata Bl.	herbid_1112	680	alpha-Spinasterol	C1C(CC2C(C1)(C1C(=CC2)C2C(CC1)(C(CC2)C(/C=C/C(C(C)C)CC)C)C)C)O
Pithecolobium dulce	herbid_1113	38888	α-Spinasterol-β-D-glucoside	C1[C@@H](C[C@H]2[C@](C1)([C@@H]1C(=CC2)[C@H]2[C@](CC1)([C@H](CC2)[C@@H](/C=C/[C@H](C(C)C)CC)C)C)C)O[C@@H]1O[C@@H]([C@H]([C@@H]([C@H]1O)O)O)CO
Pithecolobium dulce	herbid_1113	658	alpha-Spinasterol-beta-D-glucoside	C1[C@@H](CC2[C@](C1)(C1C(=CC2)C2[C@](CC1)(C(CC2)C(/C=C/[C@H](C(C)C)CC)C)C)C)OC1O[C@@H]([C@H]([C@H]([C@H]1O)O)O)CO
Bas taurus domesticus Gmelin	herbid_1114	14938	Glycocholic acid	C1C(C[C@@H]2[C@](C1)(C1[C@@H](C(C2)O)C2[C@](C(C1)O)([C@H](CC2)C(C)CCC(=O)NCC(=O)O)C)C)O
Bas taurus domesticus Gmelin	herbid_1114	24494	Urea	O=C(N)N
Bas taurus domesticus Gmelin	herbid_1114	3164	Glycocholic acid	C1C(C[C@@H]2[C@](C1)(C1[C@@H](C(C2)O)C2[C@](C(C1)O)([C@H](CC2)C(C)CCC(=O)NCC(=O)O)C)C)O
Bubalus bubalis Linnaeus	herbid_1115	3164	Glycocholic acid	C1C(C[C@@H]2[C@](C1)(C1[C@@H](C(C2)O)C2[C@](C(C1)O)([C@H](CC2)C(C)CCC(=O)NCC(=O)O)C)C)O
Bos taurus domesticus Gmelin	herbid_1116	24078	3,5,3',5'-Tetraiodothyronine	c1(cc(c(c(c1)I)O)I)Oc1c(I)cc(cc1I)CC(C(=O)O)N
Bos taurus domesticus Gmelin	herbid_1116	24333	3,3',5'-Triiodothyronine	c1(c(c(cc(c1)Oc1ccc(cc1I)CC(N)C(=O)O)I)O)I
Bos taurus domesticus Gmelin	herbid_1116	24334	3,5,3'-Triiodothyronine	c1(c(ccc(c1)Oc1c(I)cc(cc1I)CC(N)C(=O)O)O)I
Bos taurus domesticus Gmelin	herbid_1116	4235	Diiodotyrosine	c1(c(c(cc(c1)CC(C(=O)O)N)I)O)I
Bos taurus domesticus Gmelin	herbid_1116	4237	3,3'-Diiodothyronine	c1cc(cc(c1O)I)Oc1c(I)cc(cc1)CC(C(=O)O)N
Bubalus bubalis Linnaeus	herbid_1117	4236	Diiodotyrosine	c1(c(c(cc(c1)CC(C(=O)O)N)I)O)I
Bubalus bubalis Linnaeus	herbid_1117	4238	3,3'-Diiodothyronine	c1cc(cc(c1O)I)Oc1c(I)cc(cc1)CC(C(=O)O)N
Rosa canina	herbid_1118	1434	Rubixanthin	C1C(CC(=C(C1(C)C)/C=C/C(=C/C=C/C(=C/C=C/C=C(/C=C/C=C(/C=C/C=C(/CCC=C(C)C)\C)\C)\C)/C)/C)C)O
Rosa canina	herbid_1118	1438	Rubixanthin	C1C(CC(=C(C1(C)C)/C=C/C(=C/C=C/C(=C/C=C/C=C(/C=C/C=C(/C=C/C=C(/CCC=C(C)C)\C)\C)\C)/C)/C)C)O
Rosa canina	herbid_1118	20777	Lycopene	CC(=CCC/C(=C/C=C/C(=C/C=C/C=C(/C=C/C=C(\C)/CCC=C(C)C)\C)/C)/C)C
Rosa canina	herbid_1118	28731	3,4-Dihydroxybenzoic acid	c1c(c(ccc1C(=O)O)O)O
Rosa canina	herbid_1118	29293	(2S)-1,2-Di-O-[(9Z,12Z,15Z)-octadeca-9,12,15-trienoyl]-3-O-β-D-galactopyranosyl glycerol	[C@H]1([C@@H]([C@H]([C@@H](O[C@@H]1CO)OC[C@@H](CCC(=O)CCCCCCC/C=C\C/C=C\C/C=C\CC)OC(=O)CCCCCCC/C=C\C/C=C\C/C=C\CC)O)O)O
Trichosanthes cucumeroides (Ser.) Maxim.	herbid_1119	2746	Kaempferitrin	c1c(cc2c(c1O)c(=O)c(c(o2)c1ccc(cc1)O)OC1[C@H]([C@H]([C@H]([C@@H](O1)C)O)O)O)OC1O[C@@H]([C@@H]([C@H]([C@H]1O)O)O)C
Trichosanthes cucumeroides (Ser.) Maxim.	herbid_1119	2753	Kaempferitrin	c1c(cc2c(c1O)c(=O)c(c(o2)c1ccc(cc1)O)OC1[C@H]([C@H]([C@H]([C@@H](O1)C)O)O)O)OC1O[C@@H]([C@@H]([C@H]([C@H]1O)O)O)C
Trichosanthes cucumeroides (Ser.) Maxim.	herbid_1119	38887	α-Spinasterol	C1[C@@H](C[C@H]2[C@](C1)([C@@H]1C(=CC2)[C@H]2[C@](CC1)([C@H](CC2)[C@@H](/C=C/[C@@H](C(C)C)CC)C)C)C)O
Trichosanthes cucumeroides (Ser.) Maxim.	herbid_1119	678	alpha-Spinasterol	C1C(CC2C(C1)(C1C(=CC2)C2C(CC1)(C(CC2)C(/C=C/C(C(C)C)CC)C)C)C)O
Scutellaria baicalensis	herbid_112	10030	coptisine	c12c(cc3c(c1)CC[n+209]1c3cc3c(c1)cc1c(c3)OCO1)OCO2
Scutellaria baicalensis	herbid_112	10683	3-caffeoylquinic,acid	C1C(C(C(CC1(O)C(=O)O)O)O)OC(=O)/C=C/c1ccc(c(c1)O)O
Scutellaria baicalensis	herbid_112	10784	baicalin	c1(ccccc1)c1oc2c(c(=O)c1)c(c(c(c2)OC1OC(C(C(C1O)O)O)C(=C)C)O)O
Scutellaria baicalensis	herbid_112	10986	combretastain,a4	c1(c(c(cc(c1)/C=C\c1ccc(c(c1)O)OC)OC)OC)OC
Scutellaria baicalensis	herbid_112	11373	coptision	c1(c(cc2c(c1)CC[n+209]1c2cc2c(c1)c(c(cc2)[O](C)C)[O](C)C)[O](C)C)[O](C)C
Scutellaria baicalensis	herbid_112	11681	hormothamnione	c1(c(c(c(c2c1C(=O)C(C(O2)/C=C/c1cc(cc(c1)O)O)CC)OC)OC)OC)O
Scutellaria baicalensis	herbid_112	11946	jatrorrhizine	c1(c(cc2c(c1)CC[n+209]1c2cc2c(c1)cc(c(c2)OC)OC)OC)O
Scutellaria baicalensis	herbid_112	12466	wogonin	c1(cc(c2c(c1OC)oc(cc2=O)c1ccccc1)O)O
Scutellaria baicalensis	herbid_112	12778	chrysin	c1(cc(=O)c2c(O)cc(O)cc2o1)c1cc(OC)c(O)c(OC)c1
Scutellaria baicalensis	herbid_112	12912	neo-chlorogenic,acid	c1cc(c(cc1/C=C\C(=O)O[C@H]1C[C@](C[C@H]([C@@H]1O)O)(C(=O)O)O)O)O
Scutellaria baicalensis	herbid_112	13032	3-o-caffeoylquinic,acid	O[C@H]1[C@H]([C@@H](C[C@@](O)(C1)C(=O)O)OC(=O)/C=C/c1cc(c(cc1)O)O)O
Scutellaria baicalensis	herbid_112	13240	chlorogenic,acid	C1[C@@](C[C@H]([C@H]([C@@H]1OC(=O)/C=C\c1ccc(c(c1)O)O)O)O)(C(=O)O)O
Scutellaria baicalensis	herbid_112	13262	epiberberine	c1(c(cc2c(c1)CC[n+209]1c2cc2c(c1)cc1c(c2)OCO1)OC)OC
Scutellaria baicalensis	herbid_112	13699	epicatechin	C1(C(O)Cc2c(O)cc(O)cc2O1)c1cc(O)c(O)cc1
Scutellaria baicalensis	herbid_112	15255	chlorogenetic,acid	c1(ccc(cc1O)/C=C/C(=O)OC1C(O)C(CC(C1)(O)C(=O)O)O)O
Scutellaria baicalensis	herbid_112	4762	Chlorogenic acid	[C@@H]1([C@H](C[C@](C[C@@H]1OC(=O)/C=C/c1ccc(c(c1)O)O)(O)C(=O)O)O)O
Scutellaria baicalensis	herbid_112	6929	(+)-epicatechin	c1(cc(c2c(c1)O[C@H]([C@H](C2)O)c1ccc(c(c1)O)O)O)O
Scutellaria baicalensis	herbid_112	9435	scutellarin	c1(ccc(cc1)O)c1oc2c(c(=O)c1)c(c(c(c2)OC1OC(C(C(C1O)O)O)C(=O)O)O)O
Scutellaria baicalensis	herbid_112	9637	wogonoside	c1(ccccc1)c1oc2c(c(=O)c1)c(cc(c2OC)OC1OC(C(C(C1O)O)O)C(=C)C)O
Scutellaria baicalensis	herbid_112	9699	baicalein	c1(c(cc(c2c1oc(cc2=O)c1ccccc1)O)O)OC
Trichosanthes cucumeroides (Ser.) Maxim.	herbid_1120	22659	Pipecolic acid	C1NC(CCC1)C(=O)O
Trichosanthes cucumeroides (Ser.) Maxim.	herbid_1120	24258	Trichosanic acid	CCCC/C=C/C=C\C=C/CCCCCCCC(=O)O
Trichosanthes cucumeroides (Ser.) Maxim.	herbid_1120	28434	α,β-Diaminopropionic acid	NC[C@@H](C(=O)O)N
Trichosanthes cucumeroides (Ser.) Maxim.	herbid_1120	2990	gamma-Guanidinobutyic acid	N=C(NCCCC(=O)O)N
Trichosanthes cucumeroides (Ser.) Maxim.	herbid_1120	31152	γ-Guanidinobutyric acid	C(=N)(NCCCC(=O)O)N
Paris tetraphylla A. Gray	herbid_1121	1479	Pennogenin rhamnosyl chacotrioside	C1[C@@H](CC2=CCC3C([C@]2(C1)C)CC[C@]1(C3CC2C1(C(C1(O2)CCC(CO1)C)C)O)C)O[C@H]1[C@@H]([C@@H]([C@@H]([C@H](O1)CO)O[C@H]1[C@@H]([C@@H]([C@H]([C@H](O1)C)O[C@H]1[C@@H]([C@@H]([C@H]([C@H](O1)C)O)O)O)O)O)O)O[C@H]1[C@@H]([C@@H]([C@H]([C@H](O1)C)O)O)O
Cyclamen persicum	herbid_1122	5258	Cyclamin	[C@@H]1([C@H]([C@H]([C@@H](O[C@@H]1CO)O[C@@H]1[C@@H]([C@H](O[C@H]([C@@H]1O[C@@H]1OC[C@H]([C@H]([C@H]1O)O)O)OC1[C@H]([C@H]([C@@H](OC1)O[C@@H]1C([C@H]2[C@](CC1)([C@@H]1[C@@](CC2)([C@]2([C@]3(CC1)[C@H]1[C@@]([C@@H](C2)O)(CC[C@@](C1)(C=O)C)CO3)C)C)C)(C)C)O[C@@H]1O[C@@H]([C@H]([C@H]([C@H]1O)O)O)CO)O)CO)O)O)O)O
Agrimonia pilosa	herbid_1123	4401	Dihydroquercetin	c1(cc(cc2c1C(=O)C(C(O2)c1ccc(c(c1)O)O)O)O)O
Agrimonia pilosa	herbid_1123	4406	Dihydroquercetin	c1(cc(cc2c1C(=O)C(C(O2)c1ccc(c(c1)O)O)O)O)O
Agrimonia pilosa	herbid_1124	14306	Agrimophol(um)	c1(c(c(c(c(c1C(=O)CCC)O)C[C@]1(C(=C(C(=C(C1=O)C(=O)C(CC)C)O)C)O)C)O)C)OC
Agrimonia pilosa	herbid_1124	25452	Agrimophol	c1(c(c(c(c(c1OC)C)O)C[C@@]1(C(=O)C(=C(C(=C1O)C)O)C(=O)[C@@H](CC)C)C)O)C(=O)CCC
Rabdosia rubescens (Hemsl.) Hara	herbid_1125	1803	Oridonin	C1CC([C@@H]2C3(C1O)C1[C@@]4([C@@]([C@H]2O)(O)OC3)[C@@H]([C@@H](CC1)C(=C)C4=O)O)(C)C
Rabdosia rubescens (Hemsl.) Hara	herbid_1125	307	Taibairubescesin B	[C@H]1([C@@H](C([C@@H]2C(C1)([C@H]1[C@@]3(CC2O)C[C@@H](C[C@@H]1OC(=O)C)C(=C)C3=O)C)(C)C)OC(=O)C)O
Rabdosia rubescens (Hemsl.) Hara	herbid_1125	308	Taibairubescesin A	[C@H]1([C@@H](C([C@@H]2C(C1)([C@H]1[C@@]3(CC2)C[C@@](C[C@@H]1O)(C(=C)C3=O)O)C)(C)C)OC(=O)C)OC(=O)C
Rabdosia rubescens (Hemsl.) Hara	herbid_1125	4610	Decanal	CCCCCCCCCC=O
Rabdosia rubescens (Hemsl.) Hara	herbid_1125	5128	p-Cymene	c1(ccc(cc1)C)C(C)C
Coeloglossum viride	herbid_1126	1808	Orchinol	c12c(cc(cc1OC)OC)CCc1c2ccc(c1)O
Coeloglossum viride	herbid_1126	27507	Coelovirin A	c1c(ccc(c1)O[C@@H]1O[C@@H]([C@H]([C@@H]([C@H]1O)O)O)CO)COC(=O)[C@@](O)(CC(C)C)[C@H](O)C(=O)O
Coeloglossum viride	herbid_1126	32350	4-[(4-hydroxyphenyl)methoxy]benzenemethanol	c1c(ccc(c1)COc1ccc(cc1)CO)O
Erycibe elliptilimba Merr. et Chun	herbid_1127	3788	Erycibelline	[C@@H]12[C@H](CCC(C[C@H]1O)N2)O
Magnolia biloba (Rehd. et Wils.) Cheng	herbid_1128	24042	Tetrahydromagnolol	c1c(CCC)cc(c(c1)O)c1c(ccc(CCC)c1)O
Magnolia biloba (Rehd. et Wils.) Cheng	herbid_1128	30059	α-Eudesmol	C1C=C([C@H]2[C@](C1)(CC[C@H](C2)C(C)(C)O)C)C
Magnolia biloba (Rehd. et Wils.) Cheng	herbid_1128	30060	β-Eudesmol	C1CC(=C)[C@H]2[C@](C1)(CC[C@H](C2)C(C)(C)O)C
Magnolia biloba (Rehd. et Wils.) Cheng	herbid_1128	3582	beta-Eudesmol	C1CC(=C)C2[C@](C1)(CC[C@H](C2)C(C)(C)O)C
Magnolia biloba (Rehd. et Wils.) Cheng	herbid_1128	3588	alpha-Eudesmol	C1C=C(C2[C@](C1)(CC[C@H](C2)C(C)(C)O)C)C
Magnolia biloba (Rehd. et Wils.) Cheng	herbid_1128	6811	isomagnolol	C=CCc1cc(ccc1)Oc1c(ccc(c1)CC=C)O
Magnolia biloba (Rehd. et Wils.) Cheng	herbid_1128	6983	honokiol	c1(c(ccc(c1)c1cc(ccc1O)CC=C)O)CC=C
Daphne retusa	herbid_1129	5005	Daphneticin	c1(c(c(cc(c1)[C@@H]1[C@H](Oc2c(O1)ccc1c2oc(=O)cc1)CO)OC)O)OC
Daphne retusa	herbid_1129	5006	Daphneticin	c1(c(c(cc(c1)[C@@H]1[C@H](Oc2c(O1)ccc1c2oc(=O)cc1)CO)OC)O)OC
Sophora flavescens	herbid_113	10065	quercetin	c1(c(O)c(=O)c2c(O)cc(O)cc2o1)c1cc(O)c(O)cc1
Sophora flavescens	herbid_113	10661	demethylsuberosin	c1(c(cc2c(c1)ccc(=O)o2)O)CC=C(C)C
Sophora flavescens	herbid_113	10665	sokurarinone	c1(ccc2c(c1CCC(CC=C(C)C)C(=C)C)OC(CC2=O)c1ccc(cc1OCC)O)O
Sophora flavescens	herbid_113	10782	kushenol,c	c1(cc(c2c(c1CC(=C(C)C)CC=C(C)C)oc(c(c2=O)O)c1ccc(cc1O)O)O)O
Sophora flavescens	herbid_113	10790	kuraridin	c1(cc(c(c(c1CC(CC=C(C)C)C(=C)C)O)C(=O)/C=C/c1c(cc(cc1)O)O)OC)O
Sophora flavescens	herbid_113	10806	(+)-sophoranol	C1CCN2[C@H]3[C@@]1(CN1[C@@H]([C@H]3C[CH]C2)CC[CH]C1=O)O
Sophora flavescens	herbid_113	10855	isocordoin	c1(ccc(c(c1CC=C(C)C)O)C(=O)/C=C/c1ccccc1)O
Sophora flavescens	herbid_113	10856	artepillin,c	c1(c(c(cc(c1)/C=C/C(=O)O)CC=C(C)C)O)CC=C(C)C
Sophora flavescens	herbid_113	10877	hyperforin	C1(=C(C(=O)C2(C(=O)C1(CC=C(C)C)CC[C@@H](C2(C)CCC=C(C)C)CC=C(C)C)C(=O)C(C)C)CC=C(C)C)O
Sophora flavescens	herbid_113	10929	d1-tetrahydrocannabinolic,acid	c12c(cc(c(c1O)C(=O)O)CCCCC)OC(C1[C@H]2C=C(CC1)C)(C)C
Sophora flavescens	herbid_113	10950	kushenol,e	c1(c(c(c2c(c1CC=C(C)C)O[C@H](CC2=O)c1c(cc(cc1)O)O)O)CC=C(C)C)O
Sophora flavescens	herbid_113	10966	1,4-diazaindan-type,alkaloid,flavascensine	C1(=C2[C@@H](NC(C1=O)(CCC)CCC)CC(N2)(CCC)CCC)CCC
Sophora flavescens	herbid_113	10991	kushenol,t	c1(cc(c2c(c1CC(CCC(C)(C)O)C(=C)C)OC(CC2=O)c1c(cc(cc1)O)O)O)O
Sophora flavescens	herbid_113	11006	(-)-9alpha-hydroxysophoramine	C1CCN2[C@H]3[C@@H]1CN1C([C@H]3C[C@@H](C2)O)CC=CC1=O
Sophora flavescens	herbid_113	11138	wighteone	c1(c(c(c2c(c1)occ(c2=O)c1ccc(cc1)O)O)CC=C(C)C)O
Sophora flavescens	herbid_113	11198	(-)-14beta-hydroxymatrine	C1CCN2[C@H]3[C@@H]1CN1[C@@H]([C@H]3C[CH]C2)CC[C@@H](C1=O)O
Sophora flavescens	herbid_113	11225	kuraridine	c1(c(c(c2c(c1)C(C(=C(C2=O)O)c1ccc(cc1O)O)OCC)O)CCC(CC=C(C)C)C(=C)C)O
Sophora flavescens	herbid_113	11328	o-prenylumbelliferone	c1c(cc2c(c1)ccc(=O)o2)OCC=C(C)C
Sophora flavescens	herbid_113	11329	isoxanthohumol	c1(cc(c2c(c1CC=C(C)C)OC(CC2=O)c1ccc(cc1)O)OC)O
Sophora flavescens	herbid_113	11332	xanthohumol	c1(cc(c(c(c1CC=C(C)C)O)C(=O)/C=C/c1ccc(cc1)O)OCC)O
Sophora flavescens	herbid_113	11499	sophoridine	C1(=O)N2[C@H](CCC1)C1[C@@H]3[C@@H](C2)CCCN3CCC1
Sophora flavescens	herbid_113	11562	pseudoephedrine	c1cccc(c1)[C@@H]([C@H](C)NC)O
Sophora flavescens	herbid_113	11570	norartocarpetin	c1(cc(c2c(c1)oc(cc2=O)c1ccc(cc1O)O)O)O
Sophora flavescens	herbid_113	11657	2-hydroxychalcone	c1ccc(cc1)C(=O)/C=C/c1ccccc1O
Sophora flavescens	herbid_113	11835	maackiain	c1c(cc2c(c1)[C@H]1[C@@H](CO2)c2c(O1)cc1c(c2)OCO1)O
Sophora flavescens	herbid_113	11887	lehmanine	C1C[C@H]2CN3[C@H](C=CCC3=O)[C@@H]3[C@H]2N(C1)CCC3
Sophora flavescens	herbid_113	12028	dihydroquercetin	c1cc(cc(c1O)O)C1[C@H](C(=O)c2c(O1)cc(cc2O)O)O
Sophora flavescens	herbid_113	12084	(-)-13,14-dehydrosophoridine	C1CCN2C3C1CN1[C@@H]([C@H]3C[CH]C2)[CH]C=CC1=O
Sophora flavescens	herbid_113	12179	hesperitin	c1(cc(c2C(=O)C[C@H](Oc2c1)c1ccc(c(c1)O)OC)O)O
Sophora flavescens	herbid_113	12270	kushenol,i,n	c1(cc(c2c(c1CCC(CC=C(C)C)C(=C)C)O[C@@H](C(C2=O)O)c1ccc(cc1O)O)OCC)O
Sophora flavescens	herbid_113	12309	liguritigenin	c1(ccc2c(c1)OC(CC2=O)c1ccc(cc1)O)O
Sophora flavescens	herbid_113	12412	trifolirhizin	c12c(cc3c(c1)OC1C3COc3c1cc(cc3)OO[C@H]1[C@@H](O[C@@H]([C@H]([C@@H]1O)O)COC(=O)CC(=O)O)O)OCO2
Sophora flavescens	herbid_113	12419	trifolrhizin	c1c(cc2c(c1)[C@H]1[C@@H](CO2)c2c(O1)cc1c(c2)OCO1)OOC1C(C(C(C(O1)CO)O)O)O
Sophora flavescens	herbid_113	12604	phaseollin	c1(ccc2c(c1)OC[C@H]1[C@H]2Oc2c1ccc1c2C=CC(O1)(C)C)O
Sophora flavescens	herbid_113	12806	kosamol,r	c1(cc(c2c(c1CCC(CC=C(C)C)C(=C)C)OC(CC2=O)c1ccccc1O)OCC)O
Sophora flavescens	herbid_113	12850	nymphaeol-a	c1(c(c(c2c(c1)O[C@@H](CC2=O)c1ccc(c(c1)O)O)O)C/C=C(/CCC=C(C)C)\C)O
Sophora flavescens	herbid_113	12996	ephedrine	c1cccc(c1)[C@H]([C@H](C)NC)O
Sophora flavescens	herbid_113	13061	leachianone,g	c1(cc(c2c(c1CC=C(C)C)OC(CC2=O)c1ccc(cc1O)O)O)O
Sophora flavescens	herbid_113	13077	homogentisic,acid	c1cc(c(cc1O)CC(=O)O)O
Sophora flavescens	herbid_113	13095	kuraridinol	c1(cc(c(c(c1CC(C(=C)C)CCC(O)(C)C)O)C(=O)/C(=C/c1ccc(cc1O)O)/O)OC)O
Sophora flavescens	herbid_113	13134	leachianone,a	c1(cc(c2c(c1CC(CC=C(C)C)C(=C)C)OC(CC2=O)c1c(cc(cc1)O)OC)O)O
Sophora flavescens	herbid_113	13271	(+)-14alpha-hydroxymatrine	C1CCN2[C@H]3[C@@H]1CN1[C@@H]([C@H]3C[CH]C2)CC[C@H](C1=O)O
Sophora flavescens	herbid_113	13304	sophoraflavanone,g	c1(cc(c(c(c1CC(C=C(C)C)C(=C)C)O)C(=O)/C=C/c1c(cc(cc1)O)O)O)O
Sophora flavescens	herbid_113	13367	kushenol,o	c1(ccc2c(c1)occ(c2=O)c1ccc(c(c1)O)OC)O
Sophora flavescens	herbid_113	13739	isoliquritigenin	c1cc(c(c(c1)O)C(=O)/C=C/c1ccc(cc1)O)O
Sophora flavescens	herbid_113	13773	(+)-oxysophocarpine	C1CCN2[C@H]3[C@@H]1CN1[C@@H]([C@H]3CCC2)CC=CC1=O
Sophora flavescens	herbid_113	14461	kushenol,d	c1(cc(c2c(c1C/C(=C/CC(CC)C(=C)C)/C)C(C(=C(C2=O)O)c1ccc(cc1OCC)O)O)OCC)O
Sophora flavescens	herbid_113	14520	apigenin	c1(cc(c2c(c1)oc(cc2=O)c1ccc(cc1)O)O)O
Sophora flavescens	herbid_113	14673	kurarinol	c1(cc(c2c(c1CC(CCC(C)(C)O)C(=C)C)OC(CC2=O)c1c(cc(cc1)O)O)OC)O
Sophora flavescens	herbid_113	14688	kosamol,q	c1(cc(c2c(c1CCC(CC=C(C)C)C(C)CC)OC(CC2=O)c1ccc(cc1O)O)O)O
Sophora flavescens	herbid_113	15125	pterocarpin	c1c(cc2c(c1)[C@H]1[C@@H](CO2)c2c(O1)cc1c(c2)OCO1)OC
Sophora flavescens	herbid_113	15219	(+)-9alpha-hydroxymatrine	C1CCN2[C@H]3[C@@]1(CN1[C@@H]([C@H]3C[C@@H](C2)O)CCC(C1=O)O)O
Sophora flavescens	herbid_113	15633	deoxyhumulone	c1(c(c(c(c(c1O)C(=O)CC(C)C)O)CC=C(C)C)O)CC=C(C)C
Sophora flavescens	herbid_113	6521	trifolirhizin-6'-malonate	c12c(cc3c(c1)OC1C3COc3c1cc(cc3)OO[C@H]1[C@@H](O[C@@H]([C@H]([C@@H]1O)O)COC(=O)CC(=O)O)O)OCO2
Sophora flavescens	herbid_113	8751	(+)-allomatrine	C1CCN2[C@@H]3[C@@H]1CN1[C@@H]([C@H]3CCC2)CCCC1=O
Sophora flavescens	herbid_113	8761	(+)-lehmannine	C1CCN2C3C1CN1[C@@H]([C@H]3C[CH]C2)C=CCC1=O
Sophora flavescens	herbid_113	8942	sophoraisoflavanone,a	c1(cc(c2c(c1)OCC(C2=O)c1c(c(c(cc1)O)C/C(=C/CC)/C)OCC)O)O
Sophora flavescens	herbid_113	8953	flavanone	c1ccc2c(c1)OC(CC2=O)c1ccccc1
Sophora flavescens	herbid_113	8958	kurarainone	c1(cc(c2c(c1CC(C(=C)C)CC=C(C)C)OC(CC2=O)c1ccc(cc1O)O)O)O
Sophora flavescens	herbid_113	9098	9alpha-hydroxy-7,11-dehydromatrine	C1CCN2[C@H]3[C@@H]1CN1C(=C3C[C@@H](C2)O)CCCC1=O
Sophora flavescens	herbid_113	9122	kurarinone	c1(cc(c(c(c1CC(C=C(C)C)C(=C)C)O)C(=O)/C=C/c1c(cc(cc1)O)O)OC)O
Sophora flavescens	herbid_113	9127	hesperetin	c1(cc(c2C(=O)C[C@H](Oc2c1)c1ccc(c(c1)O)OC)O)O
Sophora flavescens	herbid_113	9174	naringenin	[C@@H]1(CC(=O)c2c(O)cc(O)cc2O1)c1ccc(O)cc1
Sophora flavescens	herbid_113	9222	(+)-7,11-dehydromatrine,(leontalbinine)	C1CCN2[C@H]3[C@@H]1CN1C(=C3CCC2)CCCC1=O
Sophora flavescens	herbid_113	9341	(+)-isomatrine	C1CCN2[C@@H]3[C@H]1CN1[C@@H]([C@@H]3CCC2)CCCC1=O
Sophora flavescens	herbid_113	9482	glyceollin,i	C1(Oc2c(C=C1)c1c(cc2)[C@H]2[C@](CO1)(c1c(CO2)cc(cc1)O)O)(C)C
Sophora flavescens	herbid_113	9500	(-)-anagyrine	c1cc(=O)n2c(c1)[C@H]1C[C@@H](C2)C2N(C1)CCCC2
Sophora flavescens	herbid_113	9732	kushenol,a	c1(cc(c2c(c1CC(CC=C(C)C)C(=C)C)OC(CC2=O)c1c(cccc1)O)O)O
Crotalaria retusa	herbid_1130	21717	Monocrotaline	C1(=O)OC2C3C(=CCN3CC2)COC(=O)[C@]([C@@]([C@H]1C)(O)C)(O)C
Crotalaria retusa	herbid_1130	707	Spectabiline	[C@@H]12[C@H]3CCN1CC=C2COC(=O)[C@@]([C@]([C@H](C(=O)O3)C)(OC(=O)C)C)(O)C
Aesculus californica	herbid_1131	3943	(-)-Epicatechin	c1c(cc2c(c1O)C[C@H]([C@H](O2)c1cc(c(cc1)O)O)O)O
Aesculus californica	herbid_1131	3948	(-)-Epicatechin	c1c(cc2c(c1O)C[C@H]([C@H](O2)c1cc(c(cc1)O)O)O)O
Veratrum californicum	herbid_1132	5170	Cyclopamine	C1[C@@H](CC2=CC[C@@H]3[C@@H]([C@]2(C1)C)CC1=C([C@]2(CC[C@@H]31)O[C@H]1[C@H]([C@@H]2C)NC[C@H](C1)C)C)O
Veratrum californicum	herbid_1132	5171	Cyclopamine	C1[C@@H](CC2=CC[C@@H]3[C@@H]([C@]2(C1)C)CC1=C([C@]2(CC[C@@H]31)O[C@H]1[C@H]([C@@H]2C)NC[C@H](C1)C)C)O
Taxus canadensis Marsh.	herbid_1133	16874	Canadensene	[C@H]1(C2=C(C(C[C@H](C2(C)C)C(C=C([C@@H](C[C@@H](C(=C1OC(=O)C)C)OC(=O)C)O)CO)OC(=O)C)OC(=O)C)C)OC(=O)C
Taxus canadensis Marsh.	herbid_1133	17969	2,10-Diacetyl-5-cinnamoylphototaxicin II	O=C(C)OC1[C@@H]([C@]2(C3(C41C([C@H]([C@H]3OC(=O)C)CC(=O)[C@H]4C)(C)C)C(=C)[C@H](C[CH]2)OC(=O)/C=C/c1ccccc1)C)O
Taxus canadensis Marsh.	herbid_1133	17970	2,9-Diacetyl-5-cinnamoylphototaxicin II	OC1[C@@H]([C@]2(C3(C41C([C@H]([C@H]3OC(=O)C)CC(=O)[C@H]4C)(C)C)C(=C)[C@H](C[CH]2)OC(=O)/C=C/c1ccccc1)C)OC(=O)C
Taxus canadensis Marsh.	herbid_1133	18472	5-Epicanadense	C1(C2=C(C(C[C@H]1[C@H](C=C(C(C[C@@H](C(=C([C@@H]2OC(=O)C)OC(=O)C)C)OC(=O)C)O)CO)OC(=O)C)OC(=O)C)C)(C)C
Taxus canadensis Marsh.	herbid_1133	19705	10-Hydroxyacetylbaccatin VI	[C@@H]1([C@H]([C@]2([C@H]([C@@H]([C@]3(C(C1=C([C@H]([CH]3)OC(=O)C)C)(C)C)O)OC(=O)c1ccccc1)[C@]1([C@@H](C[C@@H]2OC(=O)C)OC1)OC(=O)C)C)OC(=O)C)OC(=O)CO
Taxus canadensis Marsh.	herbid_1133	23917	Taxumairol B	C12=C([C@H](C[C@@]([C@H]([C@H]3[C@]([C@H]([C@@H]1OC(=O)C)O)([C@H](C[C@@H]([C@]13CO1)OC(=O)C)O)C)OC(=O)C)(C2(C)C)O)OC(=O)C)C
Taxus canadensis Marsh.	herbid_1133	25154	N-Acetyl-N-debenzoyltaxol	[C@@H]1(C[C@@]2(C(C(=C1C)[C@H](C(=O)[C@]1([C@H]([C@@H]2OC(=O)c2ccccc2)[C@]2([C@@H](C[C@@H]1O)OC2)OC(=O)C)C)OC(=O)C)(C)C)O)OC(=O)[C@@H]([C@H](c1ccccc1)NC(=O)C)O
Taxus canadensis Marsh.	herbid_1133	26422	15-Benzoyl-10-deacetyl-2-debenzoyl-10-dehydro-abeo-baccatin III	C1(=O)C(=O)C2=C([C@H](C[C@]2([C@@H]([C@H]2[C@]1([C@H](C[C@@H]1[C@]2(CO1)OC(=O)C)O)C)O)C(C)(C)OC(=O)c1ccccc1)O)C
Taxus canadensis Marsh.	herbid_1133	26423	15-Benzoyl-2-debenzoyl-7,9-dideacetyl-abeo-baccatin VI	[C@@H]1([C@@H](C2=C([C@H](C[C@]2([C@@H]([C@H]2[C@]1([C@H](C[C@@H]1[C@]2(CO1)OC(=O)C)O)C)O)C(C)(C)OC(=O)c1ccccc1)OC(=O)C)C)OC(=O)C)O
Taxus canadensis Marsh.	herbid_1133	28013	10-Deacetyl-10-glycolylbaccatin IV	[C@]12(C(C(=C([C@H](C2)OC(=O)C)C)[C@H]([C@@H]([C@]2([C@H]([C@@H]1OC(=O)C)[C@]1([C@@H](C[C@@H]2OC(=O)C)OC1)OC(=O)C)C)OC(=O)C)OC(=O)CO)(C)C)O
Taxus canadensis Marsh.	herbid_1133	28037	2-Deacetyltaxine B	[C@H]1(C2=C([C@H](C[C@H](C2(C)C)[C@H](C=C2C[C@](C1=O)([C@H](C[C@@H]2O)OC(=O)C)C)O)OC(=O)C)C)OC(=O)C
Taxus canadensis Marsh.	herbid_1133	28042	7-Deacetyltaxuspine L	C1(=C2C([C@@H](C[C@@H]1OC(=O)C)[C@H]([C@H]1[C@@]([C@H]([C@@H]2OC(=O)C)OC(=O)C)(C)[C@H](C[C@@H]([C@H]1CO)OC(=O)C)O)OC(=O)C)(C)C)C
Taxus canadensis Marsh.	herbid_1133	28268	13-Deoxo-13α-acetyloxy-1-deoxynortaxine B	C1(=C2C([C@@H](C[C@@H]1OC(=O)C)[C@H]([C@H]1[C@]([C@H]([C@@H]2OC(=O)C)O)(CC[C@@H](C1=C)OC(=O)C[C@H](c1ccccc1)NC)C)O)(C)C)C
Taxus canadensis Marsh.	herbid_1133	28393	9α,10β-Diacetoxy-13α-hydroxy-5α-O-(β-D-glucopyranosyl)taxa-4(20),11-diene	[C@@H]1(C[C@@H]2C(C(=C1C)[C@H]([C@@H]([C@]1([C@@H](C(=C)[C@H](CC1)O[C@H]1[C@@H]([C@H]([C@@H]([C@H](O1)CO)O)O)O)C2)C)OC(=O)C)OC(=O)C)(C)C)O
Taxus canadensis Marsh.	herbid_1133	28399	2α,5α-Diacetoxy-14β-(2'S,3'R)-3'-hydroxy-2'α-methylbutanoate-10β-O-(β-D-glucopyranosyl)taxa-4(20),11-diene	C1[C@@H]([C@@H]2C(C(=C1C)[C@H](C[C@]1([C@H]([C@@H]2OC(=O)C)C(=C)[C@H](CC1)OC(=O)C)C)O[C@H]1[C@@H]([C@H]([C@@H]([C@H](O1)CO)O)O)O)(C)C)OC(=O)[C@H]([C@H](C)O)C
Taxus canadensis Marsh.	herbid_1133	28404	2α,5α-Diacetoxy-14β-2'α-methylbutanoate-10β-O-(β-D-glucopyra-nosyl)taxa-4(20),11-diene	C1[C@@H]([C@@H]2C(C(=C1C)[C@H](C[C@]1([C@H]([C@@H]2OC(=O)C)C(=C)[C@H](CC1)OC(=O)C)C)O[C@H]1[C@@H]([C@H]([C@@H]([C@H](O1)CO)O)O)O)(C)C)OC(=O)[C@H](CC)C
Taxus canadensis Marsh.	herbid_1133	28416	2,10-Diacetyl-5-cinnamoyl-7β-hydroxy phototaxicin II	[C@@]123C([C@H]([C@H]([C@@]41[C@]([C@H]([C@@H]2OC(=O)C)O)([C@H](C[C@@H](C4=C)OC(=O)/C=C/c1ccccc1)O)C)OC(=O)C)CC(=O)[C@H]3C)(C)C
Taxus canadensis Marsh.	herbid_1133	29084	2α17-Dihydroxy-9α,10β,13α-triacetoxy-5α-(3'-N,N-dimethylamino-3'-phenyl)-propionyloxytaxa-4(20),11-diene	[C@@H]1(C[C@@H]2[C@](C(=C1C)[C@H]([C@@H]([C@]1([C@H]([C@H]2O)C(=C)[C@@H](CC1)OC(=O)C[C@@H](c1ccccc1)N(C)C)C)OC(=O)C)OC(=O)C)(C)CO)OC(=O)C
Taxus canadensis Marsh.	herbid_1133	31748	1β-Hydroxy-10-deacetyl-10-glycolylbaccatin I	CC.[C@@]12([C@@H]([C@]3([C@H](C[C@@H]1OC(=O)C)OC(=O)C)CO3)[C@@H]([C@@]1(C[C@@H](C(=C([C@H]([C@@H]2OC(=O)C)OC(=O)CO)C1(C)C)C)OC(=O)C)O)OC(=O)C)C
Taxus canadensis Marsh.	herbid_1133	32450	2α-Hydroxy-7β,9α,10β,13α-tetraacetoxy-5α-(2'-hydroxy-3'-N,N-dimethylamino-3'-phenyl)-propionyloxytaxa-4(20),11-diene	C1(=C2C([C@@H](C[C@@H]1OC(=O)C)[C@H]([C@H]1[C@]([C@H]([C@@H]2OC(=O)C)OC(=O)C)([C@H](C[C@@H](C1=C)OC(=O)[C@@H]([C@H](c1ccccc1)N(C)C)O)OC(=O)C)C)O)(C)C)C
Taxus canadensis Marsh.	herbid_1133	32480	10β-Hydroxy-2α,9α,13α-triacetoxy-5α-(3'-(dimethylamino)-3'-phenyl)butanoatetaxa-4(20),11-diene	[C@@H]1(C[C@@H]2C(C(=C1C)[C@H]([C@@H]([C@]1([C@@H](C(=C)[C@H](CC1)OC(=O)C[C@H](c1ccccc1)N(C)C)[C@@H]2OC(=O)C)C)OC(=O)C)O)(C)C)OC(=O)C
Taxus canadensis Marsh.	herbid_1133	32481	9α-Hydroxy-2α,10β,13α-triacetoxy-5α-(3'-N,N-dimethylamino-3'-phenyl)-propionyloxytaxa-4(20),11-diene	[C@@H]1(C[C@@H]2C(C(=C1C)[C@H]([C@@H]([C@]1([C@H]([C@@H]2OC(=O)C)C(=C)[C@H](CC1)OC(=O)C[C@H](c1ccccc1)N(C)C)C)O)OC(=O)C)(C)C)OC(=O)C
Taxus canadensis Marsh.	herbid_1133	32484	9α-Hydroxy-2α,10β,13α-triacetoxytaxa-4(20),5(6),11(12)-triene	[C@@H]1(C[C@@H]2C(C(=C1C)[C@H]([C@@H]([C@]1([C@@H](C(=C)C=CC1)[C@@H]2OC(=O)C)C)O)OC(=O)C)(C)C)OC(=O)C
Taxus canadensis Marsh.	herbid_1133	3929	7-Epi-9,10-deacetylbaccatin VI	O(C1C(=C2C([C@@]([CH]1)([C@H]([C@H]1[C@](C([C@@H]2O)O)([C@@H](C[C@@H]2[C@]1(CO2)OC(=O)C)O)C)OC(=O)c1ccccc1)O)(C)C)C)C(=O)C
Taxus canadensis Marsh.	herbid_1133	4915	7,9-Deacetylbaccatin VI	[C@@]12([C@@H]([C@]3([C@@H](C[C@@H]1O)OC3)OC(=O)C)[C@@H]([C@]1(C(C(=C([C@H]([CH]1)OC(=O)C)C)[C@H]([C@H]2O)OC(=O)C)(C)C)O)OC(=O)c1ccccc1)C
Taxus canadensis Marsh.	herbid_1133	4916	7,9,10-Deacetylbaccatin VI	[C@@]12([C@@H]([C@]3([C@@H](C[C@@H]1O)OC3)OC(=O)C)[C@@H]([C@]1(C(C(=C([C@H]([CH]1)OC(=O)C)C)[C@H]([C@@H]2O)O)(C)C)O)OC(=O)c1ccccc1)C
Taxus canadensis Marsh.	herbid_1133	5408	1-Acetyl-10-deacetylbaccatin III	C12=C([C@H]([CH][C@](C1(C)C)([C@H]([C@H]1[C@](C(=O)[C@@H]2O)([C@H](C[C@@H]2[C@]1(CO2)OC(=O)C)O)C)OC(=O)c1ccccc1)OC(=O)C)O)C
Asarum canadense	herbid_1134	14123	Aristolochic acid	c1c2c(c3c(c1C(=O)O)c([N+425](=O)[OH+679])cc1c3cccc1OC)OCO2
Asarum canadense	herbid_1134	14133	Aristolochic acid	c1c2c(c3c(c1C(=O)O)c([N+425](=O)[OH+679])cc1c3cccc1OC)OCO2
Asarum canadense	herbid_1134	27275	Chalcononaringenin 2',4'-di-O-β-D-glucoside	c1(cc(c(c(c1)O[C@@H]1O[C@@H]([C@H]([C@@H]([C@H]1O)O)O)CO)C(=O)/C=C/c1ccc(cc1)O)O)O[C@@H]1O[C@@H]([C@H]([C@@H]([C@H]1O)O)O)CO
Asarum canadense	herbid_1134	27276	Chalcononaringenin 2'-O-β-D-glucoside-4'-O-β-gentiobioside	c1(cc(c(c(c1)O[C@@H]1O[C@@H]([C@H]([C@@H]([C@H]1O)O)O)CO)C(=O)/C=C/c1ccc(cc1)O)O)O[C@@H]1O[C@@H]([C@H]([C@@H]([C@H]1O)O)O)CO[C@H]1[C@@H]([C@H]([C@@H]([C@H](O1)CO)O)O)O
Acronychia vestita	herbid_1135	5313	Acrovestone	C(c1c(O)c(c(c(c1O)C(=O)C)OC)CC=C(C)C)(c1c(O)c(c(c(c1O)CC=C(C)C)O)C(=O)C)CC(C)C
Acronychia vestita	herbid_1135	5314	Acrovestone	C(c1c(O)c(c(c(c1O)C(=O)C)OC)CC=C(C)C)(c1c(O)c(c(c(c1O)CC=C(C)C)O)C(=O)C)CC(C)C
Acronychia baueri	herbid_1136	5322	Acronycine	c1ccc2c(c1)c(=O)c1c(n2C)c2c(cc1OC)OC(C=C2)(C)C
Acronychia baueri	herbid_1136	5323	Acronycine	c1ccc2c(c1)c(=O)c1c(n2C)c2c(cc1OC)OC(C=C2)(C)C
Acronychia baueri	herbid_1136	5326	Acronycidine	c1(c(c2c(c(c1)OC)c(c1c(n2)occ1)OC)OC)OC
Scrophularia buergeriana	herbid_1137	11197	harpagide	C(=O)(/C=C/c1ccccc1)O[C@@]1([C@@H]2[C@@](C=CO[C@H]2OOC2[C@H](O)[C@@H](O)[C@H](O)[C@H](O2)CO)([C@@H](C1)O)O)C
Scrophularia buergeriana	herbid_1137	12130	harpagoside	c1ccccc1/C=C/C(=O)O[C@@]1([C@@]2([C@@](C=CO[C@H]2OC2C(C(C(C(O2)CO)O)O)O)([C@@H](C1)O)O)C)C
Scrophularia buergeriana	herbid_1137	16812	Caffeic acid	c1(c(ccc(c1)/C=C/C(=O)O)O)O
Scrophularia buergeriana	herbid_1137	17174	Cinnamic acid	c1cccc(c1)/C=C/C(=O)O
Scrophularia buergeriana	herbid_1137	17426	p-Coumaric acid	c1(ccc(cc1)/C=C/C(=O)O)O
Scrophularia buergeriana	herbid_1137	18816	Ferulic acid	COc1c(O)ccc(c1)/C=C/C(=O)O
Scrophularia buergeriana	herbid_1137	21117	p-Methoxycinnamic acid	c1cc(ccc1/C=C/C(=O)O)OC
Scrophularia buergeriana	herbid_1137	2375	8-(O-Methyl-p-coumaroyl)harpaside	C1=CC2(C(C(O1)O[C@@H]1O[C@@H]([C@H]([C@H]([C@H]1O)O)O)CO)C(CC2O)(C)OC(=O)/C=C/c1ccc(cc1)OC)O
Scrophularia buergeriana	herbid_1137	26776	Buergerinin A	O1CC2=C[C@H]3[C@@H]([C@H]2COC1(C)C)CCO3
Scrophularia buergeriana	herbid_1137	26783	Buergeriside A1	[C@H]1([C@H]([C@H]([C@@H](O[C@H]1C)O)OC(=O)C)OC(=O)/C=C\c1ccc(cc1)OC)OC(=O)/C=C\c1ccc(cc1)OC
Scrophularia buergeriana	herbid_1137	26784	Buergeriside B1	[C@@H]1([C@@H]([C@H]([C@@H](O[C@H]1C)O)OC(=O)C)OC(=O)/C=C\c1ccc(cc1)OC)O
Scrophularia buergeriana	herbid_1137	26785	Buergeriside B2	[C@@H]1([C@@H]([C@H]([C@@H](O[C@H]1C)O)OC(=O)C)OC(=O)/C=C\c1ccc(cc1)OC)O
Scrophularia buergeriana	herbid_1137	26786	Buergeriside C1	[C@@H]1([C@@H]([C@H]([C@@H](O[C@H]1C)O)O)O)OC(=O)/C=C\c1ccc(cc1)OC
Scrophularia buergeriana	herbid_1137	34873	8-(O-Methyl-p-coumaroyl)harpagide	c1c(ccc(c1)/C=C\C(=O)O[C@@]1([C@@H]2[C@]([C@@H](C1)O)(C=CO[C@H]2O[C@@H]1O[C@@H]([C@H]([C@@H]([C@H]1O)O)O)CO)O)C)OC
Artemisia vulgaris	herbid_1138	24162	1-Thujone	[C@H]1(C2CC2(CC1=O)C(C)C)C
Artemisia vulgaris	herbid_1138	249	Tauremisin	C1=C[C@@]([C@H]2[C@](C1=O)(CC[C@@H]1[C@@H]2OC(=O)[C@H]1C)C)(C)O
Artemisia vulgaris	herbid_1138	26306	Ayanin	c1c(cc(c2c1oc(c(c2=O)OC)c1ccc(c(c1)O)OC)O)OC
Artemisia vulgaris	herbid_1138	33164	Isothujone	C1(=O)C[C@@]2(C[C@@H]2[C@@H]1C)C(C)C
Liriodendron tulipifera	herbid_1139	1164	Scoparone	c12c(cc(c(c1)OC)OC)oc(=O)cc2
Liriodendron tulipifera	herbid_1139	1168	Scoparone	c12c(cc(c(c1)OC)OC)oc(=O)cc2
Liriodendron tulipifera	herbid_1139	16796	(-)-Caaverine	COc1c(O)c2c3c(c1)CCN[C@@H]3Cc1c2cccc1
Liriodendron tulipifera	herbid_1139	1730	Oxoushinsunine	c12c(c3c4c(c1)ccnc4C(=O)c1c3cccc1)OCO2
Liriodendron tulipifera	herbid_1139	1743	Oxoglaucine	COc1c(OC)c2c3c(c1)ccnc3C(=O)c1c2cc(c(c1)OC)OC
Liriodendron tulipifera	herbid_1139	1744	Oxoglaucine	COc1c(OC)c2c3c(c1)ccnc3C(=O)c1c2cc(c(c1)OC)OC
Liriodendron tulipifera	herbid_1139	20679	Lipiferolide	C1[C@@]2([C@H](O2)[C@@H]2[C@@H]([C@@H](CC(=CC1)C)OC(=O)C)C(=C)C(=O)O2)C
Liriodendron tulipifera	herbid_1139	22472	1-Peroxyferolide	O1C(=O)C(=C)[C@H]2[C@H]1[C@@H]1[C@](CC[C@H](C(=C)C[C@H]2OC(=O)C)OO)(C)O1
Liriodendron tulipifera	herbid_1139	24442	Tulipinolide	C1CC(=CC2C(C(CC(=C1)C)OC(=O)C)C(=C)C(=O)O2)C
Liriodendron tulipifera	herbid_1139	3867	Epitulipinolide diepoxide	C1C[C@@]2([C@@H](C3[C@@H](C(C[C@@]4([C@@H]1O4)C)OC(=O)C)C(=C)C(=O)O3)O2)C
Liriodendron tulipifera	herbid_1139	3868	Epitulipinolide	C1CC(=CC2[C@@H](C(CC(=C1)C)OC(=O)C)C(=C)C(=O)O2)C
Liriodendron tulipifera	herbid_1139	4532	Dehydroglaucine	c1(c(cc2c(c1)c1c3c(c2)N(CCc3cc(c1OC)OC)C)OC)OC
Liriodendron tulipifera	herbid_1139	4533	Dehydroglaucine	c1(c(cc2c(c1)c1c3c(c2)N(CCc3cc(c1OC)OC)C)OC)OC
Liriodendron tulipifera	herbid_1139	7819	inositol	O[C@@H]1[C@H](O)[C@@H](O)[C@H](O)[C@@H](O)[C@@H]1O
Coptis chinensis	herbid_114	10030	coptisine	c12c(cc3c(c1)CC[n+209]1c3cc3c(c1)cc1c(c3)OCO1)OCO2
Coptis chinensis	herbid_114	10032	coptisine	c12c(cc3c(c1)CC[n+209]1c3cc3c(c1)cc1c(c3)OCO1)OCO2
Coptis chinensis	herbid_114	10429	columbamine	c1(c(cc2c(c1)CC[n+209]1c2cc2c(c1)cc(c(c2)OCC)OCC)OCC)O
Coptis chinensis	herbid_114	10542	worenine	c12c(cc3c(c1)CC[n+209]1c3c(c3c(c1)c1c(cc3)OCO1)C)OCO2
Coptis chinensis	herbid_114	10694	3-caffeoylquinic,acid	C1C(C(C(CC1(O)C(=O)O)O)O)OC(=O)/C=C/c1ccc(c(c1)O)O
Coptis chinensis	herbid_114	10785	baicalin	c1(ccccc1)c1oc2c(c(=O)c1)c(c(c(c2)OC1OC(C(C(C1O)O)O)C(=C)C)O)O
Coptis chinensis	herbid_114	11196	berberrubine	c12c(cc3c(c1)CC[n+209]1c3cc3c(c1)c(c(cc3)OC)O)OCO2
Coptis chinensis	herbid_114	11372	coptision	c1(c(cc2c(c1)CC[n+209]1c2cc2c(c1)c(c(cc2)[O](C)C)[O](C)C)[O](C)C)[O](C)C
Coptis chinensis	herbid_114	11945	jatrorrhizine	c1(c(cc2c(c1)CC[n+209]1c2cc2c(c1)cc(c(c2)OC)OC)OC)O
Coptis chinensis	herbid_114	12052	limonin	O1C(C2[C@]3(C1CC(=C)OC3)C1[C@@](C(=O)C2)(C23[C@@](CC1)([C@@H](OC(=O)C2O3)c1cocc1)C)C)(C)C
Coptis chinensis	herbid_114	12465	wogonin	c1(cc(c2c(c1OC)oc(cc2=O)c1ccccc1)O)O
Coptis chinensis	herbid_114	12777	chrysin	c1(cc(=O)c2c(O)cc(O)cc2o1)c1cc(OC)c(O)c(OC)c1
Coptis chinensis	herbid_114	12901	neo-chlorogenic,acid	c1cc(c(cc1/C=C\C(=O)O[C@H]1C[C@](C[C@H]([C@@H]1O)O)(C(=O)O)O)O)O
Coptis chinensis	herbid_114	13037	3-o-caffeoylquinic,acid	O[C@H]1[C@H]([C@@H](C[C@@](O)(C1)C(=O)O)OC(=O)/C=C/c1cc(c(cc1)O)O)O
Coptis chinensis	herbid_114	13245	chlorogenic,acid	C1[C@@](C[C@H]([C@H]([C@@H]1OC(=O)/C=C\c1ccc(c(c1)O)O)O)O)(C(=O)O)O
Coptis chinensis	herbid_114	13261	epiberberine	c1(c(cc2c(c1)CC[n+209]1c2cc2c(c1)cc1c(c2)OCO1)OC)OC
Coptis chinensis	herbid_114	13263	epiberberine	c1(c(cc2c(c1)CC[n+209]1c2cc2c(c1)cc1c(c2)OCO1)OC)OC
Coptis chinensis	herbid_114	14220	Jatrorrhizine	c1c(c(c2c(c1)cc1[n+937](c2)CCc2c1cc(c(c2)O)OC)OC)OC
Coptis chinensis	herbid_114	15224	magnoflorine	c1(c(c2c3c(c1)CC[N+209](C3Cc1c2c(c(cc1)OC)OC)(C)C)O)OC
Coptis chinensis	herbid_114	15243	chlorogenetic,acid	c1(ccc(cc1O)/C=C/C(=O)OC1C(O)C(CC(C1)(O)C(=O)O)O)O
Coptis chinensis	herbid_114	1617	Palmatine	c12c(c3[n+937](CC1)cc1c(c3)ccc(c1OC)OC)cc(c(c2)OC)OC
Coptis chinensis	herbid_114	1632	Palmatine	c12c(c3[n+937](CC1)cc1c(c3)ccc(c1OC)OC)cc(c(c2)OC)OC
Coptis chinensis	herbid_114	16931	3-Carboxy-4-hydroxy-phenoxy glucoside	c1(ccc(c(c1)C(=O)O)O)OC1O[C@@H]([C@H]([C@H]([C@H]1O)O)O)CO
Coptis chinensis	herbid_114	18816	Ferulic acid	COc1c(O)ccc(c1)/C=C/C(=O)O
Coptis chinensis	herbid_114	22161	Obaculactone	o1ccc(c1)C1C2([C@]3([C@@H](C(=O)O1)O3)[C@]1(C(CC2)[C@]23C(CC1=O)C(O[C@H]2CC(=O)OC3)(C)C)C)C
Coptis chinensis	herbid_114	24294	2,3,4-Trihydroxy-benzenepropanoic acid	c1c(c(c(c(c1)CCC(=O)O)O)O)O
Coptis chinensis	herbid_114	41	Berberine	c12c(cc3c(c1)CC[n+937]1c3cc3c(c1)c(c(cc3)OC)OC)OCO2
Coptis chinensis	herbid_114	4275	3,4-Dihydroxyphenylethyl alcohol glucoside	[C@@H]1([C@H]([C@@H](O[C@@H]([C@H]1O)CO)OCCc1cc(c(cc1)O)O)O)O
Coptis chinensis	herbid_114	45	Berberine	c12c(cc3c(c1)CC[n+937]1c3cc3c(c1)c(c(cc3)OC)OC)OCO2
Coptis chinensis	herbid_114	4761	Chlorogenic acid	[C@@H]1([C@H](C[C@](C[C@@H]1OC(=O)/C=C/c1ccc(c(c1)O)O)(O)C(=O)O)O)O
Coptis chinensis	herbid_114	9213	groenlandicine	c1(c(cc2c(c1)CC[n+209]1c2cc2c(c1)c1c(cc2)OCO1)OC)O
Coptis chinensis	herbid_114	9636	wogonoside	c1(ccccc1)c1oc2c(c(=O)c1)c(cc(c2OC)OC1OC(C(C(C1O)O)O)C(=C)C)O
Coptis chinensis	herbid_114	9698	baicalein	c1(c(cc(c2c1oc(cc2=O)c1ccccc1)O)O)OC
Angelica acutiloba var. sugiyamae	herbid_1140	18854	Folic acid	c1(nc(c2c(n1)ncc(n2)CNc1ccc(C(=O)NC(C(=O)O)CCC(=O)O)cc1)O)N
Angelica acutiloba var. sugiyamae	herbid_1140	5100	p-Cymene	c1(ccc(cc1)C)C(C)C
Angelica acutiloba var. sugiyamae	herbid_1140	5122	p-Cymene	c1(ccc(cc1)C)C(C)C
Aconitum kusnezoffii Rchb.	herbid_1141	14408	mesaconitine	C1C([C@@]2([C@@H]3C4(C1OC)C(N(C2)C)C(C3OC)[C@@]1([C@@H]2[C@H]4CC(C2OC(=O)c2ccccc2)(O)[C@H](C1O)OC)OC(=O)C)COC)O
Aconitum kusnezoffii Rchb.	herbid_1141	14409	hypaconitine	C1[CH][C@@]2([C@@H]3C4(C1OC)C(N(C2)C)C(C3OC)[C@@]1([C@@H]2[C@H]4CC(C2OC(=O)c2ccccc2)(O)[C@H](C1O)OC)OC(=O)C)COC
Aconitum kusnezoffii Rchb.	herbid_1141	16568	Beiwutine	[C@@]123[C@@H]4[C@H](C([C@@]5([C@@H]6[C@]1(C[C@@]([C@@H]6OC(=O)c1ccccc1)([C@H]([C@@H]5O)OC)O)O)OC(=O)C)[C@@H]3N(C[C@@]4([C@@H](C[C@@H]2OC)O)COC)C)O
Aconitum kusnezoffii Rchb.	herbid_1141	228	3-Acetylaconitine	C1C([C@@]2([C@@H]3C4(C1OC)[C@H]1[C@H]5[C@](C(C3OC)C4N(C2)CC)(OC(=O)C)C([C@@H]([C@](C5OC(=O)c2ccccc2)(C1)O)OC)O)COC)OC(=O)C
Aconitum kusnezoffii Rchb.	herbid_1141	24830	Yunaconitine	O(C12C3C4N(C[C@]5([C@H](C4([C@H]4[C@@H]1C(OC(=O)c1ccc(OC)cc1)C(O)(C4)C(OC)C2)C(OC)CC5O)C3OC)COC)CC)C(=O)C
Aconitum kusnezoffii Rchb.	herbid_1141	26417	Benzoylaconine	[C@@]123[C@H]4[C@H]([C@H]([C@]5([C@H]6[C@H]1C[C@]([C@H]6OC(=O)c1ccccc1)([C@H]([C@@H]5O)OC)O)O)[C@H]3N(C[C@@]4([C@@H](C[C@H]2OC)O)COC)CC)OC
Aconitum kusnezoffii Rchb.	herbid_1141	37134	Polyschistine A	C1[C@H]([C@@]2([C@@H]3[C@@]4([C@H]1OC)[C@@H]1C[C@]5([C@@H]([C@@H]1[C@@]([C@@H]([C@@H]3OC)[C@H]4N(C2)CC)([C@H](O)[C@@H]5OC)OCC)OC(=O)c1ccccc1)O)COC)OC(=O)C
Aconitum kusnezoffii Rchb.	herbid_1141	5344	Aconitine	C1[C@H]([C@@]2([C@@H]3[C@]4([C@H]1OC)[C@H]1[C@H]5[C@](C([C@@H]3OC)[C@H]4N(CC)C2)(OC(=O)C)C([C@@H]([C@]([C@@H]5OC(=O)c2ccccc2)(C1)O)OC)O)COC)O
Aconitum kusnezoffii Rchb.	herbid_1141	5346	Aconitine	C1[C@H]([C@@]2([C@@H]3[C@]4([C@H]1OC)[C@H]1[C@H]5[C@](C([C@@H]3OC)[C@H]4N(CC)C2)(OC(=O)C)C([C@@H]([C@]([C@@H]5OC(=O)c2ccccc2)(C1)O)OC)O)COC)O
Aristolochia contorta Bge.	herbid_1142	14123	Aristolochic acid	c1c2c(c3c(c1C(=O)O)c([N+425](=O)[OH+679])cc1c3cccc1OC)OCO2
Aristolochia contorta Bge.	herbid_1142	15224	magnoflorine	c1(c(c2c3c(c1)CC[N+209](C3Cc1c2c(c(cc1)OC)OC)(C)C)O)OC
Aristolochia contorta Bge.	herbid_1142	26111	Aristolochic acid E	c1c2c(c3c(c1C(=O)O)c(cc1c3ccc(c1O)OC)[N](=O)O)OCO2
Aristolochia contorta Bge.	herbid_1142	822	beta-Sitosterol	C1[C@@H](CC2=CCC3C([C@]2(C1)C)CC[C@]1(C3CC[C@@H]1C(CCC(CC)C(C)C)C)C)O
Aristolochia contorta Bge.	herbid_1143	14123	Aristolochic acid	c1c2c(c3c(c1C(=O)O)c([N+425](=O)[OH+679])cc1c3cccc1OC)OCO2
Aristolochia contorta Bge.	herbid_1143	14130	Aristolochic acid	c1c2c(c3c(c1C(=O)O)c([N+425](=O)[OH+679])cc1c3cccc1OC)OCO2
Aristolochia contorta Bge.	herbid_1143	15224	magnoflorine	c1(c(c2c3c(c1)CC[N+209](C3Cc1c2c(c(cc1)OC)OC)(C)C)O)OC
Aristolochia contorta Bge.	herbid_1143	3600	Allantoin	N1C(=O)C(NC1=O)NC(=O)N
Aristolochia contorta Bge.	herbid_1143	3602	Allantoin	N1C(=O)C(NC1=O)NC(=O)N
Aristolochia contorta Bge.	herbid_1143	4949	Daucosterol	C1(CC2=CCC3C(C2(CC1)C)CCC1(C3CCC1C(CCC(CC)C(C)C)C)C)O[C@@H]1O[C@@H]([C@H]([C@H]([C@H]1O)O)O)CO
Aristolochia contorta Bge.	herbid_1143	4973	Daucosterol	C1(CC2=CCC3C(C2(CC1)C)CCC1(C3CCC1C(CCC(CC)C(C)C)C)C)O[C@@H]1O[C@@H]([C@H]([C@H]([C@H]1O)O)O)CO
Aristolochia contorta Bge.	herbid_1143	6982	lysicamine	c1ccc2c(c1)c1c3c(C2=O)nccc3cc(c1OC)OC
Aristolochia contorta Bge.	herbid_1143	874	beta-Sitosterol	C1[C@@H](CC2=CCC3C([C@]2(C1)C)CC[C@]1(C3CC[C@@H]1C(CCC(CC)C(C)C)C)C)O
Chrysanthemum boreale Mak.	herbid_1144	14512	apigenin	c1(cc(c2c(c1)oc(cc2=O)c1ccc(cc1)O)O)O
Chrysanthemum boreale Mak.	herbid_1144	17171	1,8-Cineole	C1C2(CCC(C1)C(C)(C)O2)C
Chrysanthemum boreale Mak.	herbid_1144	17426	p-Coumaric acid	c1(ccc(cc1)/C=C/C(=O)O)O
Chrysanthemum boreale Mak.	herbid_1144	24162	1-Thujone	[C@H]1(C2CC2(CC1=O)C(C)C)C
Chrysanthemum boreale Mak.	herbid_1144	25068	8-Acetoxy-2-methoxy-10-hydroxy-3,11(13)-guaiadien-12,6-olide	[C@@]1([C@@H]2[C@H]([C@@H]3[C@@H]([C@H](C1)OC(=O)C)C(=C)C(=O)O3)C(=C[C@@H]2OC)C)(C)O
Chrysanthemum boreale Mak.	herbid_1144	26661	Borenolide	[C@@]1([C@@H]2[C@H]([C@@H]3[C@@H]([C@H](C1)OC(=O)C)C(=C)C(=O)O3)[C@H]([C@@H](C2)O)C)(C)O
Chrysanthemum boreale Mak.	herbid_1144	28403	8,10-Diacetoxy-2-methoxy-3,11(13)-guaiadiene-12,6-olide	[C@]1([C@@H]2[C@H]([C@@H]3[C@@H]([C@H](C1)OC(=O)C)C(=C)C(=O)O3)C(=C[C@@H]2OC)C)(OC(=O)C)C
Chrysanthemum boreale Mak.	herbid_1144	3678	Acaciin	c1c(cc2c(c1O)c(=O)cc(o2)c1ccc(cc1)OC)OC1O[C@@H]([C@H]([C@H]([C@H]1O)O)O)CO[C@H]1[C@@H]([C@@H]([C@H]([C@H](O1)C)O)O)O
Chrysanthemum boreale Mak.	herbid_1144	3679	Acaciin	c1c(cc2c(c1O)c(=O)cc(o2)c1ccc(cc1)OC)OC1O[C@@H]([C@H]([C@H]([C@H]1O)O)O)CO[C@H]1[C@@H]([C@@H]([C@H]([C@H](O1)C)O)O)O
Atractylodes chinensis Koidz.	herbid_1145	1072	beta-Selinene	C1CCC2(C(C1=C)CC(CC2)C(=C)C)C
Atractylodes chinensis Koidz.	herbid_1145	11067	elemol	[C@H]1(C[C@@H](CC[C@]1(C=C)C)C(C)(C)O)C(=C)C
Atractylodes chinensis Koidz.	herbid_1145	12052	limonin	O1C(C2[C@]3(C1CC(=C)OC3)C1[C@@](C(=O)C2)(C23[C@@](CC1)([C@@H](OC(=O)C2O3)c1cocc1)C)C)(C)C
Atractylodes chinensis Koidz.	herbid_1145	16471	Atractylenolide II	C1CC(=C)C2[C@](C1)(CC1C(=C(C(=O)O1)C)C2)C
Atractylodes chinensis Koidz.	herbid_1145	16474	Atractylodin	C(=C\c1ccco1)/C#CC#C/C=C/C
Atractylodes chinensis Koidz.	herbid_1145	16475	Atractylodinol	[CH](C#CC#C/C=C/c1occc1)[CH]CO
Atractylodes chinensis Koidz.	herbid_1145	19598	Hinesol	C1=C(C2([C@H](CC1)C)CC(C(C)(O)C)CC2)C
Atractylodes chinensis Koidz.	herbid_1145	19867	5-Hydroxymethyl furaldehyde	c1cc(oc1C=O)CO
Atractylodes chinensis Koidz.	herbid_1145	26253	Atractylone	C1CC(=C)[C@H]2[C@](C1)(Cc1c(C2)c(co1)C)C
Atractylodes chinensis Koidz.	herbid_1145	26571	Bis(5-formylfurfuryl)ether	c1cc(oc1COCc1oc(cc1)C=O)C=O
Atractylodes chinensis Koidz.	herbid_1145	30043	(+)-Eudesma-4(15),7(11)-dien-8-one	C1CC(=C)[C@H]2[C@](C1)(CC(=O)C(=C(C)C)C2)C
Atractylodes chinensis Koidz.	herbid_1145	30060	β-Eudesmol	C1CC(=C)[C@H]2[C@](C1)(CC[C@H](C2)C(C)(C)O)C
Atractylodes chinensis Koidz.	herbid_1145	33177	(4E,6E,12E)-3-Isovaleryloxy-tetradeca-4,6,12-triene-8,10-diyne-1,14-diol	OCC[C@@H](OC(=O)CC(C)C)/C=C/C=C/C#CC#C/C=C/CO
Atractylodes chinensis Koidz.	herbid_1145	33178	(3S,4E,6E,12E)-1-Isovaleryloxy-tetradeca-4,6,12-triene-8,10-diyne-3,14-diol	O(CC[C@H](/C=C/C=C/C#CC#C/C=C/CO)O)C(=O)CC(C)C
Atractylodes chinensis Koidz.	herbid_1145	3581	beta-Eudesmol	C1CC(=C)C2[C@](C1)(CC[C@H](C2)C(C)(C)O)C
Atractylodes chinensis Koidz.	herbid_1145	39	Acetyl-atractylodinol	C(=C\COC(=O)C)/C#CC#C/C=C/c1occc1
Eucalyptus hemiphloia	herbid_1146	3590	Eudesmin	c1(ccc(cc1OC)C1OCC2C1COC2c1ccc(c(c1)OC)OC)OC
Eucalyptus hemiphloia	herbid_1146	3591	Eudesmin	c1(ccc(cc1OC)C1OCC2C1COC2c1ccc(c(c1)OC)OC)OC
Scutellaria barbata	herbid_1147	1096	Scutellarin	c1(c(c(c2c(c1)oc(cc2=O)c1ccc(cc1)O)O)O)OC1O[C@@H]([C@H]([C@H]([C@H]1O)O)O)C(=O)O
Scutellaria barbata	herbid_1147	1105	Scutellarin	c1(c(c(c2c(c1)oc(cc2=O)c1ccc(cc1)O)O)O)OC1O[C@@H]([C@H]([C@H]([C@H]1O)O)O)C(=O)O
Scutellaria barbata	herbid_1147	1108	Scutellarein	c1(c(cc2c(c1O)C(=O)CC(O2)c1ccc(cc1)O)O)O
Scutellaria barbata	herbid_1147	1109	Scutellarein	c1(c(cc2c(c1O)C(=O)CC(O2)c1ccc(cc1)O)O)O
Scutellaria barbata	herbid_1147	12465	wogonin	c1(cc(c2c(c1OC)oc(cc2=O)c1ccccc1)O)O
Scutellaria barbata	herbid_1147	16962	Carthamidin	C1(CC(=O)c2c(O1)c(c(cc2O)O)O)c1ccc(cc1)O
Scutellaria barbata	herbid_1147	31639	p-Hydroxybenzyl acetone	c1c(ccc(c1)CC(=O)C)O
Scutellaria barbata	herbid_1147	31802	7-Hydroxy-5,8-dimethoxyflavone	CC.c1(cc(c2c(c1OC)oc(cc2=O)c1ccccc1)OC)O
Scutellaria barbata	herbid_1147	32525	4'-Hydroxywogonin	c1(cc(c2c(c1OC)oc(cc2=O)c1ccc(cc1)O)O)O
Eupatorium semiserratum	herbid_1148	3468	Eupatorin	c1(c(c(c2c(c1)oc(c(c2=O)O)c1ccc(c(c1)O)OC)O)OC)OC
Eupatorium semiserratum	herbid_1148	3471	Eupatoretin	c1(c(c(c2c(c1)oc(c(c2=O)O)c1ccc(c(c1)O)OC)OC)OC)OC
Eupatorium semiserratum	herbid_1148	3482	Eupatin	c1(c(c(c2c(c1)oc(c(c2=O)O)c1ccc(c(c1)C)OC)O)OC)OC
Eupatorium semiserratum	herbid_1148	3484	Eupatilin	c1(c(c(c2c(c1)oc(cc2=O)c1cc(c(cc1)OC)OC)O)OC)O
Eupatorium semiserratum	herbid_1148	3485	Eupatilin	c1(c(c(c2c(c1)oc(cc2=O)c1cc(c(cc1)OC)OC)O)OC)O
Eupatorium semiserratum	herbid_1148	3487	Eupaserrin	C1=C(C[C@H]([C@@H]2[C@@H](C=C(C[C@@H]1O)C)OC(=O)C2=C)OC(=O)/C(=C\C)/COC(=O)C)C
Eupatorium semiserratum	herbid_1148	3488	Eupaserrin	C1=C(C[C@H]([C@@H]2[C@@H](C=C(C[C@@H]1O)C)OC(=O)C2=C)OC(=O)/C(=C\C)/COC(=O)C)C
Eupatorium semiserratum	herbid_1148	4899	Deacetyleupaserrin	C1(CC(=CC2[C@@H]([C@@H](CC(=C1)C)OC(=O)/C(=C\C)/CO)C(=C)C(=O)O2)C)O
Eupatorium semiserratum	herbid_1148	4900	Deacetyleupaserrin	C1(CC(=CC2[C@@H]([C@@H](CC(=C1)C)OC(=O)/C(=C\C)/CO)C(=C)C(=O)O2)C)O
Veratrum album var. fobelianum	herbid_1149	24572	Veratroyl zygadenine	c1cc(cc(c1OC)OC)C(=O)O[C@@H]1[C@]2([C@@H]3[C@](CC1)(C1([C@@H](CC3)C3(C(C1)C1C([C@H](C3O)O)[C@](C3N(C1)C[C@H](CC3)C)(C)O)O)O2)C)O
Veratrum album var. fobelianum	herbid_1149	4280	Ajmalicine	c1ccc2c(c1)c1c([nH]2)[C@H]2N(CC1)C[C@H]1[C@H](C2)C(=CO[C@H]1C)C(=O)OC
Veratrum album var. fobelianum	herbid_1149	4281	Ajmalicine	c1ccc2c(c1)c1c([nH]2)[C@H]2N(CC1)C[C@H]1[C@H](C2)C(=CO[C@H]1C)C(=O)OC
Dictamnus dasycarpus	herbid_115	10197	meliartenin	C1[C@H]([C@]2([C@H]3[C@]([C@H]1O)([C@@H]1[C@@]([C@@H](C3)O)([C@]34[C@@](C(=O)[C@H]1O)([C@@H](C[C@H]3O4)c1cocc1)C)C)CO[C@H]2O)C)OC(=O)C
Dictamnus dasycarpus	herbid_115	10794	dictamnoside,k	C1C[C@](C2[C@@]([C@H]1O)(CC[C@H]([C@H]2OOC1C(C(C(C(O1)(CO)C)O)O)O)C(C)(C)O)CO)(C)O
Dictamnus dasycarpus	herbid_115	10952	limonin,diosphenol	[C@@H]12OC(C3=C(C(=O)[C@@]4(C([C@@]13COC(=O)C2)CC[C@@]1([C@@]24[C@@H](C(=O)O[C@H]1c1cocc1)O2)C)C)O)(C)C
Dictamnus dasycarpus	herbid_115	11027	obacunone	C12[C@@](C3[C@@](C(=O)C1)(C14[C@@](CC3)([C@@H](OC(=O)C1O4)c1cocc1)C)C)(C=CC(=O)OC2(C)C)C
Dictamnus dasycarpus	herbid_115	11368	pregnelotone	C1C(CC2[C@](C1)([C@@H]1[C@@H](CC2)[C@H]2[C@](CC1)([C@H](CC2)C(=O)C)C)C)O
Dictamnus dasycarpus	herbid_115	11386	beta-elemol	C1(C(CC(CC1)C(C)(O)C)C(C)C)(CC)C
Dictamnus dasycarpus	herbid_115	11387	dictamnoside,i	C1C[C@](C2[C@@]([C@H]1O)(CC[C@H]([C@H]2OOC1C(C(C(C(O1)(CO)C)O)O)O)C(C)(C)O)C)(O)C
Dictamnus dasycarpus	herbid_115	11822	7alpha-acetyldihydronomilin	C1(=O)OC(C2[C@]([C@H](C1)OC(=O)C)(C1[C@@](C(C2)OC(=O)C)([C@]23[C@@](CC1)([C@@H](OC(=O)[C@H]2O3)c1cocc1)C)C)C)(C)C
Dictamnus dasycarpus	herbid_115	12006	rutaevin	O1C(C2C3(C1CC(=O)OC3)C1[C@@](C(C2=O)O)([C@]23[C@@](CC1)([C@@H](OC(=O)[C@H]2O3)c1cocc1)C)C)(C)C
Dictamnus dasycarpus	herbid_115	12052	limonin	O1C(C2[C@]3(C1CC(=C)OC3)C1[C@@](C(=O)C2)(C23[C@@](CC1)([C@@H](OC(=O)C2O3)c1cocc1)C)C)(C)C
Dictamnus dasycarpus	herbid_115	12075	tirucallane	C1[C@@H](C(C2[C@](C1)(C1C(=CC2)[C@@]2([C@@](CC1)(C(CC2)C(C)CCC=C(C)C)C)C)C)(C)C)O
Dictamnus dasycarpus	herbid_115	12196	fraxinellonone	C1C(C(=C2[C@@](C1)([C@@H](OC2=O)c1cocc1)C)C)O
Dictamnus dasycarpus	herbid_115	12414	dictamnoside,n	C1(C(C(C(OC1(CO)C)OO[C@@]1([C@@H]2[C@H]([C@@](CC2)(O)CCC)C=C[C@H](C1)O)CCC)O)O)O
Dictamnus dasycarpus	herbid_115	12707	pregnenolone	C1CC(O)CC2=CCC3[C@@H]4CC[C@H](C(=O)C)[C@@]4(C)CCC3[C@@]12C
Dictamnus dasycarpus	herbid_115	12764	6beta-hydroxyfraxinellone	C1[C@@H](C(=C2[C@@](C1)(C(OC2=O)C1COCC1)C)C)O
Dictamnus dasycarpus	herbid_115	12788	limonoid	C1[C@H]2[C@@]3(COC1=O)[C@H](C(O2)(C)C)CC(=O)[C@@]1([C@@H]3CC[C@@]2([C@@]31[C@@H](C(=O)O[C@H]2c1cocc1)O3)C)C
Dictamnus dasycarpus	herbid_115	12818	dictamnoside,j	C1C[C@](C2[C@@]([C@H]1O)(CC[C@H]([C@H]2OOC1C(C(C(C(O1)(CO)C)O)O)O)C(C)(C)O)C)(C)O
Dictamnus dasycarpus	herbid_115	12970	trichirubine,b	C1=CC2(C3[C@](C1=O)([C@@]14[C@@]([C@@H]([C@@H]3OC2)OC(=O)c2ccccc2)(C2[C@@](C[C@@H]1O4)(C(CC2)C1C(=C)OC(C1)O)C)C)C)C
Dictamnus dasycarpus	herbid_115	13092	dictamnoside,h	C1CC2(C3[C@@]([C@H]1O)(CC[C@H]([C@H]3OOC1C(C(C(C(O1)(CO)C)O)O)O)C(C)(C)O)C)[C@@H](C[C@@H]2C)C
Dictamnus dasycarpus	herbid_115	13204	dictamdiol	C1[C@@H](C(=C2[C@@](C1)([C@@H](OC(=O)[C@H]2O)c1cocc1)C)C)O
Dictamnus dasycarpus	herbid_115	13250	haplopine	c1c(c(c2c(c1)c(c1c(n2)occ1)OC)OC)O
Dictamnus dasycarpus	herbid_115	14495	7alpha-acetylobacunol	C1(=O)OC(C2[C@](C=C1)(C1[C@@]([C@@H](C2)OC(=O)C)([C@]23[C@@](CC1)([C@@H](OC(=O)[C@H]2O3)c1cocc1)C)C)C)(C)C
Dictamnus dasycarpus	herbid_115	14499	dictamnoside,l	C1C[C@@]2(C3=CC(CC[C@@]3([C@H]1O)O2)C(C)(C)OOC1C(C(C(C(O1)CO)O)O)O)C
Dictamnus dasycarpus	herbid_115	14594	isofraxinellone	C1C=C([C@H]2[C@@](C1)(C(OC2=O)C1COCC1)C)C
Dictamnus dasycarpus	herbid_115	15276	dictamnol	C1C[C@]([C@H]2[C@@H]1C(CCCC2)C)(C)O
Dictamnus dasycarpus	herbid_115	15611	dictamnusine	[C@@H]1([C@H]([C@H]([C@@H](O[C@@H]1CO)O[C@H]1CC[C@@]2(C(=C(C(=O)O[C@H]2c2cocc2)O)[C@@H]1C)C)O)O)O
Dictamnus dasycarpus	herbid_115	15656	dictamdiol,a	C1[C@@H](C(=C2[C@@](C1)([C@@H](OC(=O)[C@@H]2O)c1cocc1)C)C)O
Dictamnus dasycarpus	herbid_115	16860	Campesterol	C1[C@@H](CC2=CCC3C([C@]2(C1)C)CC[C@]1(C3CC[C@@H]1C(CCC(C)C(C)C)C)C)O
Dictamnus dasycarpus	herbid_115	18884	Fraxinellone	C1CC(=C2C(C1)(C(OC2=O)c1cocc1)C)C
Dictamnus dasycarpus	herbid_115	22161	Obaculactone	o1ccc(c1)C1C2([C@]3([C@@H](C(=O)O1)O3)[C@]1(C(CC2)[C@]23C(CC1=O)C(O[C@H]2CC(=O)OC3)(C)C)C)C
Dictamnus dasycarpus	herbid_115	22162	Obacunoic acid	c1cc(co1)C1C2([C@]3([C@@H](C(=O)O1)O3)[C@]1(C(CC2)[C@](C(CC1=O)C(O)(C)C)(/C=C/C(=O)O)C)C)C
Dictamnus dasycarpus	herbid_115	27973	Dasycarpamine	c1c(c(c2c(c1)c(c(c(n2)O)/C=C/C(C)C)OC)OC)OC
Dictamnus dasycarpus	herbid_115	28506	Dictamnoside A	C1C[C@@]2([C@@H]3[C@@]([C@H]1O)(CC[C@H]([C@H]3O[C@H]1[C@@H]([C@H]([C@@H]([C@H](O1)CO)O)O)O)C(C)(O)C)CO2)C
Dictamnus dasycarpus	herbid_115	28507	Dictamnoside B	C1CC(=C)[C@@H]2[C@@]([C@H]1O)(CC[C@H]([C@H]2O[C@H]1[C@@H]([C@H]([C@@H]([C@H](O1)CO)O)O)O)C(C)(C)O)CO
Dictamnus dasycarpus	herbid_115	28508	Dictamnoside G	C1CC(=C)[C@@H]2[C@@]([C@H]1O)(CC[C@H]([C@H]2O[C@H]1[C@@H]([C@H]([C@@H]([C@H](O1)CO[C@H]1[C@@H]([C@H]([C@@H]([C@H](O1)CO)O)O)O)O)O)O)C(C)(C)O)CO
Dictamnus dasycarpus	herbid_115	28509	Dictamnoside H	C1CC(=C)[C@@H]2[C@@]([C@H]1O)(CC[C@H]([C@H]2O[C@H]1[C@@H]([C@H]([C@@H]([C@H](O1)CO)O)O)O)C(C)(O)C)C
Dictamnus dasycarpus	herbid_115	28510	Dictamnoside I	C1C[C@@]([C@@H]2[C@@]([C@H]1O)(CC[C@H]([C@H]2O[C@H]1[C@@H]([C@H]([C@@H]([C@H](O1)CO)O)O)O)C(C)(O)C)C)(C)O
Dictamnus dasycarpus	herbid_115	28511	Dictamnoside J	C1C[C@@]([C@@H]2[C@@]([C@H]1O)(CC[C@H]([C@H]2O[C@H]1[C@@H]([C@H]([C@@H]([C@H](O1)CO)O)O)O)C(C)(O)C)C)(O)C
Dictamnus dasycarpus	herbid_115	28512	Dictamnoside K	C1C[C@]([C@@H]2[C@@]([C@H]1O)(CC[C@H]([C@H]2O[C@H]1[C@@H]([C@H]([C@@H]([C@H](O1)CO)O)O)O)C(C)(O)C)CO)(C)O
Dictamnus dasycarpus	herbid_115	28513	Dictamnoside L	C1C[C@@]2(C3=C[C@@H](CC[C@@]3([C@H]1O)CO2)C(C)(C)O[C@H]1[C@@H]([C@H]([C@@H]([C@H](O1)CO)O)O)O)C
Dictamnus dasycarpus	herbid_115	28514	Dictamnoside M	C1C[C@@]([C@@H]2[C@@]([C@H]1O)(CC[C@H]([C@H]2O[C@H]1C[C@H]([C@@H]([C@H](O1)CO[C@H]1[C@@H]([C@H]([C@@H]([C@H](O1)CO)O)O)O)O)O)C(C)(O)C)C)(C)O
Dictamnus dasycarpus	herbid_115	28515	Dictamnoside N	[C@H]12[C@@H]([C@@](C[C@@H](C=C1)O)(C)O[C@H]1[C@@H]([C@H]([C@@H]([C@H](O1)CO)O)O)O)CC[C@]2(O)C
Dictamnus dasycarpus	herbid_115	30192	γ-Fagarine	c1(c2c(nc3c1cco3)c(ccc2)OC)OC
Dictamnus dasycarpus	herbid_115	33017	Isomaculosidine	c1c(c2c(cc1OC)c(=O)c1c(n2C)occ1)OC
Dictamnus dasycarpus	herbid_115	3420	gamma-Fagarine	c1ccc2c(c1OC)nc1c(c2OC)cco1
Dictamnus dasycarpus	herbid_115	3431	Evodol	C123C(=C(C(=O)[C@@]4(C1CCC1([C@@]54C(C(=O)OC1c1cocc1)O5)C)C)O)C(OC2CC(=O)OC3)(C)C
Dictamnus dasycarpus	herbid_115	37276	Preskimmianine	c1(c(c(=O)[nH]c2c1ccc(c2OC)OC)CC=C(C)C)OC
Dictamnus dasycarpus	herbid_115	4992	Dasycarpamin	c1(c(ccc2c1nc(c(c2OC)/C=C/C(C)C)O)OC)OC
Dictamnus dasycarpus	herbid_115	6408	trigonelline	c1ccc(c[n+209]1C)C(=O)O
Dictamnus dasycarpus	herbid_115	772	Skimmianine	c1c(c(c2c(c1)c(c1c(n2)occ1)OC)OC)OC
Dictamnus dasycarpus	herbid_115	779	Skimmianine	c1c(c(c2c(c1)c(c1c(n2)occ1)OC)OC)OC
Dictamnus dasycarpus	herbid_115	8917	9alpha-hydroxyfraxinellone-9-o-beta-d-glucoside	[C@@H]1([C@H]([C@H]([C@@H](O[C@@H]1CO)O[C@@H]1C(C[C@@]2(C(=C1C)C(=O)O[C@H]2c1cocc1)C)C)O)O)O
Dictamnus dasycarpus	herbid_115	9082	dictamdiol,b	C1[C@H](C(=C2[C@@](C1)([C@@H](OC(=O)[C@H]2O)c1cocc1)C)C)O
Dictamnus dasycarpus	herbid_115	9385	azadirachtin	C1C([C@@]2([C@]3([C@]4([C@H]1OC(=O)/C(=C/C)/C)[C@H]([C@@]([C@@H]([C@@H]3OC2)O)([C@]12[C@H]([C@@H]3C[C@H]1O[C@H]1[C@@]3(C=CO1)O)O2)C)[C@@](OC4)(O)C(=O)OC)C)C(=O)OC)OC(=O)C
Dictamnus dasycarpus	herbid_115	9394	9beta-hydroxyfraxinellone	C1C(C(=C2[C@@](C1)([C@@H](OC2=O)c1cocc1)C)C)CO
Dictamnus dasycarpus	herbid_115	9652	calodendrolide	C1C=C([C@]23[C@@](C1)([C@@H](OC(=O)[C@H]2O3)c1cocc1)C)C
Dictamnus dasycarpus	herbid_115	9744	dictamnine	c1ccc2c(c1)c(c1c(n2)occ1)OC
Elsholtzia ciliata (Yhunb.) Hyland	herbid_1150	18447	Elsholtzia ketone	c1coc(c1C)C(=O)CC(C)C
Elsholtzia ciliata (Yhunb.) Hyland	herbid_1150	19055	Geraniol	CC(=CCC/C(=C/CO)/C)C
Elsholtzia ciliata (Yhunb.) Hyland	herbid_1150	20100	Isobutylisovalerate	C(CC(=O)OCC(C)C)(C)C
Elsholtzia ciliata (Yhunb.) Hyland	herbid_1150	20306	Isovaleric acid	C(CC(=O)O)(C)C
Elsholtzia ciliata (Yhunb.) Hyland	herbid_1150	2097	beta-Naginatene	c1(c(CCC(=C)C)occ1)C
Elsholtzia ciliata (Yhunb.) Hyland	herbid_1150	2098	alpha-Naginatene	c1(c(CC=C(C)C)occ1)C
Elsholtzia ciliata (Yhunb.) Hyland	herbid_1150	2099	Naginataketone	c1(c(C(=O)C=C(C)C)occ1)C
Elsholtzia ciliata (Yhunb.) Hyland	herbid_1150	2101	Naginataketone	c1(c(C(=O)C=C(C)C)occ1)C
Elsholtzia ciliata (Yhunb.) Hyland	herbid_1150	21637	6-Methyl tritriacontane	CCCCCC(C(=C=C=C=C=C=C=C=C=C=C=C=C=C=C=C=C=C=C=C=C=C=C=C=C=C)C)C.[H].[H].[H].[H].[H].[H].[H].[H].[H].[H].[H].[H].[H].[H].[H].[H].[H].[H].[H].[H].[H].[H].[H].[H].[H].[H].[H].[H]
Elsholtzia ciliata (Yhunb.) Hyland	herbid_1150	29102	2α,19α-Dihydroxyursolic acid	[C@@H]1([C@@H](C([C@H]2[C@](C1)([C@@H]1[C@@](CC2)([C@]2(C(=CC1)[C@H]1[C@@](CC2)(CC[C@H]([C@]1(O)C)C)C(=O)O)C)C)C)(C)C)O)O
Elsholtzia ciliata (Yhunb.) Hyland	herbid_1150	31800	5-Hydroxy-6,7-dimethoxyflavone	CC.c1(c(c(c2c(c1)oc(cc2=O)c1ccccc1)O)OC)OC
Rauwolfia caffra	herbid_1151	1239	Sarpagine	c1c(ccc2c1c1c([nH]2)C2N3[C@@H](C1)C([C@@H](C2)/C(=C\C)/C3)CO)O
Rauwolfia caffra	herbid_1151	1244	Sarpagine	c1c(ccc2c1c1c([nH]2)C2N3[C@@H](C1)C([C@@H](C2)/C(=C\C)/C3)CO)O
Piper methysticum	herbid_1152	15009	Dihydromethysticin	c1cc(cc2c1OCO2)CC[C@@H]1OC(=O)C=C(C1)OC
Piper methysticum	herbid_1152	21652	Methysticin	c12c(ccc(c1)/C=C/[C@@H]1OC(=O)C=C(C1)OC)OCO2
Piper methysticum	herbid_1152	26303	Awaine	c1cccc(c1)CCC(=O)N1CC[C@@H](CC1)O
Piper methysticum	herbid_1152	29847	3α,4α-Epoxy-5β-pipermethystine	c1cc(ccc1)CCC(=O)N1C(=O)[C@@H]2[C@H]([C@@H](C1)OC(=O)C)O2
Piper methysticum	herbid_1152	36988	Pipermethystine	c1cccc(c1)CCC(=O)N1C[C@@H](OC(=O)C)C=CC1=O
Piper methysticum	herbid_1152	4525	5,6-Dehydrokawain	c1cccc(c1)/C=C/c1oc(=O)cc(c1)OC
Piper methysticum	herbid_1152	4526	5,6-Dehydrokawain	c1cccc(c1)/C=C/c1oc(=O)cc(c1)OC
Piper methysticum	herbid_1152	6729	yangonin	c1c(ccc(c1)/C=C/c1oc(=O)cc(c1)OC)OC
Salvia karabachensis	herbid_1153	282	Tanshinone I	c12c3c(ccc1c(ccc2)C)c1c(C(=O)C3=O)c(co1)C
Salvia karabachensis	herbid_1153	283	Tanshinone I	c12c3c(ccc1c(ccc2)C)c1c(C(=O)C3=O)c(co1)C
Artemisia caruthll	herbid_1154	2521	Matricin	C12=C(CC(C3C(C1C(C=C2)(C)O)OC(=O)C3C)OC(=O)C)C
Artemisia caruthll	herbid_1154	2522	Matricin	C12=C(CC(C3C(C1C(C=C2)(C)O)OC(=O)C3C)OC(=O)C)C
Delphinium carolinianum	herbid_1155	4300	Ajaconine	C1C[C@]2([C@@H]3C4(C1)C1C5(C(C3)OC4N(CCO)C2)[C@@H](C(=C)C(C1)CC5)O)C
Delphinium carolinianum	herbid_1155	4303	Ajaconine	C1C[C@]2([C@@H]3C4(C1)C1C5(C(C3)OC4N(CCO)C2)[C@@H](C(=C)C(C1)CC5)O)C
Theobroma cacao	herbid_1156	1339	(-)-Salsilinol	c1c(c(cc2c1CCN[C@H]2C)O)O
Convolvulus scammonia	herbid_1157	1134	Scopoletin	c12c(cc(c(c1)OC)O)oc(=O)cc2
Convolvulus scammonia	herbid_1157	1149	Scopoletin	c12c(cc(c(c1)OC)O)oc(=O)cc2
Schkuhria pinnata	herbid_1158	1184	Schkuhrin I	C1(=CC2C([C@@H](CC(=CC[C@@H]1OC(=O)C)C)OC(=O)/C(=C/CO)/CO)C(=C)C(=O)O2)C
Schkuhria pinnata	herbid_1158	19613	Hiyodorilactone A	C1C=C(C)C[C@@H](OC(=O)/C(=C/CO)/CO)[C@@H]2[C@@H](C=C([C@H]1OC(=O)C)C)OC(=O)C2=C
Schkuhria pinnata	herbid_1158	23337	Schkuhrin II	C1(=CC2C([C@@H](CC(=CC[C@@H]1OC(=O)C(O)C(C)C)C)OC(=O)/C(=C/CO)/CO)C(=C)C(=O)O2)C
Murraya crenulata	herbid_1159	2225	Murrayafoline A	c1ccc2c(c1)c1c([nH]2)c(cc(c1)C)OC
Phellodendron chinense	herbid_116	10014	5-o-feruloylquinic,acid	c1(c(cc(cc1)/C=C/C(=O)OC1C(C(CC(C1)(C(=O)O)O)O)O)OC)O
Phellodendron chinense	herbid_116	10031	coptisine	c12c(cc3c(c1)CC[n+209]1c3cc3c(c1)cc1c(c3)OCO1)OCO2
Phellodendron chinense	herbid_116	10161	phellodendrine	c1(c(cc2c(c1)CC[N@@+209]1([C@H]2Cc2c(C1)cc(c(c2)O)OC)C)O)OC
Phellodendron chinense	herbid_116	10232	phellodenol-c,	c1(c(cc2c(c1)C=CC(=O)C2)O)C/C=C(/C)\CO
Phellodendron chinense	herbid_116	10391	menisperine	c1(c(c2c3c(c1)CC[N+209](C3Cc1c2c(c(cc1)OCC)O)(C)C)OCC)OC
Phellodendron chinense	herbid_116	10429	columbamine	c1(c(cc2c(c1)CC[n+209]1c2cc2c(c1)cc(c(c2)OCC)OCC)OCC)O
Phellodendron chinense	herbid_116	10700	3-caffeoylquinic,acid	C1C(C(C(CC1(O)C(=O)O)O)O)OC(=O)/C=C/c1ccc(c(c1)O)O
Phellodendron chinense	herbid_116	11017	n-methylphoebine	c1(c(c2c3c(c1OCC)CC[N]([C@H]3Cc1c2cc(c(c1)O)CO)(C)C)OCC)OC
Phellodendron chinense	herbid_116	11027	obacunone	C12[C@@](C3[C@@](C(=O)C1)(C14[C@@](CC3)([C@@H](OC(=O)C1O4)c1cocc1)C)C)(C=CC(=O)OC2(C)C)C
Phellodendron chinense	herbid_116	11371	coptision	c1(c(cc2c(c1)CC[n+209]1c2cc2c(c1)c(c(cc2)[O](C)C)[O](C)C)[O](C)C)[O](C)C
Phellodendron chinense	herbid_116	11424	hydroxyl-palmatine	c1(c(cc2c(c1)CC[n+209]1c2cc2c(c1)c(c(c(c2)O)OCC)OCC)OCC)OCC
Phellodendron chinense	herbid_116	11440	litcubine	c1(c(cc2c(c1)CC[N+209]1([C@H]2Cc2c1cc(c(c2)OC)O)C)O)OC
Phellodendron chinense	herbid_116	11691	magnofl,orinea	c1(c(c2c3c(c1)CC[N+209](C3Cc1c2c(c(cc1)OCC)O)(C)C)O)OC
Phellodendron chinense	herbid_116	11808	candicine	[ClH+207]
Phellodendron chinense	herbid_116	11945	jatrorrhizine	c1(c(cc2c(c1)CC[n+209]1c2cc2c(c1)cc(c(c2)OC)OC)OC)O
Phellodendron chinense	herbid_116	11947	jatrorrhizine	c1(c(cc2c(c1)CC[n+209]1c2cc2c(c1)cc(c(c2)OC)OC)OC)O
Phellodendron chinense	herbid_116	12453	methyl,3-o-feruloylquinate	C1C(C(C(CC1(C(=O)O)C)O)O)OC(=O)/C=C/c1ccc(c(c1)OC)O
Phellodendron chinense	herbid_116	12469	wogonin	c1(cc(c2c(c1OC)oc(cc2=O)c1ccccc1)O)O
Phellodendron chinense	herbid_116	12480	obacunone,(limonin)	C123C(CC(=O)C4(C1CCC1(C54C(C(=O)OC1c1cocc1)O5)C)C)C(OC2CCC(=O)O3)(C)C
Phellodendron chinense	herbid_116	12519	n-methylhigenamine-7-o-beta-d-glucopyranoside	c1(c(cc2c(c1)CCN(C2Cc1ccc(cc1)O)C)OC1[C@H](O)[C@@H](O)[C@H](O)[C@H](O1)CO)O
Phellodendron chinense	herbid_116	12574	a6+	c1(c(c(cc(c1)C1OCC2C1CO[C@H]2c1cc(c(c(c1)OC)OC1[C@H](O)[C@@H](O)[C@H](O)[C@H](O1)CO)OC)OC)OC1[C@H](O)[C@@H](O)[C@H](O)[C@H](O1)CO)OC
Phellodendron chinense	herbid_116	12713	2-(p-hydroxyphenyl)-ethanol-1-o-beta-d-apiofuranosyl,(1-6)-o-beta-d-glucopyranoside	c1(ccc(cc1)CCOc1cc(c2c(c1)oc(cc2=O)c1ccc(cc1)OC1[C@H](O)[C@@H](O)[C@H](O)[C@H](O1)CO)O)O
Phellodendron chinense	herbid_116	12776	chrysin	c1(cc(=O)c2c(O)cc(O)cc2o1)c1cc(OC)c(O)c(OC)c1
Phellodendron chinense	herbid_116	12790	phellodenol-b	c1c(c(c2c(c1)ccc(=O)o2)CCO)O
Phellodendron chinense	herbid_116	12915	neo-chlorogenic,acid	c1cc(c(cc1/C=C\C(=O)O[C@H]1C[C@](C[C@H]([C@@H]1O)O)(C(=O)O)O)O)O
Phellodendron chinense	herbid_116	13036	3-o-caffeoylquinic,acid	O[C@H]1[C@H]([C@@H](C[C@@](O)(C1)C(=O)O)OC(=O)/C=C/c1cc(c(cc1)O)O)O
Phellodendron chinense	herbid_116	13133	obacunoic,acid	C12(C(CC(=O)C3(C1CCC1(C43C(C(=O)OC1c1cocc1)O4)C)C)C(OC2)(C)C)C(O)OC(=O)CCCCCCCC(=O)O
Phellodendron chinense	herbid_116	13190	3-caffeoyl-5-feruoyl-quinic,acid	C1C(C(C(CC1(O)C(=O)O)OC(=O)/C=C/c1ccc(c(c1)OC)O)O)OC(=O)/C=C/c1ccc(c(c1)O)O
Phellodendron chinense	herbid_116	13213	phellodenol-a	c1(c(cc2c(c1)ccc(=O)o2)O)CCO
Phellodendron chinense	herbid_116	13236	chlorogenic,acid	C1[C@@](C[C@H]([C@H]([C@@H]1OC(=O)/C=C\c1ccc(c(c1)O)O)O)O)(C(=O)O)O
Phellodendron chinense	herbid_116	13261	epiberberine	c1(c(cc2c(c1)CC[n+209]1c2cc2c(c1)cc1c(c2)OCO1)OC)OC
Phellodendron chinense	herbid_116	14014	3-feruoyl-5-caffeoyl-quinic,acid	C1C(C(C(CC1(O)C(=O)O)OC(=O)/C=C/c1ccc(c(c1)O)O)O)OC(=O)/C=C/c1ccc(c(c1)OC)O
Phellodendron chinense	herbid_116	14531	phellodensin-a	c12cc(c3c(c1C[C@@H](O2)C(=C)C)O[C@@H]([C@H](C3=O)O)c1ccc(cc1)O)O
Phellodendron chinense	herbid_116	14660	isomer-of-magnofl,orine	c1(c(c2c3c(c1)CC[N+209](C3Cc1c2c(c(cc1)O)OCC)(C)C)O)OC
Phellodendron chinense	herbid_116	14667	xanthoplanine	c1(c(c2c3c(c1)CC[N+209](C3Cc1c2cc(c(c1)O)OCC)(C)C)OCC)OC
Phellodendron chinense	herbid_116	14683	vanilloloside	c1c(c(cc(c1)CO)OC)OC1C(O)C(O)C(O)C(O1)CO
Phellodendron chinense	herbid_116	15166	phellophyll-a	C1(=O)OC(=O)c2c3[nH]c(c2C)/C=C\2/C(=C(C(=N2)/C=C\2/C(=C(C(N2)CC2=C/C(=C/1\3)/[C@]([C@@H]2C)(CCC)C)C)C=C)C)CC
Phellodendron chinense	herbid_116	15224	magnoflorine	c1(c(c2c3c(c1)CC[N+209](C3Cc1c2c(c(cc1)OC)OC)(C)C)O)OC
Phellodendron chinense	herbid_116	15248	chlorogenetic,acid	c1(ccc(cc1O)/C=C/C(=O)OC1C(O)C(CC(C1)(O)C(=O)O)O)O
Phellodendron chinense	herbid_116	15622	(-)-oblongine	c1c(c(c2c(c1)CC[N+209](C2Cc1ccc(cc1)O)(C)C)O)OC
Phellodendron chinense	herbid_116	15683	(+),n-methylcorydine	c1(c(c2c3c(c1)CC[N+209](C3Cc1c2c(c(cc1)OCC)OCC)(C)C)O)OC
Phellodendron chinense	herbid_116	15715	tetrahydroreticuline	c1(c(cc2c(c1)CC[N+209](=C2Cc1ccc(c(c1)O)OC)C)O)OC
Phellodendron chinense	herbid_116	15729	coniferin	c1(ccc(cc1OC)/C=C/CO)OC1[C@H](O)[C@@H](O)[C@H](O)[C@H](O1)CO
Phellodendron chinense	herbid_116	1617	Palmatine	c12c(c3[n+937](CC1)cc1c(c3)ccc(c1OC)OC)cc(c(c2)OC)OC
Phellodendron chinense	herbid_116	16860	Campesterol	C1[C@@H](CC2=CCC3C([C@]2(C1)C)CC[C@]1(C3CC[C@@H]1C(CCC(C)C(C)C)C)C)O
Phellodendron chinense	herbid_116	16880	N-Candicine	c1c(ccc(c1)CC[N+662](C)(C)C)O
Phellodendron chinense	herbid_116	19548	Herculin	CCC/C=C/CCCC/C=C/C(=O)NCC(C)C
Phellodendron chinense	herbid_116	22161	Obaculactone	o1ccc(c1)C1C2([C@]3([C@@H](C(=O)O1)O3)[C@]1(C(CC2)[C@]23C(CC1=O)C(O[C@H]2CC(=O)OC3)(C)C)C)C
Phellodendron chinense	herbid_116	22162	Obacunoic acid	c1cc(co1)C1C2([C@]3([C@@H](C(=O)O1)O3)[C@]1(C(CC2)[C@](C(CC1=O)C(O)(C)C)(/C=C/C(=O)O)C)C)C
Phellodendron chinense	herbid_116	22505	Phellamurin	c1c(c(c2c(c1O)C(=O)[C@@H]([C@H](O2)c1ccc(cc1)O)O)CC=C(C)C)OC1O[C@@H]([C@H]([C@H]([C@H]1O)O)O)CO
Phellodendron chinense	herbid_116	22508	Phellatin	c1(c(cc2c(c1O)c(=O)c(c(o2)c1ccc(cc1)O)O)OC1O[C@@H]([C@H]([C@H]([C@H]1O)O)O)CO)CCC(O)(C)C
Phellodendron chinense	herbid_116	22509	Phellavin	c1(c(cc2c(c1O)C(=O)C(C(O2)c1ccc(cc1)O)O)OC1O[C@@H]([C@H]([C@H]([C@H]1O)O)O)CO)CCC(O)(C)C
Phellodendron chinense	herbid_116	28152	Δ7-Dehydrosophoramine	c1(=O)n2c(ccc1)C1=CCCN3[C@H]1[C@H](C2)CCC3
Phellodendron chinense	herbid_116	28154	7-Dehydrostigmasterol	C1[C@@H](C[C@H]2[C@](C1)([C@@H]1C(=CC2)[C@H]2[C@](CC1)([C@H](CC2)[C@@H](CC[C@@H](C(C)C)CC)C)C)C)O
Phellodendron chinense	herbid_116	2835	Amurensin	[C@H]1([C@H]([C@H]([C@H]([C@@H](O1)Oc1c(c2c(c(c1)O)c(=O)c(c(o2)c1ccc(cc1)O)O)CCC(C)(C)O)O)O)O)CO
Phellodendron chinense	herbid_116	41	Berberine	c12c(cc3c(c1)CC[n+937]1c3cc3c(c1)c(c(cc3)OC)OC)OCO2
Phellodendron chinense	herbid_116	4769	Chlorogenic acid	[C@@H]1([C@H](C[C@](C[C@@H]1OC(=O)/C=C/c1ccc(c(c1)O)O)(O)C(=O)O)O)O
Phellodendron chinense	herbid_116	8514	phellodensin-c	c12cc(c3c(c1CC(O2)C(C)(C)O)O[C@@H]([C@H](C3=O)O)c1ccc(cc1)O)O
Phellodendron chinense	herbid_116	8566	tetrahydrojatrorrhizine	c1(c(cc2c(c1)CCN1C2Cc2c(C1)c(c(cc2)OC)O)OC)OC
Phellodendron chinense	herbid_116	8608	lotusine	c1(c(cc2c(c1)CC[N+209](C2Cc1ccc(cc1)O)(C)C)OC)O
Phellodendron chinense	herbid_116	8632	tetrahydropalmatine	c1(c(cc2c(c1)CCN1C2Cc2c(C1)c(c(cc2)OC)OCC)OC)OC
Phellodendron chinense	herbid_116	9324	3,,5-dihydroxybenzoicacid-o-xylopyranosyl-glucopyranoside	c1c(cc(c(c1)OC1[C@H](O)[C@@H](O)[C@H](O)[C@H](O1)COC1(C(C(C(C(O1)(C)C)(C)O)(C)O)(O)C)C)O)C(=O)O
Phellodendron chinense	herbid_116	9621	(+,-)-lyoniresinol	c1(c(c(c2c(c1)CC(C([C@H]2c1cc(c(c(c1)OC)O)OC)CO)CO)OC)O)OC
Phellodendron chinense	herbid_116	9697	baicalein	c1(c(cc(c2c1oc(cc2=O)c1ccccc1)O)O)OC
Phellodendron chinense	herbid_116	9819	3-o-feruloylquinic,acid	C1C(C(C(CC1(C(=O)O)O)O)O)OC(=O)/C=C/c1ccc(c(c1)O)OC
Phellodendron chinense	herbid_116	9866	3-feruoyl-4-caff,eoylquinicacid	C1C(C(C(CC1(C(=O)O)O)OC(=O)/C=C/c1ccc(c(c1)O)O)O)OC(=O)/C=C/c1ccc(c(c1)OC)O
Stephania sasakll	herbid_1160	17045	Cepharanthine	C1N([C@@H]2c3c(C1)cc1c(c3Oc3c(OC)cc4c(c3)[C@H](N(CC4)C)Cc3ccc(c(c3)Oc3ccc(cc3)C2)OC)OCO1)C
Stephania sasakll	herbid_1160	21339	O-Methyldeoxopunjabine	C1Cc2c(C(=O)N1C)cc1c(c2)Oc2c(O1)c1c(cc2)CCN([C@H]1Cc1ccc(cc1)Oc1c(ccc(c1)C)OC)C
Stephania sasakll	herbid_1160	21581	O-Methyl punjabine	c1c2c(c3c(c1OC)Oc1c(O3)cc3c(c1)CCN(C3=O)C)C(N(CC2)C)Cc1ccc(cc1)Oc1c(ccc(c1)C=O)OC
Stephania sasakll	herbid_1160	31376	Hernandoline	[C@@]123CC(=O)C(=C([C@@]1(CCc1c2c(c(cc1)OC)O)N(CC3)C)OC)OC
Stephania sasakll	herbid_1160	53	Berbamine	c1(cc2c3c(c1OC)Oc1cc4c(cc1OC)CCN([C@H]4Cc1ccc(cc1)Oc1c(ccc(C[C@H]3N(CC2)C)c1)O)C)OC
Stephania sasakll	herbid_1160	56	Berbamine	c1(cc2c3c(c1OC)Oc1cc4c(cc1OC)CCN([C@H]4Cc1ccc(cc1)Oc1c(ccc(C[C@H]3N(CC2)C)c1)O)C)OC
Taiwania cryptomerioides	herbid_1161	1214	Savinin	c12c(ccc(c1)/C=C/1\C(Cc3ccc4c(c3)OCO4)COC1=O)OCO2
Taiwania cryptomerioides	herbid_1161	16327	L-Arctigenin	c1(c(ccc(c1)C[C@@H]1[C@@H](Cc2ccc(c(c2)OC)OC)COC1=O)O)OC
Taiwania cryptomerioides	herbid_1161	17480	Cubebinolide	c12c(ccc(c1)CC1[C@H](C(=O)OC1)Cc1ccc3c(c1)OCO3)OCO2
Taiwania cryptomerioides	herbid_1161	19501	Helioxanthin	c1c2c(c3c(c1)cc1c(c3c3ccc4c(c3)OCO4)COC1=O)OCO2
Taiwania cryptomerioides	herbid_1161	25079	15-Acetoxy-T-muurolol	C1C(=C[C@@H]2[C@H](C1)[C@](CC[C@H]2C(C)C)(O)C)COC(=O)C
Taiwania cryptomerioides	herbid_1161	26873	Cadinane-4β,5α,10β-triol	C1[C@@]([C@H]([C@@H]2[C@@H](C1)[C@](CC[C@H]2C(C)C)(O)C)O)(O)C
Taiwania cryptomerioides	herbid_1161	26879	Cadin-10(14)-ene-4β,5α-diol	C1[C@@]([C@H]([C@@H]2[C@@H](C1)C(=C)CC[C@H]2C(C)C)O)(O)C
Taiwania cryptomerioides	herbid_1161	26881	T-Cadinol	C1C(=C[C@@H]2[C@@H](C1)[C@](CC[C@H]2C(C)C)(O)C)C
Taiwania cryptomerioides	herbid_1161	26882	α-Cadinol	C1C(=C[C@@H]2[C@@H](C1)[C@](CC[C@H]2C(C)C)(C)O)C
Taiwania cryptomerioides	herbid_1161	26883	δ-Cadinol	C1C(=C[C@@H]2[C@H](C1)[C@](CC[C@H]2C(C)C)(C)O)C
Taiwania cryptomerioides	herbid_1161	28128	6-Dehydrohinokiol	C1C[C@@]2(c3cc(c(cc3C=C[C@@H]2C([C@H]1C)(C)C)C(C)C)O)C
Taiwania cryptomerioides	herbid_1161	28406	6β,7α-Diacetoxyroyleanone	C1CC([C@H]2[C@](C1)(C1=C([C@@H]([C@H]2OC(=O)C)OC(=O)C)C(=O)C(=C(C1=O)O)C(C)C)C)(C)C
Taiwania cryptomerioides	herbid_1161	28940	14,18-Dihydroxy-13-methoxy-8,11,13-podocarpatriene	C1C[C@@]([C@H]2[C@](C1)(c1c(CC2)c(c(cc1)OC)O)C)(C)CO
Taiwania cryptomerioides	herbid_1161	28941	1β,14-Dihydroxy-13-methoxy-8,11,13-podocarpatriene-2,7-dione	C1(=O)CC([C@H]2[C@]([C@@H]1O)(c1c(C(=O)C2)c(c(cc1)OC)O)C)(C)C
Taiwania cryptomerioides	herbid_1161	28942	3β,14-Dihydroxy-13-methoxy-8,11,13-podocarpatrien-7-one	C1[C@@H](C([C@H]2[C@](C1)(c1c(C(=O)C2)c(c(cc1)OC)O)C)(C)C)O
Taiwania cryptomerioides	herbid_1161	29031	1β,13-Dihydroxy-8,11,13-podocarpatriene	C1CC([C@H]2[C@]([C@@H]1O)(c1c(CC2)cc(cc1)O)C)(C)C
Taiwania cryptomerioides	herbid_1161	29252	Dimethylmatairesinol	c1(c(ccc(c1)C[C@@H]1[C@H](C(=O)OC1)Cc1ccc(c(c1)OC)OC)OC)OC
Taiwania cryptomerioides	herbid_1161	31566	11-Hydroxyabieta-8,11,13-trien-7-one	C1CC([C@H]2[C@](C1)(c1c(C(=O)C2)cc(cc1O)C(C)C)C)(C)C
Taiwania cryptomerioides	herbid_1161	32016	9α-Hydroxyisopimara-8(14),15-dien-7-one	C1CC([C@H]2[C@](C1)([C@@]1(C(=C[C@@](CC1)(C)C=C)C(=C)C2)O)C)(C)C
Taiwania cryptomerioides	herbid_1161	32111	7β-Hydroxymanoyl oxide	C1CC([C@H]2[C@](C1)([C@@H]1[C@@]([C@H](C2)O)(O[C@@](CC1)(C)C=C)C)C)(C)C
Taiwania cryptomerioides	herbid_1161	32196	3β-Hydroxy-13-methoxy-8,12-podocarpadiene-11,14-dione	C1[C@@H](C([C@H]2[C@](C1)(C1=C(CC2)C(=O)C(=CC1=O)OC)C)(C)C)O
Taiwania cryptomerioides	herbid_1161	32197	18-Hydroxy-13-methoxy-8,12-podocarpadiene-11,14-dione	C1C[C@@]([C@H]2[C@](C1)(C1=C(CC2)C(=O)C(=CC1=O)OC)C)(C)CO
Taiwania cryptomerioides	herbid_1161	32988	Isokhusinodiol	C1C(=C[C@@H]2[C@H]([C@H]1O)[C@](CC[C@H]2C(C)C)(O)C)C
Taiwania cryptomerioides	herbid_1161	35372	Muurolane-4β,5β,10β-triol	C1[C@@]([C@@H]([C@@H]2[C@H](C1)[C@](CC[C@H]2C(C)C)(O)C)O)(O)C
Taiwania cryptomerioides	herbid_1161	35375	T-Muurolol	[C@H]12[C@H](CCC=C1)[C@](CC[C@H]2C(C)C)(O)C
Eupatorium formosanum	herbid_1162	3476	Eupatolide	C1=C(C[C@H]([C@@H]2[C@@H](C=C(CC1)C)OC(=O)C2=C)O)C
Eupatorium formosanum	herbid_1162	3494	4-Ethenyl-2,2,4-trimethyl-3-(1-methylethenyl)-cyclo-hexane-methanol	C1=C(C[C@H]([C@@H]2[C@@H](C=C([C@@H](C1)OC(=O)C)C)OC(=O)C2=C)OC(=O)/C(=C/CO)/CO)C
Eupatorium formosanum	herbid_1162	3496	Eupaformonin	C1=C(C[C@H]([C@@H]2[C@@H](C=C([C@@H](C1)OC(=O)C)C)OC(=O)C2=C)O)C
Cirisum japonica var. takaoense	herbid_1163	1506	Pedalitin	Oc1c(OC)cc2c(c1O)c(=O)cc(o2)c1cc(c(cc1)O)O
Cirisum japonica var. takaoense	herbid_1163	1509	Pectolinarin	COc1c(O[C@H]2[C@@H]([C@@H]([C@@H]([C@H](O2)CO[C@H]2[C@@H]([C@@H]([C@H]([C@H](O2)C)O)O)O)O)O)O)cc2c(c1O)c(=O)cc(o2)c1ccc(cc1)OC
Orthodon formosanus	herbid_1164	4219	Dillapiol	COc1c(CC=C)cc2c(c1OC)OCO2
Orthodon formosanus	herbid_1164	4225	Dillapiol	COc1c(CC=C)cc2c(c1OC)OCO2
Sassafras randAlnense	herbid_1165	3528	Eugenol	c1cc(cc(c1O)OC)CC=C
Sassafras randAlnense	herbid_1165	3533	Eugenol	c1cc(cc(c1O)OC)CC=C
Sassafras randAlnense	herbid_1165	6967	randaiol	c1(ccc(cc1c1cc(ccc1O)CC=C)O)O
Sassafras randAlnense	herbid_1165	6971	magnolol	c1(ccc(c(c1)c1cc(ccc1O)CC=C)O)CC=C
Sabia schumanniana	herbid_1166	25668	β-Amyrenonol	C1[C@@H](C([C@H]2[C@](C1)([C@@H]1[C@@](CC2)([C@]2(C(=CC1=O)[C@H]1[C@@](CC2)(CCC(C1)(C)C)C)C)C)C)(C)C)O
Sabia schumanniana	herbid_1166	28992	3β,11α-Dihydroxy-olean-12-ene	C1[C@@H](C([C@H]2[C@](C1)([C@@H]1[C@@](CC2)([C@]2(C(=C[C@H]1O)[C@H]1[C@@](CC2)(CCC(C1)(C)C)C)C)C)C)(C)C)O
Sabia schumanniana	herbid_1166	29325	3,11-Dioxo-olean-12-ene	C1C(=O)C([C@H]2[C@](C1)([C@@H]1[C@@](CC2)([C@]2(C(=CC1=O)[C@H]1[C@@](CC2)(CCC(C1)(C)C)C)C)C)C)(C)C
Sabia schumanniana	herbid_1166	32279	3β-Hydroxy-olean-9(11),12-diene	C1[C@@H](C([C@H]2[C@](C1)(C1=CC=C3[C@]([C@@]1(CC2)C)(CC[C@@]1([C@H]3CC(CC1)(C)C)C)C)C)(C)C)O
Sabia schumanniana	herbid_1166	609	Stachydrine	C1C[N+937]([C@@H](C1)C(=C)[OH+191])(C)C
Sabia schumanniana	herbid_1166	612	Stachydrine	C1C[N+937]([C@@H](C1)C(=C)[OH+191])(C)C
Cyclea sutchuenensis Gagnep.	herbid_1167	32911	Isocycleanine	c1c2c3c(cc1OC)Oc1ccc(cc1OC)C[C@H]1c4c(Oc5ccc(C[C@H]3N(CC2)C)cc5)c(c(cc4CCN1C)OC)OC
Cyclea sutchuenensis Gagnep.	herbid_1167	5243	Cycleanine	C1c2c3[C@H](N(C1)C)Cc1ccc(cc1)Oc1c4c(cc(c1OC)OC)CCN([C@@H]4Cc1ccc(cc1)Oc3c(c(c2)OC)OC)C
Cyclea sutchuenensis Gagnep.	herbid_1167	5248	Cycleanine	C1c2c3[C@H](N(C1)C)Cc1ccc(cc1)Oc1c4c(cc(c1OC)OC)CCN([C@@H]4Cc1ccc(cc1)Oc3c(c(c2)OC)OC)C
Ilex chinensis Sims	herbid_1168	1504	Pegaline	C1C(C(C2C(C1)(C1C(CC2)(C2(C(=CC1)C1C(CC2)(CCC(C1(C)O)C)C(=O)O[C@H]1[C@@H]([C@@H]([C@@H]([C@H](O1)CO)O)O)O)C)C)C)(C)CO)O
Ilex chinensis Sims	herbid_1168	4202	3,5-Dimethoxy-4-glucosyloxy-phenyl-propenyl alcohol	c1(c(cc(cc1OC)/C=C/CO)OC)OC1O[C@@H]([C@H]([C@H]([C@H]1O)O)O)CO
Ilex chinensis Sims	herbid_1168	4367	3,4-Dihydroxybenzyl aldehyde	c1c(c(cc(c1)C=O)O)O
Sophora tetraptera	herbid_1169	2515	Matrine	C1CCN2[C@H]3[C@@H]1CN1[C@@H]([C@H]3CCC2)CCCC1=O
Sophora tetraptera	herbid_1169	2519	Matrine	C1CCN2[C@H]3[C@@H]1CN1[C@@H]([C@H]3CCC2)CCCC1=O
Fraxinus rhinchophylla	herbid_117	10378	oleuropein	c1(c(ccc(c1)CCOC(=O)C[C@H]1/C(=C\C)/C(CC=C1C(=O)OC)OC1OC(C(C(C1O)O)O)CO)O)O
Distemonanthus benthamianus	herbid_1170	17130	Chrysograyanin	c1(cc(c2c(c1)oc(c(c2=O)OC)c1cc(c(cc1O)OC)O)O)OC
Distemonanthus benthamianus	herbid_1170	1721	Oxyayanin B	c1(c(c(c2c(c1)oc(c(c2=O)OC)c1cc(c(cc1)OC)O)O)O)OC
Distemonanthus benthamianus	herbid_1170	1722	Oxyayanin A	c1(cc(c2c(c1)oc(c(c2=O)OC)c1cc(c(cc1O)OC)O)O)OC
Geranium nepalense Sweet	herbid_1171	2746	Kaempferitrin	c1c(cc2c(c1O)c(=O)c(c(o2)c1ccc(cc1)O)OC1[C@H]([C@H]([C@H]([C@@H](O1)C)O)O)O)OC1O[C@@H]([C@@H]([C@H]([C@H]1O)O)O)C
Geranium nepalense Sweet	herbid_1171	2747	Kaempferitrin	c1c(cc2c(c1O)c(=O)c(c(o2)c1ccc(cc1)O)OC1[C@H]([C@H]([C@H]([C@@H](O1)C)O)O)O)OC1O[C@@H]([C@@H]([C@H]([C@H]1O)O)O)C
Corydalis gigantea	herbid_1172	26494	Bicuculline	c12c(cc3c(c1)CCN([C@@H]3[C@H]1c3c(C(=O)O1)c1c(cc3)OCO1)C)OCO2
Corydalis gigantea	herbid_1172	4389	Dihydrosanguinarine	c12c(c3c(cc1)c1c(N(C3)C)c3c(cc1)cc1c(c3)OCO1)OCO2
Corydalis gigantea	herbid_1172	4396	Dihydrosanguinarine	c12c(c3c(cc1)c1c(N(C3)C)c3c(cc1)cc1c(c3)OCO1)OCO2
Maytenus buchananll	herbid_1173	14903	Maytanprine	C1(=O)O[C@H]2C[C@@](N1)([C@@H](/C=C/C=C(/Cc1cc(c(c(c1)OC)Cl)N(C(=O)C[C@@H]([C@]1([C@@H]([C@@H]2C)O1)C)OC(=O)[C@@H](N(C)C(=O)CC)C)C)\C)OC)O
Maytenus buchananll	herbid_1173	14904	Maytanprine	C1(=O)O[C@H]2C[C@@](N1)([C@@H](/C=C/C=C(/Cc1cc(c(c(c1)OC)Cl)N(C(=O)C[C@@H]([C@]1([C@@H]([C@@H]2C)O1)C)OC(=O)[C@@H](N(C)C(=O)CC)C)C)\C)OC)O
Maytenus buchananll	herbid_1173	14905	Maytanbutine	[C@]12([C@@H](/C=C/C=C(/Cc3cc(c(c(c3)OC)Cl)N(C)C(=O)C[C@@H]([C@]3([C@@H]([C@@H]([C@@H](OC(=O)N1)C2)C)O3)C)OC(=O)[C@@H](N(C)C(=O)C(C)C)C)\C)OC)O
Maytenus buchananll	herbid_1173	2506	Maytanvailne	C1(=O)O[C@H]2C[C@@](N1)([C@@H](/C=C/C=C(/Cc1cc(c(c(c1)OC)Cl)N(C)C(=O)C[C@@H]([C@]1([C@@H]([C@@H]2C)O1)C)OC(=O)[C@@H](N(C(=O)CC(C)C)C)C)\C)OC)O
Maytenus buchananll	herbid_1173	2507	Maytansine	C1(=O)O[C@H]2C[C@@](N1)([C@@H](/C=C/C=C(/Cc1cc(c(c(c1)OC)Cl)N(C(=O)C[C@@H]([C@]1([C@@H]([C@@H]2C)O1)C)OC(=O)[C@@H](N(C)C(=O)C)C)C)\C)OC)O
Maytenus buchananll	herbid_1173	2508	Maytansine	C1(=O)O[C@H]2C[C@@](N1)([C@@H](/C=C/C=C(/Cc1cc(c(c(c1)OC)Cl)N(C(=O)C[C@@H]([C@]1([C@@H]([C@@H]2C)O1)C)OC(=O)[C@@H](N(C)C(=O)C)C)C)\C)OC)O
Curcuma zedoaria (Berg.) Rose.	herbid_1174	10251	camphene	C12C(C)(C)C(=C)C(CC1)C2
Curcuma zedoaria (Berg.) Rose.	herbid_1174	12784	turmerone	CC1CCC(CC1)C(C)CC(=O)C=C(C)C
Curcuma zedoaria (Berg.) Rose.	herbid_1174	15552	curzerenone	[C@H]1([C@@](Cc2c(C1=O)c(co2)C)(C=C)C)C(=C)C
Curcuma zedoaria (Berg.) Rose.	herbid_1174	16671	Bisacumol	C(C(C=C(C)C)O)C(c1ccc(cc1)C)C
Curcuma zedoaria (Berg.) Rose.	herbid_1174	17515	Curcolone	C1(CCC(=C2C1(Cc1c(C2=O)c(co1)C)C)C)O
Curcuma zedoaria (Berg.) Rose.	herbid_1174	18920	Furanodiene	C1CC(=CCc2c(CC(=C1)C)occ2C)C
Curcuma zedoaria (Berg.) Rose.	herbid_1174	18921	Furanodienone	C1C(=CC(=O)c2c(CC(=CC1)C)occ2C)C
Curcuma zedoaria (Berg.) Rose.	herbid_1174	22775	Procurcumenol	C1C(C2C(C1)C(=CC(=O)C(=C(C)C)C2)C)(C)O
Curcuma zedoaria (Berg.) Rose.	herbid_1174	24844	Zederone	C1C[C@@]2(C(C(=O)c3c(CC(=C1)C)occ3C)O2)C
Curcuma zedoaria (Berg.) Rose.	herbid_1174	25531	Alismoxide 1	[C@@H]12[C@@H]([C@@](CC1)(C)O)C=C(CC[C@]2(O)C)C(C)C
Curcuma zedoaria (Berg.) Rose.	herbid_1174	26550	Bisacurone	[C@@H]1(C[C@@H]([C@@](C=C1)(C)O)O)[C@H](CC(=O)C=C(C)C)C
Curcuma zedoaria (Berg.) Rose.	herbid_1174	26581	Bis(4-hydroxycinnamoyl)methane	c1(ccc(cc1)/C=C/C(=O)/C=C(/C=C/c1ccc(cc1)O)\O)O
Curcuma zedoaria (Berg.) Rose.	herbid_1174	26588	1,7-Bis(4-hydroxyphenyl)-1,4,6-heptatrien-3-one	c1c(ccc(c1)/C=C\C(=O)/C=C/C=C\c1ccc(cc1)O)O
Curcuma zedoaria (Berg.) Rose.	herbid_1174	27798	Curcarabranol A	C1[C@@]2([C@H](C[C@H](C1=O)C(C)(C)O)[C@H]2CCC(=O)C)C
Curcuma zedoaria (Berg.) Rose.	herbid_1174	27799	Curcarabranol B	C1[C@@]2([C@H](C[C@@H](C1=O)C(C)(C)O)[C@H]2CCC(=O)C)C
Curcuma zedoaria (Berg.) Rose.	herbid_1174	27805	Curcumenolactone A	[C@@]12([C@H](CC3=C(C(=O)O[C@H]3C1)C)[C@H]2CCC(=O)C)C
Curcuma zedoaria (Berg.) Rose.	herbid_1174	27806	Curcumenolactone B	[C@@]12([C@H](CC3=C(C(=O)O[C@@H]3C1)C)[C@H]2CCC(=O)C)C
Curcuma zedoaria (Berg.) Rose.	herbid_1174	27807	Curcumenolactone C	[C@@]12([C@H](CC3=C(C(=O)O[C@@]3(C1)O)C)[C@H]2CCC(=O)C)C
Curcuma zedoaria (Berg.) Rose.	herbid_1174	27808	Curcumenone	[C@@]12([C@H](CC(=C(C)C)C(=O)C1)[C@H]2CCC(=O)C)C
Curcuma zedoaria (Berg.) Rose.	herbid_1174	28517	β-Dictyopterol	[C@H]1(CCC(=C)[C@H]2[C@]1(CC[C@H](C2)C(=C)C)C)O
Curcuma zedoaria (Berg.) Rose.	herbid_1174	28592	4S-Dihydrocurcumenone	[C@@]12([C@H](C[C@@H]3[C@H](C1)CC(=O)C(=C(C)C)C3)[C@H]2CC[C@H](C)O)C
Curcuma zedoaria (Berg.) Rose.	herbid_1174	29594	4-Epicurcumenol	[C@@H]12[C@]3(CC(=C(C)C)[C@](C=C1C)(O3)O)[C@@H](CC2)C
Curcuma zedoaria (Berg.) Rose.	herbid_1174	29779	7α-11α-Epoxy-5β-hydroxy-9-guaiaen-8-one	[C@H]12[C@](C[C@@]3(C(=O)C=C1C)C(O3)(C)C)([C@H](CC2)C)O
Curcuma zedoaria (Berg.) Rose.	herbid_1174	30060	β-Eudesmol	C1CC(=C)[C@H]2[C@](C1)(CC[C@H](C2)C(C)(C)O)C
Curcuma zedoaria (Berg.) Rose.	herbid_1174	30407	Gajutsulactone A	[C@H]12[C@@](OC(=O)C(=C(C)C)C1)(CC[C@H]2C(=C)C)C
Curcuma zedoaria (Berg.) Rose.	herbid_1174	30408	Gajutsulactone B	[C@H]12[C@@](OC(=O)C(=C(C)C)C1)(CC[C@@H]2C(=C)C)C
Curcuma zedoaria (Berg.) Rose.	herbid_1174	30599	1-trans,5-trans Germacrone	C1CC(=CCC(=C(C)C)C(=O)CC(=C1)C)C
Curcuma zedoaria (Berg.) Rose.	herbid_1174	30600	(+)-Germacrone 4,5-epoxide	C1C[C@]2([C@H](CC(=C(C)C)C(=O)CC(=C1)C)O2)C
Curcuma zedoaria (Berg.) Rose.	herbid_1174	31914	13-Hydroxygermacrone	C1CC(=CC/C(=C(/C)\CO)/C(=O)CC(=C1)C)C
Curcuma zedoaria (Berg.) Rose.	herbid_1174	37546	Pyrocurzerenone	C1C(=Cc2c(C1)c(cc1c2c(co1)C)C)C
Curcuma zedoaria (Berg.) Rose.	herbid_1174	3931	Epicurzerenone	C(=C)([C@@H]1[C@](C=C)(Cc2c(C1=O)c(co2)C)C)C
Curcuma zedoaria (Berg.) Rose.	herbid_1174	4546	Dehydrocurdione	C1CC(C(=O)CC(=C(C)C)C(=O)CC(=C1)C)C
Curcuma zedoaria (Berg.) Rose.	herbid_1174	4547	Dehydrocurdione	C1CC(C(=O)CC(=C(C)C)C(=O)CC(=C1)C)C
Curcuma zedoaria (Berg.) Rose.	herbid_1174	5814	zedoarondiol	C12C(CC(=C(C)C)C(=O)C[C@]1(C)O)[C@@](CC2)(C)O
Curcuma zedoaria (Berg.) Rose.	herbid_1174	5816	neocurdione	C1(C(=O)CC(=CCCC(C(=O)C1)C)C)C(C)C
Curcuma zedoaria (Berg.) Rose.	herbid_1174	5817	isozedoarondiol	C12C(CC(=C(C)C)C(=O)C[C@]1(O)C)[C@@](CC2)(C)O
Curcuma zedoaria (Berg.) Rose.	herbid_1174	5818	isoprocurcumenol	C12C(CC(=C(C)C)C(=O)CC1=C)[C@@](CC2)(C)O
Curcuma zedoaria (Berg.) Rose.	herbid_1174	5819	isocurcumenol	C12C3(CC(=C(C)C)C(CC1=C)(O)O3)C(CC2)C
Curcuma zedoaria (Berg.) Rose.	herbid_1174	5823	glechomanolide	C1(=CCCC(=CCC2=C(C(=O)OC2C1)C)C)C
Curcuma zedoaria (Berg.) Rose.	herbid_1174	5827	curdione	C1CC(C(=O)CC(C(=O)CC(=C1)C)C(C)C)C
Curcuma zedoaria (Berg.) Rose.	herbid_1174	5830	curcumol	C12[C@]3(CC(C(CC1=C)(O)O3)C(C)C)C(CC2)C
Curcuma zedoaria (Berg.) Rose.	herbid_1174	5835	curcumenol	C1(=CC2(C(=C(C)C)CC3(C1CCC3C)O2)O)C
Curcuma zedoaria (Berg.) Rose.	herbid_1174	5837	curcumadione	C1(=CCC(=C(C)C)C(=O)CC1C)CCC(=O)C
Curcuma zedoaria (Berg.) Rose.	herbid_1174	5838	curcumadiol	C1(C2C(CC(=CC1)C(C)C)C(CC2)O)(C)O
Curcuma zedoaria (Berg.) Rose.	herbid_1174	5844	aerugidiol	C12(C(CC(=C(C)C)C(=O)C=C1C)[C@@](CC2)(C)O)O
Curcuma zedoaria (Berg.) Rose.	herbid_1174	6064	curzerene	C1([C@](Cc2c(C1)c(co2)C)(C)C=C)C(=C)C
Curcuma zedoaria (Berg.) Rose.	herbid_1174	9860	curcumin	c1c(c(cc(c1)/C=C/C(=O)/C=C(\O)/C=C/c1cc(c(cc1)O)OC)OC)O
Matricaria chamomilla L.	herbid_1175	11982	axillarin	c1(c(OC)c(=O)c2c(O)c(c(O)cc2o1)OC)c1ccc(O)c(c1)O
Matricaria chamomilla L.	herbid_1175	1523	Patulitrin	c1(c(cc2c(c1O)c(=O)c(c(o2)c1ccc(c(c1)O)O)O)O[C@H]1[C@@H]([C@@H]([C@@H]([C@H](O1)CO)O)O)O)OC
Matricaria chamomilla L.	herbid_1175	15669	casticin	c1(c(c(c2c(c1)oc(c(c2=O)OC)c1cc(c(cc1)OC)O)O)OC)OC
Matricaria chamomilla L.	herbid_1175	16293	Apiin	C1([C@H](C(O[C@@H](C1O)CO)Oc1cc(c2c(c1)oc(cc2=O)c1ccc(cc1)O)O)OC1[C@@H]([C@@](CO1)(CO)O)O)O
Matricaria chamomilla L.	herbid_1175	16514	Azulene	c1cccc2c(c1)ccc2
Matricaria chamomilla L.	herbid_1175	17065	Chamazulene	c12c(c(ccc(c1)CC)C)ccc2C
Matricaria chamomilla L.	herbid_1175	17140	Chrysosplenetin	c1(c(c(c2c(c1)oc(c(c2=O)OC)c1cc(c(cc1)O)OC)O)OC)OC
Matricaria chamomilla L.	herbid_1175	2521	Matricin	C12=C(CC(C3C(C1C(C=C2)(C)O)OC(=O)C3C)OC(=O)C)C
Matricaria chamomilla L.	herbid_1175	2523	Matricarin	C1(=C2C(C3C(C(C1)OC(=O)C)C(C(=O)O3)C)C(=CC2=O)C)C
Matricaria chamomilla L.	herbid_1175	26538	β-Bisabolol	[C@H]1(CC=C(CC1)C)[C@](CCC=C(C)C)(C)O
Matricaria chamomilla L.	herbid_1175	26539	Bisabolol oxide A	C1C(=CC[C@@H](C1)[C@@]1(OC([C@@H](CC1)O)(C)C)C)C
Matricaria chamomilla L.	herbid_1175	26844	2-(Butyn-2-ylidene)-Δ3-dihydrofuran[5-spiro-2']tetrahydrofuran	[C@]12(OCCC1)C=C/C(=C/C#CC)/O2
Matricaria chamomilla L.	herbid_1175	3015	Guaiazulene	c1(c2c(cc(cc1)C(C)C)c(cc2)C)C
Matricaria chamomilla L.	herbid_1175	3016	Guaiazulene	c1(c2c(cc(cc1)C(C)C)c(cc2)C)C
Matricaria chamomilla L.	herbid_1175	30209	(Z,Z)-α-Farnesene	CC(=CCC/C(=C\C/C=C(\C=C)/C)/C)C
Matricaria chamomilla L.	herbid_1175	31412	2-(Hexa-2,4-diyn-1-ylidene)-1,6-dioxaspiro[4,4]non-3-ene	[C@@]12(OCCC1)O/C(=C/C#CC#CC)/C=C2
Heracleum yungningense Hand.-Mass	herbid_1176	15673	isopimpinellin	c12c(c(c3c(c1OC)ccc(=O)o3)OC)occ2
Heracleum yungningense Hand.-Mass	herbid_1176	16205	Angelicin	c12c(ccc(=O)o1)ccc1c2cco1
Heracleum yungningense Hand.-Mass	herbid_1176	20090	Isobergapten	c12c(c(cc3c1cco3)OC)ccc(=O)o2
Heracleum yungningense Hand.-Mass	herbid_1176	20233	6-Isopentenyloxyisobergapten	c1(c2c(c3c(c1OC)ccc(=O)o3)cco2)OCC=C(C)C
Heracleum yungningense Hand.-Mass	herbid_1176	22637	Pimpinellin	c12c(c(c3c(c1cco2)oc(=O)cc3)OC)OC
Heracleum yungningense Hand.-Mass	herbid_1176	574	Stearic acid	OC(=O)CCCCCCCCCCCCCCCCC
Heracleum yungningense Hand.-Mass	herbid_1176	587	Stearic acid	OC(=O)CCCCCCCCCCCCCCCCC
Heracleum yungningense Hand.-Mass	herbid_1176	692	Sphondin	c12c(c(cc3c1oc(=O)cc3)OC)occ2
Heracleum yungningense Hand.-Mass	herbid_1176	693	Sphondin	c12c(c(cc3c1oc(=O)cc3)OC)occ2
Scrophularia ningpoensis	herbid_1177	11197	harpagide	C(=O)(/C=C/c1ccccc1)O[C@@]1([C@@H]2[C@@](C=CO[C@H]2OOC2[C@H](O)[C@@H](O)[C@H](O)[C@H](O2)CO)([C@@H](C1)O)O)C
Scrophularia ningpoensis	herbid_1177	12130	harpagoside	c1ccccc1/C=C/C(=O)O[C@@]1([C@@]2([C@@](C=CO[C@H]2OC2C(C(C(C(O2)CO)O)O)O)([C@@H](C1)O)O)C)C
Scrophularia ningpoensis	herbid_1177	16419	L-Asparagine	C(C(=O)N)[C@H](C(=O)O)N
Scrophularia ningpoensis	herbid_1177	17174	Cinnamic acid	c1cccc(c1)/C=C/C(=O)O
Scrophularia ningpoensis	herbid_1177	1824	Ningposide B	O(C1C(OC(C(C1O)OC(=O)/C=C/c1cc(c(cc1)O)OC)O)C)C(=O)C
Scrophularia ningpoensis	herbid_1177	22051	Ningposide A	OC1C(OC(C(C1OC(=O)C)OC(=O)/C=C/c1cc(c(cc1)O)OC)O)C
Scrophularia ningpoensis	herbid_1177	2416	6-O-Methyl catalpol	[C@@H]1([C@H]([C@H]([C@@H](O[C@@H]1CO)OC1OC=C[C@@H]2[C@H]1[C@@]1([C@@H]([C@H]2OC)O1)CO)O)O)O
Scrophularia ningpoensis	herbid_1177	25189	6'-O-Acetylharpagoside	[C@@]12([C@H]([C@@H](OC=C1)O[C@@H]1O[C@@H]([C@H]([C@@H]([C@H]1O)O)O)COC(=O)C)[C@](C[C@H]2O)(OC(=O)/C=C/c1ccccc1)C)O
Scrophularia ningpoensis	herbid_1177	25194	3-O-Acetyl-2-O-(p-hydroxycinnamoyl)-α-L-rhamnose	O1[C@H]([C@@H]([C@H]([C@H]([C@@H]1O)OC(=O)/C=C/c1ccc(cc1)O)OC(=O)C)O)C
Scrophularia ningpoensis	herbid_1177	26776	Buergerinin A	O1CC2=C[C@H]3[C@@H]([C@H]2COC1(C)C)CCO3
Scrophularia ningpoensis	herbid_1177	26777	Buergerinin B	[C@]12([C@@H]([C@](C[C@H]1O)(O)C)COC(=O)C2)O
Scrophularia ningpoensis	herbid_1177	26778	Buergerinin C	[C@@H]12[C@](C(=C[C@H]1OC)CO)(CO)COC(=O)C2
Scrophularia ningpoensis	herbid_1177	26779	Buergerinin D	[C@H]12[C@](OC(=O)C1)(C(=C[C@H]2OC)CO)CO
Scrophularia ningpoensis	herbid_1177	26780	Buergerinin E	[C@@H]12[C@H]3[C@H](OCC1)OC[C@@]3([C@@H]([C@H]2OC)O)O
Scrophularia ningpoensis	herbid_1177	26781	Buergerinin F	[C@@H]12C[C@@]3(OCC[C@]1(O3)CCO2)C
Scrophularia ningpoensis	herbid_1177	26782	Buergerinin G	[C@@H]12C[C@@]3(OCC[C@]1(O3)CC(=O)O2)C
Scrophularia ningpoensis	herbid_1177	26787	Bueropyridinium A	c1(ccc(cc1)O)C[C@@H](C(=O)O)n1cc2c(cc1)[C@@H](C[C@]2(C)O)C
Scrophularia ningpoensis	herbid_1177	2822	6'-O-Acethylharpagoside	c1cccc(c1)/C=C/C(=O)O[C@@]1([C@@H]2[C@]([C@@H](C1)O)(C=CO[C@H]2OC1O[C@@H]([C@H]([C@H]([C@H]1O)O)O)COC(=O)C)O)C
Scrophularia ningpoensis	herbid_1177	29567	Epibueropyridinium A	c1c2c(ccn1[C@@H](Cc1ccc(cc1)O)C(=O)O)[C@H](C[C@]2(C)O)O
Scrophularia ningpoensis	herbid_1177	30231	8-O-Feruloylharpagide	[C@@]12([C@H]([C@@H](OC=C1)O[C@H]1O[C@H]([C@H]([C@@H]([C@H]1O)O)O)CO)[C@](C[C@H]2O)(OC(=O)/C=C\c1ccc(c(c1)OC)O)C)O
Scrophularia ningpoensis	herbid_1177	30422	6-O-α-D-Galactopyranosylharpagoside	[C@@]12([C@H]([C@@H](OC=C1)O[C@@H]1O[C@@H]([C@H]([C@@H]([C@H]1O)O)O)CO)[C@](C[C@H]2O[C@H]1O[C@@H]([C@@H]([C@@H]([C@H]1O)O)O)CO)(OC(=O)/C=C/c1ccccc1)C)O
Scrophularia ningpoensis	herbid_1177	31707	8-O-(2-Hydroxycinnamoyl)harpagide	c1ccc(c(c1)/C=C/C(=O)O[C@@]1([C@@H]2[C@]([C@@H](C1)O)(C=CO[C@H]2O[C@@H]1O[C@@H]([C@H]([C@@H]([C@H]1O)O)O)CO)O)C)O
Scrophularia ningpoensis	herbid_1177	31969	7-Hydroxy-9-hydroxymethy-3-oxo-bicyclo[4.3.0]-8-nonene	[C@@H]12[C@@H](COCC1)C(=C[C@@H]2C)CO
Scrophularia ningpoensis	herbid_1177	32130	3-Hydroxy-4-methoxy benzoic acid	c1(c(ccc(c1)C(=O)O)OC)O
Scrophularia ningpoensis	herbid_1177	5372	3-O-Acetyl-2-O-(3-methoxy-4-hydroxy-cinnamoyl)-alpha-L-rhamnose	c1c(cc(c(c1)O)OC)/C=C/C(=O)OC1[C@@H](O[C@@H]([C@@H]([C@H]1OC(=O)C)O)C)O
Scrophularia ningpoensis	herbid_1177	5380	3-O-Acetyl-2-O-(p-hydroxycinnamoyl)-alpha-L-rhamnose	[C@H]1([C@H]([C@H]([C@@H](O[C@@H]1C)O)OC(=O)/C=C/c1ccc(cc1)O)OC(=O)C)O
Zea mays	herbid_1178	10414	zeaxanthin	C1[C@@H](CC(=C(C1(C)C)/C=C/C(=C/C=C/C(=C/C=C/C=C(\C)/C=C/C=C(\C)/C=C/C1=C(C[C@H](CC1(C)C)O)C)/C)/C)C)O
Zea mays	herbid_1178	14286	Alloimperatorine	c12c(c(c3c(c1CC=C(C)C)ccc(=O)o3)O)occ2
Zea mays	herbid_1178	15326	Subaphyllin	COc1cc(/C=C/C(=O)NCCCCN)ccc1O
Zea mays	herbid_1178	22911	Pyridoxine	c1(c(cnc(c1O)C)CO)CO
Zea mays	herbid_1178	24419	Tryptamine	c1ccc2c(c1)c(c[nH]2)CCN
Zea mays	herbid_1178	24842	Zeatin	n1cnc2c(c1NC/C=C(/CO)\C)nc[nH]2
Zea mays	herbid_1178	25555	Alloimperatorin	c12c(c(c3c(c1CC=C(C)C)ccc(=O)o3)O)occ2
Zea mays	herbid_1178	27119	α-Carotene	C1CCC(=C(C1(C)C)/C=C/C(=C/C=C/C(=C/C=C/C=C(\C)/C=C/C=C(\C)/C=C/[C@H]1C(=CCCC1(C)C)C)/C)/C)C
Zea mays	herbid_1178	27121	γ-Carotene	C1CCC(=C(C1(C)C)/C=C/C(=C/C=C/C(=C/C=C/C=C(\C)/C=C/C=C(\C)/C=C/C=C(\C)/CCC=C(C)C)/C)/C)C
Zea mays	herbid_1178	27126	ζ-Carotene	C(/C=C(/CCC=C(C)C)\C)C/C(=C/C=C/C(=C/C=C/C=C(\C)/C=C/C=C(\C)/CC/C=C(\C)/CCC=C(C)C)/C)/C
Zea mays	herbid_1178	27364	Chrysoeriol 6-C-β-L-boivinopyranoside	c1(c(c(c2c(c1)oc(cc2=O)c1cc(c(cc1)OC)O)O)[C@H]1C[C@H]([C@@H]([C@@H](O1)C)O)O)O
Zea mays	herbid_1178	27365	Chrysoeriol 6-C-β-boivinopyranosyl-7-O-β-glucopyranoside	c1(c(c(c2c(c1)oc(cc2=O)c1cc(c(cc1)OC)O)O)[C@H]1C[C@H]([C@@H]([C@@H](O1)C)O)O)O[C@@H]1O[C@@H]([C@H]([C@@H]([C@H]1O)O)O)CO
Zea mays	herbid_1178	27748	β-Cryptoxanthin	C1[C@@H](CC(=C(C1(C)C)/C=C/C(=C/C=C/C(=C/C=C/C=C(/C=C/C=C(/C=C\C1=C(CCCC1(C)C)C)\C)\C)/C)/C)C)O
Zea mays	herbid_1178	32335	1-(2-Hydroxyphenylamino)-1-deoxy-β-gentiobioside 1,2-carbamate	[C@@H]1([C@@H]([C@@H]2[C@H](O[C@@H]1CO[C@@H]1O[C@@H]([C@H]([C@@H]([C@H]1O)O)O)CO)N(C(=O)O2)c1c(cccc1)O)O)O
Zea mays	herbid_1178	469	Stigmasterol	C1C(CC2=CCC3C([C@]2(C1)C)CC[C@]1(C3CCC1C(C)/C=C/C(C(C)C)CC)C)O
Zea mays	herbid_1178	478	Stigmasterol	C1C(CC2=CCC3C([C@]2(C1)C)CC[C@]1(C3CCC1C(C)/C=C/C(C(C)C)CC)C)O
Zea mays	herbid_1178	8336	D-galacturonic acid	C1([C@@H](C([C@H](C(O1)O)O)O)O)C(=O)O
Heracleum wallichll	herbid_1179	20116	Isochondrodendrin	C1c2c3[C@H](N(C1)C)Cc1ccc(cc1)Oc1c4[C@@H](Cc5ccc(Oc3c(c(c2)OC)O)cc5)N(CCc4cc(c1O)OC)C
Heracleum wallichll	herbid_1179	5243	Cycleanine	C1c2c3[C@H](N(C1)C)Cc1ccc(cc1)Oc1c4c(cc(c1OC)OC)CCN([C@@H]4Cc1ccc(cc1)Oc3c(c(c2)OC)OC)C
Heracleum wallichll	herbid_1179	5249	Cycleanine	C1c2c3[C@H](N(C1)C)Cc1ccc(cc1)Oc1c4c(cc(c1OC)OC)CCN([C@@H]4Cc1ccc(cc1)Oc3c(c(c2)OC)OC)C
Gentiana scabra	herbid_118	10025	scabraside	C1CC2C(=CO[C@H]([C@@H]2C=C)OC2OC([C@@H](C([C@H]2OC(=O)c2ccccc2)OC(=O)C)C(=O)c2cccc(OC3OC([C@@H](C([C@H]3O)O)O)CO)c2O)COC(=O)C)C(=O)O1
Gentiana scabra	herbid_118	10163	6-beta-hydroxyswertiajaposide,a	[C@H]1([C@H]([C@@H]([C@H](C(O1)O[C@H]1[C@@H](C2=C([C@@H](O1)OC)C(=O)OC[C@@H]2O)C=C)O)O)O)CO
Gentiana scabra	herbid_118	11385	1-o-beta-d-glucopyranosylamplexine	[C@H]1([C@H]([C@@H]([C@H](C(O1)OC[C@@H]([C@H]1[C@H](CO)C(=O)OCC1)C=C)O)O)O)CO
Gentiana scabra	herbid_118	12198	gentiascabraside,a	[C@H]1([C@H]([C@@H]([C@H](C(O1)O[C@H]1[C@@H](C2=CCOC(=O)[C@]2([C@H](O1)OC)O)C=C)O)O)O)CO
Gentiana scabra	herbid_118	13656	1-o-beta-d-glucopyranosyl-4-epiamplexine	[C@H]1([C@H]([C@@H]([C@H](C(O1)OC[C@@H]([C@H]1[C@@H](CO)C(=O)OCC1)C=C)O)O)O)CO
Gentiana scabra	herbid_118	13748	gentiopicroside	O1CC=C2C(=CC(=O)[C@H]([C@@H]2C=C)O[C@@H]2[C@H]([C@@H]([C@H]([C@H](O)O2)O)O)O)/C/1=C/O
Gentiana scabra	herbid_118	15168	trifloroside	C1CC2C(=CO[C@H]([C@@H]2C=C)OC2OC([C@@H](C([C@H]2OC(=O)C)OC(=O)C)C(=O)c2cccc(c2O)OC2OC([C@@H](C([C@H]2O)O)O)CO)COC(=O)C)C(=O)O1
Gentiana scabra	herbid_118	15213	scabrans,g5	[C@H]1([C@H]([C@@H]([C@H](C(O1)O[C@H]1[C@@H](C2=CCOC(=O)C2=CO1)C=C)O)O)O)COC1O[C@@H]([C@H]([C@@H]([C@H]1O)O)O)COC1O[C@@H]([C@H]([C@@H]([C@H]1O)O)O)COC1O[C@@H]([C@H]([C@@H]([C@H]1O)O)O)COC1O[C@@H]([C@H]([C@@H]([C@H]1O)O)O)CO
Gentiana scabra	herbid_118	8547	swertiajaposide,a	[C@H]1([C@H]([C@@H]([C@H](C(O1)O[C@H]1[C@@H](C2=C([C@@H](O1)OC)C(=O)OC[CH]2)C=C)O)O)O)CO
Gentiana scabra	herbid_118	8780	scabrans,g4	[C@H]1([C@H]([C@@H]([C@H](C(O1)O[C@H]1[C@@H](C2=CCOC(=O)C2=CO1)C=C)O)O)O)COC1O[C@@H]([C@H]([C@@H]([C@H]1O)O)O)COC1O[C@@H]([C@H]([C@@H]([C@H]1O)O)O)COC1O[C@@H]([C@H]([C@@H]([C@H]1O)O)O)CO
Gentiana scabra	herbid_118	9780	scabrans,g3	[C@H]1([C@H]([C@@H]([C@H](C(O1)O[C@H]1[C@@H](C2=CCOC(=O)C2=CO1)C=C)O)O)O)COC1O[C@@H]([C@H]([C@@H]([C@H]1O)O)O)COC1O[C@@H]([C@H]([C@@H]([C@H]1O)O)O)CO
Buxus wallichiana	herbid_1180	15048	Cyclobuxine-D	[C@H]1(C(=C)[C@H]2[C@]3(CC1)[C@]1([C@@H](CC2)[C@]2([C@@](CC1)(C)[C@H]([C@@H](C2)O)[C@H](C)NC)C)C3)NC
Buxus wallichiana	herbid_1180	27860	Cyclobuxine D	C1[C@@H](C(=C)[C@H]2[C@]3(C1)[C@]1([C@@H](CC2)[C@]2([C@](CC1)([C@H]([C@@H](C2)O)[C@@H](NC)C)C)C)C3)NC
Buxus wallichiana	herbid_1180	5148	Cyclovirobuxine	[C@H]1(C([C@H]2[C@]3(CC1)[C@]1([C@@H](CC2)[C@]2([C@](CC1)([C@H]([C@@H](C2)O)[C@@H](N(C)C)C)C)C)C3)(C)C)NC
Buxus wallichiana	herbid_1180	5151	Cyclovirobuxine	[C@H]1(C([C@H]2[C@]3(CC1)[C@]1([C@@H](CC2)[C@]2([C@](CC1)([C@H]([C@@H](C2)O)[C@@H](N(C)C)C)C)C)C3)(C)C)NC
Salvia przewalskll	herbid_1181	16948	Carnosol	C1CC(C2[C@]3(C1)c1c([C@@H](C2)OC3=O)cc(c(c1O)O)C(C)C)(C)C
Salvia przewalskll	herbid_1181	18815	Ferruginol	c1c2c(cc(c1O)C(C)C)CCC1[C@@]2(CCCC1(C)C)C
Salvia przewalskll	herbid_1181	21394	Methylene tanshinquinone	C1C(=C)c2c(CC1)c1c(cc2)c2c(C(=O)C1=O)c(co2)C
Salvia przewalskll	herbid_1181	22806	Protocatechuic aldehyde	c1(c(cc(cc1)C=O)O)O
Salvia przewalskll	herbid_1181	26365	Barbatusol	C12=CCCC([C@@H]1CCc1c(C2)c(c(c(c1)C(C)C)O)O)(C)C
Salvia przewalskll	herbid_1181	26412	Benzenepropanoic acid, 8-{[7'-(3',4'-dihydroxy-phenyl)-9'-oxo-7'-propenyl]oxy}-3-(1''-O-β-D-glucopyranosyl)-4-hydroxy-[R-(E)]	c1(c(ccc(c1)/C=C\C(=O)O[C@H](Cc1ccc(c(c1)O[C@@H]1O[C@@H]([C@H]([C@@H]([C@H]1O)O)O)CO)O)C(=O)O)O)O
Salvia przewalskll	herbid_1181	27953	Danshenspiroketallactone	c1c(c2c(cc1)c1c(cc2)[C@]2(OC1=O)OC[C@@H](C2)C)C
Salvia przewalskll	herbid_1181	282	Tanshinone I	c12c3c(ccc1c(ccc2)C)c1c(C(=O)C3=O)c(co1)C
Salvia przewalskll	herbid_1181	284	Tanshinone I	c12c3c(ccc1c(ccc2)C)c1c(C(=O)C3=O)c(co1)C
Salvia przewalskll	herbid_1181	28731	3,4-Dihydroxybenzoic acid	c1c(c(ccc1C(=O)O)O)O
Salvia przewalskll	herbid_1181	28955	1,5-Dihydroxy-3-methylanthraquinone	c1ccc2c(c1O)C(=O)c1c(C2=O)c(cc(c1)C)O
Salvia przewalskll	herbid_1181	29595	Epidanshenspiroketallactone	c12c3c(ccc1[C@@]1(OC2=O)OC[C@H](C1)C)c(ccc3)C
Salvia przewalskll	herbid_1181	37010	Pisiferanol	C1CC([C@@H]2[C@](C1)(Cc1c(CC2)cc(c(c1)O)C(C)C)O)(C)C
Salvia przewalskll	herbid_1181	37013	Pisiferin	C1CC([C@H]2[C@@H](C1)Cc1c(CC2)cc(c(c1)O)C(C)C)(C)C
Salvia przewalskll	herbid_1181	37378	Przewalskin C	C12=CCCC([C@@H]1C[C@@H](c1c(C2)c(c(c(c1)C(C)C)O)O)OC)(C)C
Salvia przewalskll	herbid_1181	37379	Przewalskin D	C12=Cc3c(CC[C@@H]1C(CC=C2)(C)C)cc(c(c3O)O)C(C)C
Salvia przewalskll	herbid_1181	408	Sugiol	C1CC(C2[C@](C1)(c1c(C(=O)C2)cc(c(c1)O)C(C)C)C)(C)C
Salvia przewalskll	herbid_1181	4378	1,2-Dihydrotanshiquinone	c12c(ccc3c1C(=O)C(=O)c1c3occ1C)C(=CCC2)C
Salvia przewalskll	herbid_1181	4379	Dihydrotanshinone I	c1cc(c2c(c1)c1c(cc2)C2=C(C(=O)C1=O)C(CO2)C)C
Salvia przewalskll	herbid_1181	6004	tanshinone IIB	C1[CH]C(c2c(C1)c1c(cc2)c2c(C(=O)C1=O)c(co2)C)(CC)CO
Salvia przewalskll	herbid_1181	6024	przewaquinone B	c1cc(c2c(c1)c1c(cc2)c2c(C(=O)C1=O)c(co2)CO)C
Salvia przewalskll	herbid_1181	6026	przewalskin	C1CC(C2[C@]3(C1)c1c([C@@H](C2)OC3)cc(c(c1)O)C)(C)C
Salvia przewalskll	herbid_1181	6039	methyl tanshinonate	C1C[C@](c2c(C1)c1c(cc2)c2c(C(=O)C1=O)c(co2)C)(C)C(=O)OC
Salvia przewalskll	herbid_1181	6059	cryptotanshinone	C1CC(c2c(C1)c1c(cc2)C2=C(C(=O)C1=O)C(CO2)C)(C)C
Nardostachys chinensis Batal.	herbid_1182	14230	Jatamansinlo	c12ccc3c(c1CC(C(O2)(C)C)O)oc(=O)cc3
Nardostachys chinensis Batal.	herbid_1182	14231	Jatamansin	c12ccc3c(c1CC(C(O2)(C)C)OC(=C)/C(=C\C)/C)oc(=O)cc3
Nardostachys chinensis Batal.	herbid_1182	1520	Paucin	[C@@H]12[C@](C[C@H]3[C@@H](C[C@H]1C)OC(=O)C3=C)(C(=O)C[C@@H]2O[C@H]1[C@@H]([C@@H]([C@@H]([C@H](O1)COC(=O)C)O)O)O)C
Nardostachys chinensis Batal.	herbid_1182	1788	Oroselol	c1(oc2c(c1)c1c(cc2)ccc(=O)o1)C(C)(C)O
Nardostachys chinensis Batal.	herbid_1182	2063	Nardostachone	C1(=O)C=C(C2(C(=C1)C=C[C@H](C2)C(C)C)C)C
Nardostachys chinensis Batal.	herbid_1182	2064	Nardosinone	C1C2C(C3(C(=CCCC3C)C1=O)C)C(OO2)(C)C
Nardostachys chinensis Batal.	herbid_1182	2065	Nardol	C12C(CC(CCC1=C)C(C)C)C(CC2)(O)C
Nardostachys chinensis Batal.	herbid_1182	2248	1(10)-Aristolen-2-one	C1=C2C(C(CC1=O)C)([C@H]1[C@@H](CC2)C1(C)C)C
Nardostachys chinensis Batal.	herbid_1182	2268	9-Aristolen-1-alpha-ol	C1(CCC(C2(C1=CC[C@@H]1[C@H]2C1(C)C)C)C)O
Nardostachys chinensis Batal.	herbid_1182	2269	Aristolene	C1CCC(C2(C1=CCC1C2C1(C)C)C)C
Nardostachys chinensis Batal.	herbid_1182	2977	beta-Gluriunene	C1CC(C2(C(=C1)CCC1C2C1(C)C)C)C
Nardostachys chinensis Batal.	herbid_1182	3583	beta-Eudesmol	C1CC(=C)C2[C@](C1)(CC[C@H](C2)C(C)(C)O)C
Nardostachys chinensis Batal.	herbid_1182	4854	DebilON(e)	C1(=O)CC(C2(C(=C1)C(C[C@@H]1[C@H]2C1(C)C)O)C)C
Glycyrrhiza uralensis	herbid_1183	15388	Narcissin	[C@@H]1([C@H]([C@H]([C@@H](O[C@@H]1COC1O[C@@H]([C@@H]([C@H]([C@H]1O)O)O)C)Oc1c(=O)c2c(oc1c1cc(c(cc1)OC)O)cc(cc2O)O)O)O)O
Glycyrrhiza uralensis	herbid_1183	15413	Glycyrrhetic acid acetate	C1[C@@H](C(C2[C@](C1)(C1[C@@](CC2)(C2(C(=CC1=O)[C@H]1[C@@](CC2)(CC[C@@](C1)(C(=O)O)C)C)C)C)C)(C)C)OC(=O)C
Glycyrrhiza uralensis	herbid_1183	15421	Glycyrol	c1(ccc2c(c1)oc1c2c(=O)oc2c1c(c(c(c2)OC)CC=C(C)C)O)O
Glycyrrhiza uralensis	herbid_1183	15422	Glycyrin	c1(c(c(c2c(c1)oc(=O)c(c2)c1c(O)cc(cc1)O)OC)CC=C(C)C)OC
Glycyrrhiza uralensis	herbid_1183	15423	Glycycoumarin	c1(c(c(c2c(c1)oc(=O)c(c2)c1c(O)cc(cc1)O)OC)CC=C(C)C)O
Glycyrrhiza uralensis	herbid_1183	1933	Neouralenol	c1(cc2c(cc1O)oc(c(c2=O)O)c1c(CC=C(C)C)c(c(cc1)O)O)O
Glycyrrhiza uralensis	herbid_1183	1958	Neoliquiritin	[C@H]1([C@H]([C@H]([C@H]([C@@H](O1)Oc1ccc2c(c1)OC(CC2=O)c1ccc(cc1)O)O)O)O)CO
Glycyrrhiza uralensis	herbid_1183	1976	Neoisoliquirtin	[C@H]1([C@H]([C@H]([C@H]([C@@H](O1)Oc1ccc(c(c1)O)C(=O)/C=C/c1ccc(cc1)O)O)O)O)CO
Glycyrrhiza uralensis	herbid_1183	1993	Neoglycyrol	C(=CCc1c(OC)c2c(cc1O)oc(=O)c1c2oc2c1ccc(c2)O)(C)C
Glycyrrhiza uralensis	herbid_1183	3138	Glyzaglabrin	c1(ccc2c(c1)occ(c2=O)c1ccc2c(c1O)OCO2)O
Glycyrrhiza uralensis	herbid_1183	3145	Glyuranolide	C1C(C(C2C(C1)(C1C(CC2)(C2(C(=CC1=O)C1C(CC2)(C2CC(C1)(C(=O)O2)C)C)C(=O)OC)C)C)(C)C)O
Glycyrrhiza uralensis	herbid_1183	3154	Glycyrrhizic acid	C1[C@@H](C(C2[C@](C1)(C1[C@@](CC2)(C2(C(=CC1=O)[C@H]1[C@@](CC2)(CC[C@](C1)(C)C(=O)O)C)C)C)C)(C)C)OC1O[C@@H]([C@H]([C@H]([C@H]1OC1O[C@@H]([C@H]([C@H]([C@H]1O)O)O)C(=O)O)O)O)C(=O)O
Glycyrrhiza uralensis	herbid_1183	3156	Glycyrrhiza-flavonol A	c1(cc(c2c(c1)oc(c(c2=O)O)c1cc2c(cc1)OC(C(C2)O)(C)C)O)O
Glycyrrhiza uralensis	herbid_1183	3157	Glycyrrhisoflavone	c1(cc(c2c(c1)occ(c2=O)c1cc(c(c(c1)O)O)CC=C(C)C)O)O
Glycyrrhiza uralensis	herbid_1183	3158	Glycyrrhisoflavanone	c1(cc(c2c(c1)OCC(C2=O)c1cc(c2c(c1)C=CC(O2)(C)C)O)OC)O
Glycyrrhiza uralensis	herbid_1183	3159	Glycyrrhetol	C1C(C(C2C(C1)(C1C(CC2)(C2(C(=CC1=O)C1C(CC2)(CCC(C1)(CO)C)C)C)C)C)(C)C)O
Glycyrrhiza uralensis	herbid_1183	3160	Glycyrrhetinic acid	C1[C@@H](C(C2[C@](C1)(C1[C@@](CC2)(C2(C(=CC1=O)[C@H]1[C@@](CC2)(CCC(C1)(C(=O)O)C)C)C)C)C)(C)C)O
Glycyrrhiza uralensis	herbid_1183	3296	Glisoflavanone	c1(c(c(c2c(c1)OCC(C2=O)c1c(O)c(c(cc1)O)CC=C(C)C)O)CC=C(C)C)O
Glycyrrhiza uralensis	herbid_1183	4133	3,3'-Dimethylquercetin	c1(cc(c2c(c1)OC(C(C2=O)OC)c1ccc(c(c1)OC)O)O)O
Glycyrrhiza uralensis	herbid_1183	4296	(E)-1-[2,4-Dihydroxy-3-(3-methyl-2-butenyl)phenyl]-3-(4-hydroxy-3-[3-methyl-2-butenyl) phenyl]-2-propen-1-one	c1(c(c(c(cc1)C(=O)/C=C/c1cc(c(cc1)O)CC=C(C)C)O)CC=C(C)C)O
Glycyrrhiza uralensis	herbid_1183	4298	(E)-1-[2,4-Dihydroxy-3-(3-methyl-2-butenyl)phenyl]-3-(2,2-dimethyl-8-hydroxy-2H-benzopyran-6-yl)-2-propen-1-one	c1(c(c(c(cc1)C(=O)/C=C/c1cc2c(c(c1)O)OC(C=C2)(C)C)O)CC=C(C)C)O
Glycyrrhiza uralensis	herbid_1183	873	beta-Sitosterol	C1[C@@H](CC2=CCC3C([C@]2(C1)C)CC[C@]1(C3CC[C@@H]1C(CCC(CC)C(C)C)C)C)O
Fritillaria przewalskii Maxim. ex Batal.	herbid_1184	15055	Adenosine	n1cnc2c(c1N)ncn2C1[C@H]([C@H]([C@@H](O1)CO)O)O
Fritillaria przewalskii Maxim. ex Batal.	herbid_1184	4482	Delavinone	C1C(CC2[C@](C1)(C1C(CC2=O)C2C(C1)C1C(CC2)[C@H](C2N(C1)C[C@H](CC2)C)C)C)O
Scutellaria rehderiana Diels.	herbid_1185	10784	baicalin	c1(ccccc1)c1oc2c(c(=O)c1)c(c(c(c2)OC1OC(C(C(C1O)O)O)C(=C)C)O)O
Scutellaria rehderiana Diels.	herbid_1185	12465	wogonin	c1(cc(c2c(c1OC)oc(cc2=O)c1ccccc1)O)O
Scutellaria rehderiana Diels.	herbid_1185	1780	Oroxylin	COc1c(O)cc2c(c1O)c(=O)cc(o2)c1ccccc1
Scutellaria rehderiana Diels.	herbid_1185	24050	5,7,2',5'-Tetrahydroxy-8,6'-dimethoxy flavone	c1(cc(c2c(c1OC)oc(cc2=O)c1c(c(ccc1O)O)OC)O)O
Scutellaria rehderiana Diels.	herbid_1185	9697	baicalein	c1(c(cc(c2c1oc(cc2=O)c1ccccc1)O)O)OC
Sophora pachycarpa	herbid_1186	14045	Sophocarpine	C1CN2C3[C@H](C1)CN1[C@@H](C3CCC2)CC=CC1=O
Sophora pachycarpa	herbid_1186	14046	Sophocarpine	C1CN2C3[C@H](C1)CN1[C@@H](C3CCC2)CC=CC1=O
Pueraria thomsonii Benth.	herbid_1187	10263	puerarin	c1c(c(c2c(c1)c(=O)c(co2)c1ccc(cc1)O)[C@H]1[C@@H]([C@H]([C@@H]([C@H](O1)CO)O)O)O)O
Pueraria thomsonii Benth.	herbid_1187	35144	4'-O-Methylpuerarin	c1(ccc(cc1)c1coc2c(c1=O)ccc(c2[C@@H]1O[C@@H]([C@@H]([C@H]([C@H]1O)O)O)CO)O)OC
Pueraria thomsonii Benth.	herbid_1187	5054	Daidzin	c1c(cc2c(c1)c(=O)c(co2)c1ccc(cc1)O)O[C@@H]1O[C@@H]([C@H]([C@H]([C@H]1O)O)O)CO
Pueraria thomsonii Benth.	herbid_1187	5055	Daidzin	c1c(cc2c(c1)c(=O)c(co2)c1ccc(cc1)O)O[C@@H]1O[C@@H]([C@H]([C@H]([C@H]1O)O)O)CO
Pueraria thomsonii Benth.	herbid_1187	5056	Daidzein 4',7-diglucoside	c1(ccc2c(c1)occ(c2=O)c1ccc(cc1)O[C@@H]1O[C@@H]([C@H]([C@H]([C@H]1O)O)O)CO)O[C@@H]1O[C@@H]([C@H]([C@H]([C@H]1O)O)O)CO
Pueraria thomsonii Benth.	herbid_1187	5057	Daidzein 4',7-diglucoside	c1(ccc2c(c1)occ(c2=O)c1ccc(cc1)O[C@@H]1O[C@@H]([C@H]([C@H]([C@H]1O)O)O)CO)O[C@@H]1O[C@@H]([C@H]([C@H]([C@H]1O)O)O)CO
Saccharum sinensis Roxb.	herbid_1188	14959	24-Ethylidene lophenol	C1[C@@H](C(C2[C@](C1)(C1C(=CC2)C2[C@](CC1)(C(CC2)[C@@H](CC/C(=C/C)/C(C)C)C)C)C)C)O
Saccharum sinensis Roxb.	herbid_1188	15428	Glycolic acid	OCC(=O)O
Saccharum sinensis Roxb.	herbid_1188	16860	Campesterol	C1[C@@H](CC2=CCC3C([C@]2(C1)C)CC[C@]1(C3CC[C@@H]1C(CCC(C)C(C)C)C)C)O
Saccharum sinensis Roxb.	herbid_1188	18909	Fumaric acid	C(=O)(/C=C/C(=O)O)O
Saccharum sinensis Roxb.	herbid_1188	21065	Mesaconic acid	OC(=O)/C=C(\C)/C(=O)O
Saccharum sinensis Roxb.	herbid_1188	21391	24-Methylenelophenol	C1[C@@H](C([C@H]2[C@](C1)(C1C(=CC2)C2[C@](CC1)(C(CC2)[C@@H](CCC(=C)C(C)C)C)C)C)C)O
Saccharum sinensis Roxb.	herbid_1188	22911	Pyridoxine	c1(c(cnc(c1O)C)CO)CO
Saccharum sinensis Roxb.	herbid_1188	25623	γ-Aminobutyric acid	C(CCC(=O)O)N
Saccharum sinensis Roxb.	herbid_1188	2899	gamma-Aminobutyric acid	C(N)CCC(=O)O
Saccharum sinensis Roxb.	herbid_1188	3161	Glycolic acid	OCC(=O)O
Saccharum sinensis Roxb.	herbid_1188	469	Stigmasterol	C1C(CC2=CCC3C([C@]2(C1)C)CC[C@]1(C3CCC1C(C)/C=C/C(C(C)C)CC)C)O
Saccharum sinensis Roxb.	herbid_1188	527	Stigmasterol	C1C(CC2=CCC3C([C@]2(C1)C)CC[C@]1(C3CCC1C(C)/C=C/C(C(C)C)CC)C)O
Saccharum sinensis Roxb.	herbid_1188	5349	trans-Aconitic acid	C(=C\C(=O)O)(\CC(=O)O)/C(=O)O
Saccharum sinensis Roxb.	herbid_1188	5352	trans-Aconitic acid	C(=C\C(=O)O)(\CC(=O)O)/C(=O)O
Saccharum sinensis Roxb.	herbid_1188	5354	cis-Aconitic acid	C(=O)(/C=C(\C(=O)O)/CC(=O)O)O
Saccharum sinensis Roxb.	herbid_1188	5359	cis-Aconitic acid	C(=O)(/C=C(\C(=O)O)/CC(=O)O)O
Cimicifuga foetida L.	herbid_1189	12301	cimigenol	C1C(C(C2C3(C1)C1(C(CC2)C2(C([CH]C1)(C1C4(C2O)OC(CC1C)C(C(C)(C)O)O4)C)C)C3)(C)C)O
Cimicifuga foetida L.	herbid_1189	1351	Salicylic acid	c1ccc(c(c1)C(=O)O)O
Cimicifuga foetida L.	herbid_1189	1354	Salicylic acid	c1ccc(c(c1)C(=O)O)O
Cimicifuga foetida L.	herbid_1189	16812	Caffeic acid	c1(c(ccc(c1)/C=C/C(=O)O)O)O
Cimicifuga foetida L.	herbid_1189	18816	Ferulic acid	COc1c(O)ccc(c1)/C=C/C(=O)O
Cimicifuga foetida L.	herbid_1189	24966	12β-Acetoxycimigenol-3-O-β-D-xylopyranoside	C1[C@@H](C([C@H]2[C@]3(C1)[C@]1([C@@H](CC2)[C@]2([C@]([C@@H](C1)OC(=O)C)([C@@H]1[C@]4([C@@H]2O)O[C@H](C[C@H]1C)[C@@H](C(C)(C)O)O4)C)C)C3)(C)C)O[C@@H]1OC[C@H]([C@@H]([C@H]1O)O)O
Cimicifuga foetida L.	herbid_1189	25273	23-O-Acetylshengmanol 3-O-α-L-arabinopyranoside	O([C@@H]1OC[C@@H]([C@@H]([C@H]1O)O)O)[C@@H]1C([C@@H]2[C@]3(CC1)[C@]1([C@@H](CC2)[C@]2([C@](CC1)([C@H](C(=O)[C@@H]2O)[C@@H](C[C@H]([C@H]1C(C)(O1)C)OC(=O)C)C)C)C)C3)(C)C
Cimicifuga foetida L.	herbid_1189	27394	Cimicifugc acid	OC[C@@H]1[C@@H](c2cc(cc(c2)OC)O)Oc2c1cc(cc2OC)/C=C/C(=O)O
Cimicifuga foetida L.	herbid_1189	27397	Cimifoetiside III	C1[C@@H](C([C@@H]2[C@]3(C1)[C@]1([C@@H](CC2)[C@]2([C@](CC1)([C@@H]1[C@]4([C@@H]2O)O[C@H](C[C@H]1C)[C@@H](C(=C)C)O4)C)C)C3)(C)C)O[C@@H]1O[C@@H]([C@@H]([C@@H]([C@H]1O)O)O)CO
Cimicifuga foetida L.	herbid_1189	28523	7,8-Didehydro-27-deoxyactein	C1[C@@H](C([C@@H]2[C@]3(C1)[C@]1(C(=CC2)[C@]2([C@]([C@@H](C1)OC(=O)C)([C@@H]1[C@H](C2)O[C@]2(C[C@H]1C)[C@H]1[C@](CO2)(O1)C)C)C)C3)(C)C)O[C@H]1[C@@H]([C@H]([C@@H](CO1)O)O)O
Cimicifuga foetida L.	herbid_1189	31382	Hesperetic acid	COc1c(O)cc(cc1)/C=C/C(=O)O
Polygonum cuspidatum	herbid_119	10034	piceatannol,glucoside	c1(cc(cc(c1)/C=C/c1cc(c(cc1)O[C@@H]1O[C@@H]([C@H]([C@@H]([C@H]1O)O)O)CO)O)O)O
Polygonum cuspidatum	herbid_119	10059	quercetin	c1(c(O)c(=O)c2c(O)cc(O)cc2o1)c1cc(O)c(O)cc1
Polygonum cuspidatum	herbid_119	10389	sodium,(+)-isolaricireinol-2a-sulfate	c1(c(cc2c(c1)CC(C(C2c1ccc(c(c1)OC)O)COS(=O)(=O)O[Na])CO)O)OC
Polygonum cuspidatum	herbid_119	10407	anthraglycoside,b	c1c(cc2c(c1O)C(=O)c1c(C2=O)cc(cc1O[C@@H]1O[C@@H]([C@H]([C@@H]([C@H]1O)O)O)CO)C)O
Polygonum cuspidatum	herbid_119	10535	astringin	c1(cc(ccc1O)/C=C/c1cc(cc(c1)OC1OC(C(C(C1O)O)O)O)O)O
Polygonum cuspidatum	herbid_119	10591	rhein	c1ccc2c(c1O)C(=O)c1c(C2=O)cc(cc1O)C(=O)O
Polygonum cuspidatum	herbid_119	10594	rhein	c1ccc2c(c1O)C(=O)c1c(C2=O)cc(cc1O)C(=O)O
Polygonum cuspidatum	herbid_119	10859	chrysophanol-8-o-beta-d-glucoside	c1cc2c(c(c1)OO[C@@H]1O[C@@H]([C@H]([C@@H]([C@H]1O)O)O)CO)C(=O)c1c(C2=O)cc(cc1O)C
Polygonum cuspidatum	herbid_119	11071	resveratroloside	c1(cc(cc(c1)/C=C/c1ccc(cc1)O[C@@H]1O[C@@H]([C@H]([C@@H]([C@H]1O)O)O)CO)O)O
Polygonum cuspidatum	herbid_119	11187	piceatannol	c1(cc(ccc1O)/C=C/c1ccc(c(c1)O)O)O
Polygonum cuspidatum	herbid_119	11494	physcion-8-beta-d-glucoside	c1c(cc2c(c1OC1OC([C@H](C([C@H]1O)O)O)CO)C(=O)c1c(C2=O)cc(cc1O)C)OC
Polygonum cuspidatum	herbid_119	11539	sodium,(-)-lyoniresinol-2a-sulfate	c1(c(c(c2c(c1)CC(C(C2c1cc(c(c(c1)OC)O)OC)COS(=O)(=O)O[Na])CO)OC)O)OC
Polygonum cuspidatum	herbid_119	12257	sodium,3,4-dihydroxy-5-methoxybenzoic,acid,methyl,ester-4-sulfate	c1c(c(c(cc1C(=O)OC)OC)OS(=O)(=O)O[Na])O
Polygonum cuspidatum	herbid_119	12523	anthraquinone	c1ccc2c(c1)C(=O)c1c(C2=O)cccc1
Polygonum cuspidatum	herbid_119	12653	polydatin	c1c(cc(cc1O)/C=C/c1ccc(cc1)O)OC1OC(C(C(C1O)O)O)O
Polygonum cuspidatum	herbid_119	12757	torachryssone-8-o-beta-d-glucopyranoside	c12c(c(cc(c1)OC)OC1[C@H](O)[C@@H](O)[C@H](O)[C@H](O1)CO)c(c(c(c2)C)C(=O)C)O
Polygonum cuspidatum	herbid_119	13090	piceid	c1(cc(cc(c1)/C=C/c1ccc(cc1)O)O)O[C@@H]1O[C@@H]([C@H]([C@@H]([C@H]1O)O)O)CO
Polygonum cuspidatum	herbid_119	13091	piceid	c1(cc(cc(c1)/C=C/c1ccc(cc1)O)O)O[C@@H]1O[C@@H]([C@H]([C@@H]([C@H]1O)O)O)CO
Polygonum cuspidatum	herbid_119	13488	citreorosein	c1c(cc2c(c1O)C(=O)c1c(C2=O)cc(cc1O)CO)O
Polygonum cuspidatum	herbid_119	13695	epicatechin	C1(C(O)Cc2c(O)cc(O)cc2O1)c1cc(O)c(O)cc1
Polygonum cuspidatum	herbid_119	13837	2,6-dihydroxybenzoic,acid	C(=O)(c1c(cccc1O)O)O
Polygonum cuspidatum	herbid_119	14512	apigenin	c1(cc(c2c(c1)oc(cc2=O)c1ccc(cc1)O)O)O
Polygonum cuspidatum	herbid_119	14700	quercitrin	c1c(cc(c2c1oc(c(c2=O)OC1(C(C(C(C(O1)(C)C)(O)C)(O)C)(C)O)C)c1cc(c(cc1)O)O)O)O
Polygonum cuspidatum	herbid_119	15147	emodin-8-beta-d-glucoside	c1c(cc2c(c1OC1OC([C@H](C([C@H]1O)O)O)CO)C(=O)c1c(C2=O)cc(cc1O)C)O
Polygonum cuspidatum	herbid_119	16272	Anthraglycoside A	c1(cc(c2c(c1)C(=O)c1c(C2=O)c(cc(c1)C)OC1O[C@@H]([C@H]([C@H](C1O)O)O)CO)O)OC
Polygonum cuspidatum	herbid_119	16273	Anthraglycoside B	c1(cc(c2c(c1)C(=O)c1c(C2=O)c(cc(c1)C)OC1O[C@@H]([C@H]([C@H](C1O)O)O)CO)O)O
Polygonum cuspidatum	herbid_119	16996	(+)-Catechin-5-O-glucoside	c1(cc(c2c(c1)O[C@@H]([C@H](C2)O)c1cc(c(cc1)O)O)OC1O[C@@H]([C@H]([C@H]([C@H]1O)O)O)CO)O
Polygonum cuspidatum	herbid_119	17134	Chrysophanol	c1ccc2c(c1O)C(=O)c1c(C2=O)cc(cc1O)C
Polygonum cuspidatum	herbid_119	18453	Emodin	c1(cc(cc2c1C(=O)c1c(C2=O)cc(cc1O)O)C)O
Polygonum cuspidatum	herbid_119	18955	Gallic acid	c1(cc(c(c(c1)O)O)O)C(=O)O
Polygonum cuspidatum	herbid_119	19844	7-Hydroxy-4-methoxy-5-methylcoumarin	c1c(cc2c(c1C)c(cc(=O)o2)OC)O
Polygonum cuspidatum	herbid_119	22575	Physcion	c1c(cc2c(c1O)C(=O)c1c(C2=O)cc(cc1O)C)OC
Polygonum cuspidatum	herbid_119	22974	Questinol	c1(cc(cc2c1C(=O)c1c(C2=O)cc(cc1O)CO)O)OC
Polygonum cuspidatum	herbid_119	27187	(+)-Catechin	c1(cc(c2c(c1)O[C@@H]([C@H](C2)O)c1cc(c(cc1)O)O)O)O
Polygonum cuspidatum	herbid_119	27408	Cinaroside	c1(cc(c2c(c1)oc(cc2=O)c1ccc(c(c1)O)O)O)O[C@@H]1O[C@@H]([C@H]([C@@H]([C@H]1O)O)O)CO
Polygonum cuspidatum	herbid_119	28730	2,6-Dihydroxybenzoic acid	c1(cccc(c1C(=O)O)O)O
Polygonum cuspidatum	herbid_119	28731	3,4-Dihydroxybenzoic acid	c1c(c(ccc1C(=O)O)O)O
Polygonum cuspidatum	herbid_119	28914	3,4-Dihydroxy-5-methoxybenzoic acid methyl ester-4-sulfate	c1c(c(c(cc1C(=O)OC)OC)OS(=O)(=O)O)O
Polygonum cuspidatum	herbid_119	29020	1-(3',5'-Dihydroxyphenyl)-2-(4''-hydroxyphenyl)-ethane-1,2-diol	c1(cc(cc(c1)[C@@H]([C@H](O)c1ccc(cc1)O)O)O)O
Polygonum cuspidatum	herbid_119	29515	Emodin-1-O-β-D-glucopyranoside	c1(cc(c2c(c1)C(=O)c1c(C2=O)c(cc(c1)C)O)O[C@@H]1[C@@H]([C@@H]([C@H]([C@H](O1)CO)O)O)O)O
Polygonum cuspidatum	herbid_119	3003	Guaijaverin	c1(c(c(=O)c2c(o1)cc(cc2O)O)OC1OC[C@@H]([C@H]([C@H]1O)O)O)c1cc(c(cc1)O)O
Polygonum cuspidatum	herbid_119	30808	1-(3-O-β-D-Glucopyranosyl-4,5-dihydroxyphenyl)-ethanone	[C@H]1([C@H]([C@@H]([C@H]([C@H](O1)Oc1cc(cc(c1O)O)C(=O)C)O)O)O)CO
Polygonum cuspidatum	herbid_119	32177	4-Hydroxy-3-methoxyphenol β-D-glucopyranoside	c1(cc(c(cc1)O)OC)O[C@@H]1O[C@@H]([C@H]([C@@H]([C@H]1O)O)O)CO
Polygonum cuspidatum	herbid_119	32996	(+)-Isolariciresinol-2a-sulfate	c1(c(cc2c(c1)C[C@H]([C@@H]([C@H]2c1ccc(c(c1)OC)O)COS(=O)(=O)O)CO)O)OC
Polygonum cuspidatum	herbid_119	3411	Fallacinol	c1c(cc2c(c1O)C(=O)c1c(C2=O)cc(cc1O)CO)OC
Polygonum cuspidatum	herbid_119	4150	2,5-Dimethyl-7-hydroxy chromone	c1c(c2c(cc1O)oc(cc2=O)C)C
Polygonum cuspidatum	herbid_119	4152	2,5-Dimethyl-7-hydroxy chromone	c1c(c2c(cc1O)oc(cc2=O)C)C
Polygonum cuspidatum	herbid_119	4317	3,5-Dihydroxy-4'-methoxystilbene	c1cc(ccc1O)/C=C/c1cc(cc(c1)O)O
Polygonum cuspidatum	herbid_119	6912	(+)-epicatechin	c1(cc(c2c(c1)O[C@H]([C@H](C2)O)c1ccc(c(c1)O)O)O)O
Polygonum cuspidatum	herbid_119	7682	questin	c1c(cc2c(c1O)C(=O)c1c(C2=O)cc(cc1OC)O)C
Polygonum cuspidatum	herbid_119	9554	torachrysone-8-o-beta-d-glucoside	c1c(cc2c(c1OC1OC([C@H](C([C@H]1O)O)O)CO)c(c(c(c2)C)C(=O)C)O)OC
Stelmatocrypton khasianum (Benth.) H. Baill.	herbid_1190	2471	4-Methoxysalicylaldehyde	COc1cc(c(cc1)C=O)O
Convolvulus arvensis L.	herbid_1191	2454	b-Methylaseculetin	c1(=O)oc2c(c(c1)C)cc(c(c2)O)O
Artemisia campestris	herbid_1192	14845	Sakuranetin	c1(cc(c2c(c1)OC(CC2=O)c1ccc(cc1)O)O)OC
Artemisia campestris	herbid_1192	19639	Homoeriodictyol	c1(cc(c2c(c1)O[C@@H](CC2=O)c1cc(c(cc1)O)OC)O)O
Gentiana campestris	herbid_1193	127	Bellidifodin	c1(cc(c2c(c1)oc1c(c2=O)c(ccc1O)O)O)OC
Gentiana campestris	herbid_1193	22106	Norbellidifodin	c1(cc(c2c(c1)oc1c(c2=O)c(ccc1O)O)O)O
Gentiana campestris	herbid_1193	22138	Norswertianolin	c1cc(c2c(c1OC1O[C@@H]([C@H]([C@H]([C@H]1O)O)O)CO)c(=O)c1c(o2)cc(cc1O)O)O
Gentiana campestris	herbid_1193	349	Swertianolin	c1c(c2c(cc1OC)oc1c(c2=O)c(ccc1O)OC1O[C@@H]([C@H]([C@H]([C@H]1O)O)O)CO)O
Gentiana campestris	herbid_1193	353	Swertianolin	c1c(c2c(cc1OC)oc1c(c2=O)c(ccc1O)OC1O[C@@H]([C@H]([C@H]([C@H]1O)O)O)CO)O
Philydrum lanuginosum Banks	herbid_1194	23174	Rutin	c1(ccc(cc1O)c1c(c(=O)c2c(o1)cc(cc2O)O)O[C@H]1[C@@H]([C@@H]([C@@H]([C@H](O1)CO[C@@H]1O[C@@H]([C@@H]([C@H]([C@H]1O)O)O)C)O)O)O)O
Philydrum lanuginosum Banks	herbid_1194	26871	Cacticin	c12c(c(cc(c1)O)O)c(=O)c(c(o2)c1cc(c(cc1)O)OC)O[C@@H]1O[C@@H]([C@@H]([C@@H]([C@H]1O)O)O)CO
Philydrum lanuginosum Banks	herbid_1194	330	Syringetin-3-O-beta-D-galactopyranoside	c1(c(c(=O)c2c(o1)cc(cc2O)O)OC1O[C@@H]([C@@H]([C@H]([C@H]1O)O)O)CO)c1cc(c(c(c1)OC)O)OC
Philydrum lanuginosum Banks	herbid_1194	7750	Isorhamnetin-3-O-glucoside	c1(ccc(cc1OC)C1C(C(=O)c2c(O1)cc(cc2O)O)OC1[C@@H]([C@H]([C@H]([C@H](O1)CO)O)O)O)O
Melaleuca leucadendra	herbid_1195	3613	Eucalyptol	C1CC2(CCC1C(C)(C)O2)C
Melaleuca leucadendra	herbid_1195	3618	Eucalyptol	C1CC2(CCC1C(C)(C)O2)C
Gymnadenia albida	herbid_1196	1808	Orchinol	c12c(cc(cc1OC)OC)CCc1c2ccc(c1)O
Gymnadenia albida	herbid_1196	1809	Orchinol	c12c(cc(cc1OC)OC)CCc1c2ccc(c1)O
Akebia trifoliata (Thunb.) Koidz. var. Australis (Diels) Rehd.	herbid_1197	4949	Daucosterol	C1(CC2=CCC3C(C2(CC1)C)CCC1(C3CCC1C(CCC(CC)C(C)C)C)C)O[C@@H]1O[C@@H]([C@H]([C@H]([C@H]1O)O)O)CO
Akebia trifoliata (Thunb.) Koidz. var. Australis (Diels) Rehd.	herbid_1197	4981	Daucosterol	C1(CC2=CCC3C(C2(CC1)C)CCC1(C3CCC1C(CCC(CC)C(C)C)C)C)O[C@@H]1O[C@@H]([C@H]([C@H]([C@H]1O)O)O)CO
Ajuga decumbens Thunb.	herbid_1198	12359	ecdysterone	[C@H]1([C@@H](C[C@@H]2[C@](C1)(C1C(=CC2=O)[C@]2([C@](CC1)([C@H](CC2)[C@@](O)([C@@H](CCC(O)(C)C)O)C)C)O)C)O)O
Ajuga decumbens Thunb.	herbid_1198	15036	Decumbesterone A	[C@H]1(C[C@@H]2[C@](C[C@@H]1O)(C1C(=CC2=O)C2([C@](CC1)([C@@H](CC2)[C@@](O)(C(CC(C(=C)C)C(C)O)O)C)C)O)C)O
Ajuga decumbens Thunb.	herbid_1198	22720	Polypodine B	[C@@]12([C@](C(=O)C=C3[C@@H]1CC[C@]1([C@]3(CC[C@@H]1[C@]([C@@H](CCC(C)(C)O)O)(O)C)O)C)(C[C@H]([C@H](C2)O)O)O)C
Ajuga decumbens Thunb.	herbid_1198	25464	Ajugacumbin A	C1C[C@]2([C@]3([C@H](C1)[C@]([C@H](C[C@@H]3OC(=O)C)C)(CCC1=CC(=O)OC1)C)COC(=O)/C(=C/C)/C)OC2
Ajuga decumbens Thunb.	herbid_1198	25465	Ajugacumbin B	C1C[C@]2([C@]3([C@H](C1)[C@]([C@H](C[C@@H]3O)C)(CCC1=CC(=O)OC1)C)COC(=O)/C(=C/C)/C)OC2
Ajuga decumbens Thunb.	herbid_1198	25466	Ajugacumbin C	C1[C@@H]([C@]2([C@]3([C@H]([C@H]1OC(=O)C)[C@]([C@H](C[C@@H]3OC(=O)C)C)(CCC1=CC(=O)OC1)C)COC(=O)/C(=C/C)/C)OC2)OC(=O)C
Ajuga decumbens Thunb.	herbid_1198	25467	Ajugacumbin D	C1[C@@H]([C@]2([C@]3([C@H](C1)[C@]([C@H](C[C@@H]3OC(=O)C)C)(CCC1=CC(=O)OC1)C)COC(=O)/C(=C/C)/C)OC2)O
Ajuga decumbens Thunb.	herbid_1198	25468	Ajugacumbin E	C1[C@@H]([C@]2([C@]3([C@H]([C@@H]1OC(=O)C)[C@]([C@H](C[C@@H]3OC(=O)C)C)(CCC1=CC(=O)OC1)C)COC(=O)C(=C)[C@@H](C)O)OC2)OC(=O)C
Ajuga decumbens Thunb.	herbid_1198	25469	Ajugacumbin F	C1C[C@@]([C@]2([C@H](C1)[C@]([C@@H](C[C@@H]2O)C)(CCC1=CC(=O)OC1)C)COC(=O)/C(=C/C)/C)(CO)O
Ajuga decumbens Thunb.	herbid_1198	25476	Ajugamarin	C1C[C@]2([C@]3([C@H]([C@@H]1OC(=O)/C(=C/C)/C)[C@]([C@H](C[C@@H]3OC(=O)C)C)(C[C@H](C1=CC(=O)OC1)O)C)COC(=O)C)OC2
Ajuga decumbens Thunb.	herbid_1198	25477	Ajugamarin A2	C1C[C@]2([C@]3([C@H]([C@@H]1OC(=O)/C(=C/C)/C)[C@]([C@H](C[C@@H]3OC(=O)C)C)(C[C@H](C1=CC(=O)OC1)OC(=O)C)C)COC(=O)C)OC2
Ajuga decumbens Thunb.	herbid_1198	25478	Ajugamarin B2	C1C[C@]2([C@]3([C@H]([C@@H]1OC(=O)[C@@H](CC)C)[C@]([C@H](C[C@@H]3OC(=O)C)C)(C[C@H](C1=CC(=O)OC1)OC(=O)C)C)COC(=O)C)OC2
Ajuga decumbens Thunb.	herbid_1198	25480	Ajugamarin F4	C1(=CC(=O)OC1)[C@@H](C[C@@]1([C@@H]2[C@@]([C@H](C[C@H]1C)OC(=O)C)([C@@]1(CCC2)OC1)COC(=O)C)C)OC(=O)[C@H](CC)C
Ajuga decumbens Thunb.	herbid_1198	25481	Ajugamarin G1	C1(=CC(=O)OC1)[C@@H](C[C@@]1([C@@H]2[C@@]([C@H](C[C@H]1C)OC(=O)C)([C@@]1(CC[C@H]2OC(=O)/C(=C/C)/C)OC1)COC(=O)C)C)OC(=O)[C@H](CC)C
Ajuga decumbens Thunb.	herbid_1198	25482	Ajugamarin H1	C1(=CC(=O)OC1)[C@@H](C[C@@]1([C@@H]2[C@@]([C@H](C[C@H]1C)OC(=O)C)([C@@]1(CC[C@H]2OC(=O)[C@H](C)CC)OC1)COC(=O)C)C)OC(=O)/C(=C/C)/C
Ajuga decumbens Thunb.	herbid_1198	25484	Ajugasterone B	[C@H]1([C@@H](C[C@@H]2[C@](C1)([C@@H]1C(=CC2=O)[C@]2([C@](CC1)([C@H](CC2)[C@](C)([C@@H](C[C@@H](CC)C(=C)CO)O)O)C)O)C)O)O
Ajuga decumbens Thunb.	herbid_1198	27850	Cyasterone	[C@H]1([C@@H](C[C@@H]2[C@](C1)([C@@H]1C(=CC2=O)[C@]2([C@](CC1)([C@H](CC2)[C@](O)(C)[C@@H](C[C@H]1[C@@H](C(=O)O[C@@H]1C)C)O)C)O)C)O)O
Ajuga decumbens Thunb.	herbid_1198	4180	Ajugasterone C	[C@H]1([C@@H](C[C@@H]2[C@](C1)([C@@H]1C(=CC2=O)[C@]2([C@](C[C@H]1O)([C@H](CC2)C(C)(C(CCC(C)C)O)O)C)O)C)O)O
Ajuga decumbens Thunb.	herbid_1198	4181	Ajugasterone C	[C@H]1([C@@H](C[C@@H]2[C@](C1)([C@@H]1C(=CC2=O)[C@]2([C@](C[C@H]1O)([C@H](CC2)C(C)(C(CCC(C)C)O)O)C)O)C)O)O
Ajuga decumbens Thunb.	herbid_1198	4207	Ajugalactone	[C@H]1([C@@H](C[C@@H]2[C@](C1)([C@@H]1C(=CC2=O)[C@]2([C@](C(=O)C1)([C@H](CC2)C(C)(C1CC(=C(C(=O)O1)C)CC)O)C)O)C)O)O
Ajuga decumbens Thunb.	herbid_1198	5269	Cysterone	[C@H]1([C@@H](C[C@@H]2[C@](C1)([C@@H]1C(=CC2=O)[C@]2([C@](CC1)([C@H](CC2)[C@@]([C@@H](C[C@H]1[C@@H](C(=O)O[C@@H]1C)C)O)(C)O)C)O)C)O)O
Ajuga decumbens Thunb.	herbid_1198	5382	8-Acetylharpagide	[C@@]12([C@H]([C@@H](OC=C1)OC1O[C@@H]([C@H]([C@H]([C@H]1O)O)O)CO)[C@@](C[C@H]2O)(OC(=O)C)C)O
Hydrastis canadensis	herbid_1199	52	Berberastine	c12c(cc3c(c1)C(C[n+937]1c3cc3c(c1)c(c(cc3)OC)OC)O)OCO2
Potentilla chinensis	herbid_120	10059	quercetin	c1(c(O)c(=O)c2c(O)cc(O)cc2o1)c1cc(O)c(O)cc1
Potentilla chinensis	herbid_120	10479	ursolic,,acid	C(=O)(O)C12CC[C@]3([C@@]4(CCC5C([C@@H](O)[CH]C[C@@]5(C4CC=C3C2[C@H]([C@@H](CC1)C)C)C)(C)C)C)C
Potentilla chinensis	herbid_120	10670	oleanoic,acid	C(=O)(C12CC[C@]3([C@@]4(CCC5C(CCC[C@@]5([C@H]4CC=C3C2CC(CC1)(C)C)C)(C)C)C)C)O
Potentilla chinensis	herbid_120	11121	2alpha,3alpha-dihydroxyurs-12-en-28-oic,,acid	[C@@H]1([C@H](C(C2[C@](C1)(C1[C@@](CC2)([C@]2(C(=CC1)C1[C@@](CC2)(CC[C@H]([C@@H]1C)C)C(=O)O)C)C)C)(C)C)O)O
Potentilla chinensis	herbid_120	11566	3-oxo-12-ursen-28-oic,acid	C1(=O)CC[C@]2(C(C1(C)C)CC[C@@]1(C)[C@]3(C)CC[C@@]4(C(=O)O)CC[C@@H](C)[C@H](C)[C@H]4C3=CC[C@H]21)C
Potentilla chinensis	herbid_120	13332	corosolic,acid	C1(C(C(C2C(C1)(C1C(CC2)(C2(C(=CC1)C1C(CC2)(CCC(C1C)C)C(=O)O)C)C)C)(C)C)O)O
Potentilla chinensis	herbid_120	15171	ursolic,acid	CC12CC[C@@H](C(C1CC[C@@]1(C2CC=C2[C@]1(CC[C@@]1([C@H]2[C@H]([C@@H](CC1)C)C)C(=O)O)C)C)(C)C)O
Potentilla chinensis	herbid_120	18955	Gallic acid	c1(cc(c(c(c1)O)O)O)C(=O)O
Potentilla chinensis	herbid_120	2719	Kaempferol	c1c(cc2c(c1O)c(=O)c(c(o2)c1ccc(cc1)O)O)O
Potentilla chinensis	herbid_120	4682	ursolic acid	C(=O)([C@]12CC[C@]3([C@@]4(CC[C@@H]5C([C@@H](O)CC[C@@]5([C@H]4CC=C3[C@@H]2[C@H]([C@@H](CC1)C)C)C)(C)C)C)C)O
Potentilla chinensis	herbid_120	4699	ursolic acid	C(=O)([C@]12CC[C@]3([C@@]4(CC[C@@H]5C([C@@H](O)CC[C@@]5([C@H]4CC=C3[C@@H]2[C@H]([C@@H](CC1)C)C)C)(C)C)C)C)O
Potentilla chinensis	herbid_120	5663	delta 7-stigmastenol	[C@H]12C[C@H](CC[C@@]1([C@@H]1C(CC2)C2[C@](CC1)([C@H](CC2)[C@H](C)CC[C@@H](CC)C(C)C)C)C)O
Potentilla chinensis	herbid_120	6415	3-Epiursolic Acid	CC1CC[C@@]2(CC[C@@]3(C(=CCC4[C@]3(CCC3[C@@]4(CC[C@H](C3(C)C)O)C)C)[C@@H]2[C@H]1C)C)C(=O)O
Potentilla chinensis	herbid_120	7559	crategolic acid	[C@@H]1([C@@H](C(C2[C@](C1)(C1[C@@](CC2)([C@]2(C(=CC1)C1[C@@](CC2)(CCC(C1)(C)C)C(=O)O)C)C)C)(C)C)O)O
Potentilla chinensis	herbid_120	8682	3-epicorosolic,acid	C(=O)(O)C12CC[C@]3([C@@]4(CC[C@H]5C([C@H](O)[C@@H]([CH][C@@]5([C@H]4CC=C3[C@@H]2[C@H]([C@@H](CC1)C)C)C)O)(C)C)C)C
Potentilla chinensis	herbid_120	9258	betulinic,acid	C(=O)(C12CC[C@@]3(C)[C@]4(C)CC[C@H]5C(C)(C)[C@@H](O)CC[C@]5(C)[C@H]4CC[C@@H]3[C@H]1[C@H](C(=C)C)CC2)O
Potentilla chinensis	herbid_120	9375	2alpha-hydroxyursolic,acid	C(=O)(C12CC[C@]3([C@@]4(CCC5C([C@@H](O)[C@@H](C[C@@]5([C@H]4CC=C3[C@@H]2[C@H]([C@@H](CC1)C)C)C)O)(C)C)C)C)O
Potentilla chinensis	herbid_120	9552	2alpha-hydroxyoleanolic,acid	C(=O)(C12CC[C@]3([C@@]4(CC[C@H]5C([C@@H](O)[C@@H](C[C@@]5([C@H]4CC=C3[C@@H]2CC(CC1)(C)C)C)O)(C)C)C)C)O
Potentilla chinensis	herbid_120	9965	beta-sitosterol	C1[C@@H](CC2[C@](C1)([C@@H]1[C@@H](CC2)[C@H]2[C@](CC1)([C@H](CC2)C(C)CCC(CC)C(C)C)C)C)O
Solanum lyratum Thunb.	herbid_1200	14059	Solasonine	C1[C@@H](CC2=CCC3C([C@]2(C1)C)CC[C@]1(C3CC2C1C(C1(O2)NCC(CC1)C)C)C)OC1O[C@@H]([C@@H]([C@H]([C@H]1O[C@@H]1O[C@@H]([C@@H]([C@H]([C@H]1O)O)O)C)O[C@@H]1O[C@@H]([C@H]([C@H]([C@H]1O)O)O)CO)O)CO
Solanum lyratum Thunb.	herbid_1200	14073	Solasonine	C1[C@@H](CC2=CCC3C([C@]2(C1)C)CC[C@]1(C3CC2C1C(C1(O2)NCC(CC1)C)C)C)OC1O[C@@H]([C@@H]([C@H]([C@H]1O[C@@H]1O[C@@H]([C@@H]([C@H]([C@H]1O)O)O)C)O[C@@H]1O[C@@H]([C@H]([C@H]([C@H]1O)O)O)CO)O)CO
Solanum lyratum Thunb.	herbid_1200	14092	Solanidine	C1[C@@H](CC2=CCC3C([C@]2(C1)C)CC[C@]1(C3CC2C1C(C1(N2CC(CC1)C)C)C)C)O
Solanum lyratum Thunb.	herbid_1200	14099	Solandulcidine	C1[C@@H](C[C@H]2[C@](C1)([C@@H]1[C@@H](CC2)[C@H]2[C@](CC1)([C@@H]1[C@H](C2)O[C@]2([C@H]1C)NC[C@@H](CC2)C)C)C)O
Solanum lyratum Thunb.	herbid_1200	16447	Aspidistrin	[C@@H]1([C@H]([C@@H](OC[C@H]1O)O[C@H]1[C@H]([C@@H](O[C@@H]([C@H]1O)CO)OC1[C@H]([C@H]([C@@H](O[C@@H]1CO)OC1CC2=CCC3C([C@]2(CC1)C)CC[C@]1(C3CC2C1C(C1(O2)CCC(CO1)C)C)C)O)O)O[C@H]1[C@@H]([C@@H]([C@@H]([C@H](O1)CO)O)O)O)O)O
Solanum lyratum Thunb.	herbid_1200	17318	Columbin	C1=C[C@]2(C3(C([C@@H]1OC2=O)[C@]1([C@@H](CC3)C(=O)O[C@@H](C1)c1cocc1)C)C)O
Solanum lyratum Thunb.	herbid_1200	747	Solamarine	C1[C@@H](CC2=CCC3C([C@]2(C1)C)CC[C@]1(C3CC2C1C(C1(O2)NCC(CC1)C)C)C)OC1O[C@@H]([C@H]([C@H]([C@H]1O[C@@H]1O[C@@H]([C@@H]([C@H]([C@H]1O)O)O)C)O)OC1O[C@@H]([C@@H]([C@H]([C@H]1O)O)O)C)CO
Solanum lyratum Thunb.	herbid_1200	749	Soladulcidine	C1[C@@H](CC2[C@](C1)(C1[C@@H](CC2)C2[C@](CC1)(C1C(C2)OC2([C@H]1C)NCC(CC2)C)C)C)O
Lilium brownii F. E. Brown var. colchesteri Wils	herbid_1201	17301	Colchicine	COc1c(OC)c(c2c(c1)CC[C@@H](c1c2ccc(c(=O)c1)OC)NC(=O)C)OC
Lilium brownii F. E. Brown var. colchesteri Wils	herbid_1201	18453	Emodin	c1(cc(cc2c1C(=O)c1c(C2=O)cc(cc1O)O)C)O
Lilium brownii F. E. Brown var. colchesteri Wils	herbid_1201	1980	Neohyacinthoside	[C@H]1([C@H]([C@H]([C@H]([C@H](O1)OCC1[C@H]([C@H]([C@H]([C@@H](O1)O[C@@H]1[C@@H]([C@H](O[C@H]([C@@H]1O)OC1[C@H]([C@@H]([C@@H](O[C@@H]1CO)OC1CC2=CCC3C(C2(CC1)C)CCC1(C3CC2C1C(C1N2CC(CC1)C)C)C)OC1O[C@@H]([C@@H]([C@H]([C@H]1O)O)O)C)O)CO)O)O)O)O)O)O)O)CO
Lilium brownii F. E. Brown var. colchesteri Wils	herbid_1201	26755	Brownioside	C1[C@@H](CC2=CC[C@@H]3[C@@H]([C@]2(C1)C)CC[C@]1([C@@H]3C[C@H]2[C@@H]1[C@@H]([C@]1(O2)CC[C@@H](CO1)COC(=O)C[C@@](CC(=O)O)(C)O)C)C)O[C@@H]1O[C@@H]([C@H]([C@@H]([C@H]1O[C@H]1[C@@H]([C@@H]([C@H]([C@@H](O1)C)O)O)O)O)O)CO
Lilium brownii F. E. Brown var. colchesteri Wils	herbid_1201	30796	26-O-β-D-Glucopyranosyl-3β,26-dihydroxy-Δ5-choleslen-16,22-dioxo-3-O-α-L-rhamnopyranosyl-(1→2)-β-D-glucopyranoside	C1[C@@H](CC2=CC[C@@H]3[C@@H]([C@]2(C1)C)CC[C@]1([C@@H]3CC(=O)[C@@H]1[C@@H](C(=O)CC[C@@H](C)CO[C@@H]1O[C@@H]([C@H]([C@@H]([C@H]1O)O)O)CO)C)C)O[C@@H]1O[C@@H]([C@H]([C@@H]([C@H]1O[C@@H]1O[C@H]([C@@H]([C@H]([C@H]1O)O)O)C)O)O)CO
Lilium brownii F. E. Brown var. colchesteri Wils	herbid_1201	3259	26-O-beta-D-Glucopyranosyl-3beta,26-dihydroxy-choleslen-16,22-dioxo-3-O-alpha-L-rhamnopyranosyl-(1-2)-beta-D-glucopyranoside	C1[C@@H](CC2[C@](C1)(C1C(CC2)C2[C@](CC1)(C(C(=O)C2)C(C(=O)CCC(C)COC1O[C@@H]([C@H]([C@H]([C@H]1O)O)O)CO)C)C)C)OC1O[C@@H]([C@H]([C@H]([C@H]1OC1O[C@@H]([C@@H]([C@H]([C@H]1O)O)O)C)O)O)CO
Lilium brownii F. E. Brown var. colchesteri Wils	herbid_1201	3260	26-O-beta-D-Glucopyranosyl-3beta,26-dihydroxy-5-choleslen-16,22-dioxo-3-O-alpha-L-rhamnopyrano-syl-(1-2)-beta-D-glucopyranoside	C1[C@@H](CC2=CCC3C([C@]2(C1)C)CC[C@]1(C3CC(=O)C1C(C(=O)CCC(C)COC1O[C@@H]([C@H]([C@H]([C@H]1O)O)O)CO)C)C)OC1O[C@@H]([C@H]([C@H]([C@H]1OC1O[C@@H]([C@@H]([C@H]([C@H]1O)O)O)C)O)O)CO
Lilium brownii F. E. Brown var. colchesteri Wils	herbid_1201	469	Stigmasterol	C1C(CC2=CCC3C([C@]2(C1)C)CC[C@]1(C3CCC1C(C)/C=C/C(C(C)C)CC)C)O
Lilium brownii F. E. Brown var. colchesteri Wils	herbid_1201	472	Stigmasterol	C1C(CC2=CCC3C([C@]2(C1)C)CC[C@]1(C3CCC1C(C)/C=C/C(C(C)C)CC)C)O
Lupinus albus	herbid_1202	11138	wighteone	c1(c(c(c2c(c1)occ(c2=O)c1ccc(cc1)O)O)CC=C(C)C)O
Lupinus albus	herbid_1202	14135	Multiflorine	C1(=O)C=CN2[C@H](C1)[C@H]1CN3[C@H]([C@@H](C2)C1)CCCC3
Lupinus albus	herbid_1202	20768	Luteone	C(=C(C)C)Cc1c(O)cc2c(c1O)c(=O)c(c1c(O)cc(cc1)O)co2
Lupinus albus	herbid_1202	2616	Lupanine	C1CCC(=O)N2C1C1CN3C(CCCC3)C(C2)C1
Lupinus albus	herbid_1202	2619	Lupanine	C1CCC(=O)N2C1C1CN3C(CCCC3)C(C2)C1
Dictamnus albus	herbid_1203	22161	Obaculactone	o1ccc(c1)C1C2([C@]3([C@@H](C(=O)O1)O3)[C@]1(C(CC2)[C@]23C(CC1=O)C(O[C@H]2CC(=O)OC3)(C)C)C)C
Dictamnus albus	herbid_1203	32921	Isodictamnine	c1ccc2c(c1)c(=O)c1c(n2C)occ1
Dictamnus albus	herbid_1203	37276	Preskimmianine	c1(c(c(=O)[nH]c2c1ccc(c2OC)OC)CC=C(C)C)OC
Dictamnus albus	herbid_1203	772	Skimmianine	c1c(c(c2c(c1)c(c1c(n2)occ1)OC)OC)OC
Dictamnus albus	herbid_1203	777	Skimmianine	c1c(c(c2c(c1)c(c1c(n2)occ1)OC)OC)OC
Paeonia albiflora	herbid_1204	109	Benzoic acid	c1cccc(c1)C(=O)O
Paeonia albiflora	herbid_1204	1647	Paeonol	c1c(ccc(c1O)C(=O)C)OC
Paeonia albiflora	herbid_1204	1648	Paeonin	[ClH+191]
Paeonia albiflora	herbid_1204	1649	Paeonilactone A	C12C(C[C@](C(=O)C1)(C)O)OC(=O)C2C
Paeonia albiflora	herbid_1204	1654	Paeoniflorin	c1ccc(cc1)C(=O)OCC12[C@]3(C[C@@H]1[C@]1(C[C@]3(C)OC2O1)O)O[C@H]1[C@@H]([C@@H]([C@@H]([C@H](O1)CO)O)O)O
Paeonia albiflora	herbid_1204	1658	Paeoniflorigenone	c1(ccccc1)C(=O)OCC1[C@@H]2C[C@@]3([C@](CC2=O)(O[C@@H]1O3)C)O
Paeonia albiflora	herbid_1204	1707	Oxypaeoniflorin	c1(ccc(cc1)C(=O)OCC12[C@@]3(C[C@@H]1[C@]1(C[C@]3(C)O[C@H]2O1)O)O[C@H]1[C@@H]([C@@H]([C@@H]([C@H](O1)CO)O)O)O)O
Paeonia albiflora	herbid_1204	3573	Eugeniin	c1(c(c2c(cc1O)C(=O)OCC1OC(C(C(C1OC(=O)c1cc(c(c(c21)O)O)O)OC(=O)c1cc(c(c(c1)O)O)O)OC(=O)c1cc(c(c(c1)O)O)O)OC(=O)c1cc(c(c(c1)O)O)O)O)O
Paeonia albiflora	herbid_1204	3982	Albiflorin	[C@]12(C[C@@H]3[C@](C[C@@]1(OC(=O)C23COC(=O)c1ccccc1)C)(C)O)OC1O[C@@H]([C@H]([C@H]([C@H]1O)O)O)CO
Paeonia albiflora	herbid_1204	826	beta-Sitosterol	C1[C@@H](CC2=CCC3C([C@]2(C1)C)CC[C@]1(C3CC[C@@H]1C(CCC(CC)C(C)C)C)C)O
Amomum kravanh Pierre ex Gagnep.	herbid_1205	157	delta-Terpineol	C=C1CCC(CC1)C(C)(C)O
Amomum kravanh Pierre ex Gagnep.	herbid_1205	171	alpha-Teripineol	CC1=CCC(CC1)C(C)(C)O
Linum album Kotschy ex Boiss	herbid_1206	14850	beta-Peltatin A methyl ether	c12c(cc3c(c1OC)C[C@@H]1[C@@H]([C@@H]3c3cc(c(c(c3)OC)OC)OC)C(=O)OC1)OCO2
Linum album Kotschy ex Boiss	herbid_1206	14855	beta-Peltatin	O1COc2c1c(c1c(c2)C([C@@H]2C(C1)COC2=O)c1cc(c(c(c1)OC)OC)OC)O
Linum album Kotschy ex Boiss	herbid_1206	14857	alpha-Peltatin	c12c(cc3c(c1O)C[C@@H]1[C@@H]([C@@H]3c3cc(c(c(c3)OC)O)OC)C(=O)OC1)OCO2
Linum album Kotschy ex Boiss	herbid_1206	28235	4-Demethyl-podophyllotoxin	[C@H]12[C@@H]([C@H](c3c([C@H]1c1cc(c(c(c1)OC)O)OC)cc1c(c3)OCO1)O)COC2=O
Sophora vicllfolia Hance	herbid_1207	14035	Sophoramine	C1CN2C3C(C1)Cn1c(C3CCC2)cccc1=O
Sophora vicllfolia Hance	herbid_1207	14037	Sophoramine	C1CN2C3C(C1)Cn1c(C3CCC2)cccc1=O
Sophora vicllfolia Hance	herbid_1207	14045	Sophocarpine	C1CN2C3[C@H](C1)CN1[C@@H](C3CCC2)CC=CC1=O
Sophora vicllfolia Hance	herbid_1207	1691	Oxysophocarpine	C1CC[N+937]2(C3C1CN1C(C3CCC2)CC=CC1=O)[OH+191]
Sophora vicllfolia Hance	herbid_1207	1713	Oxymatrine	C1CC[N+937]2(C3C1CN1[C@@H](C3CCC2)CCCC1=O)[OH+191]
Sophora vicllfolia Hance	herbid_1207	1717	Oxymatrine	C1CC[N+937]2(C3C1CN1[C@@H](C3CCC2)CCCC1=O)[OH+191]
Sophora vicllfolia Hance	herbid_1207	2515	Matrine	C1CCN2[C@H]3[C@@H]1CN1[C@@H]([C@H]3CCC2)CCCC1=O
Sophora vicllfolia Hance	herbid_1207	2520	Matrine	C1CCN2[C@H]3[C@@H]1CN1[C@@H]([C@H]3CCC2)CCCC1=O
Sophora vicllfolia Hance	herbid_1207	32089	(-)-9α-Hydroxylsophocarpine	C1CCN2[C@H]3[C@@H]1CN1[C@@H]([C@H]3C[C@@H](C2)O)CC=CC1=O
Sophora vicllfolia Hance	herbid_1207	32090	(-)-12β-Hydroxylsophocarpine	C1CCN2[C@H]3[C@@H]1CN1[C@@H]([C@H]3CCC2)[C@@H](C=CC1=O)O
Sophora vicllfolia Hance	herbid_1207	32091	(-)-14β-Hydroxylsophoridine	C1CCN2[C@H]3[C@@H]1CN1[C@@H]([C@H]3CCC2)CC[C@@H](C1=O)O
Sophora vicllfolia Hance	herbid_1207	35240	Miyabenol C	c1(ccc(cc1)[C@@H]1Oc2c([C@@H]1c1cc(cc(c1)O)O)c(cc(c2)O)[C@H]1[C@@H](Oc2c1c(cc(c2)O)/C=C/c1ccc(cc1)O)c1ccc(cc1)O)O
Sophora vicllfolia Hance	herbid_1207	4046	Diosmin	c1c(cc2c(c1O)c(=O)cc(o2)c1ccc(c(c1)O)OC)O[C@@H]1O[C@@H]([C@H]([C@H]([C@H]1O)O)O)CO[C@@H]1O[C@@H]([C@@H]([C@H]([C@H]1O)O)O)C
Sophora vicllfolia Hance	herbid_1207	4058	Diosmin	c1c(cc2c(c1O)c(=O)cc(o2)c1ccc(c(c1)O)OC)O[C@@H]1O[C@@H]([C@H]([C@H]([C@H]1O)O)O)CO[C@@H]1O[C@@H]([C@@H]([C@H]([C@H]1O)O)O)C
Sophora vicllfolia Hance	herbid_1207	4061	Diosmetin	c1c(cc2c(c1O)c(=O)cc(o2)c1ccc(c(c1)O)OC)O
Sophora vicllfolia Hance	herbid_1207	4064	Diosmetin	c1c(cc2c(c1O)c(=O)cc(o2)c1ccc(c(c1)O)OC)O
Sophora vicllfolia Hance	herbid_1208	24307	7,3',4'-Trihydroxyflavone	c1(ccc2c(c1)oc(cc2=O)c1cc(c(cc1)O)O)O
Sophora vicllfolia Hance	herbid_1208	4342	4',7-Dihydroxyflavone	c1cc2c(cc1O)oc(cc2=O)c1ccc(cc1)O
Sophora vicllfolia Hance	herbid_1209	4046	Diosmin	c1c(cc2c(c1O)c(=O)cc(o2)c1ccc(c(c1)O)OC)O[C@@H]1O[C@@H]([C@H]([C@H]([C@H]1O)O)O)CO[C@@H]1O[C@@H]([C@@H]([C@H]([C@H]1O)O)O)C
Sophora vicllfolia Hance	herbid_1209	4047	Diosmin	c1c(cc2c(c1O)c(=O)cc(o2)c1ccc(c(c1)O)OC)O[C@@H]1O[C@@H]([C@H]([C@H]([C@H]1O)O)O)CO[C@@H]1O[C@@H]([C@@H]([C@H]([C@H]1O)O)O)C
Centella asiatica	herbid_121	10087	quercetin	c1(c(O)c(=O)c2c(O)cc(O)cc2o1)c1cc(O)c(O)cc1
Centella asiatica	herbid_121	10132	isochlorogenic,acid	c1(c(ccc(c1)/C=C/C(=O)OC1CC(C[C@H](C1O)OC(=O)/C=C\c1ccc(c(c1)O)O)(C(=O)O)O)O)O
Centella asiatica	herbid_121	10380	madecassoside	[C@@H]1([C@@H]([C@@](C2[C@](C1)(C1[C@@](C[CH]2)([C@]2(C(=CC1)C1[C@@](CC2)(CC[C@H]([C@@H]1C)C)C(=O)O)C)C)C)(C)CO)O)O
Centella asiatica	herbid_121	10394	quercetin-3-o-beta-d-glucuronide	c1(cc(c2c(c1)oc(c(c2=O)OC1C(C(C(C(O1)C(=O)O)O)O)O)c1ccc(c(c1)O)O)O)O
Centella asiatica	herbid_121	10544	3,4-di-o-caffeoylquinic,acid	C1[C@H]([C@H]([C@@H](C[C@]1(O)C(=O)O)OC(=O)/C=C/c1ccc(c(c1)O)O)OC(=O)/C=C/c1ccc(c(c1)O)O)O
Centella asiatica	herbid_121	10636	4,5-di-o-caffeoyl,quinic,acid	C1(CC(CC(C1OC(=O)/C=C/c1cc(c(cc1)O)O)OC(=O)/C=C/c1cc(c(cc1)O)O)(O)C(=O)O)O
Centella asiatica	herbid_121	10703	3-caffeoylquinic,acid	C1C(C(C(CC1(O)C(=O)O)O)O)OC(=O)/C=C/c1ccc(c(c1)O)O
Centella asiatica	herbid_121	10786	3,5-dicaffeoyl-4-malonylquinic,acid	C1[C@](C[C@H]([C@H]([C@@H]1OC(=O)/C=C/c1cc(c(cc1)O)O)OC(=O)CC(=O)O)OC(=O)/C=C/c1cc(c(cc1)O)O)(O)C(=O)O
Centella asiatica	herbid_121	10943	quercetin,3-o-b-d-glucuronide	c1(c(c(=O)c2c(O)cc(O)cc2o1)OC1[C@H](O)[C@@H](O)[C@H](O)[C@H](O1)C(=O)O)c1cc(O)c(O)cc1
Centella asiatica	herbid_121	11482	castillicetin	c1(cc(c2c(c1)oc(c(c2=O)OC(=O)/C=C\c1cc(c(cc1)O)O)c1ccc(c(c1)O)O)O)O
Centella asiatica	herbid_121	11869	castilliferol	c1(cc(c2c(c1)oc(c(c2=O)OC(=O)/C=C\c1cc(c(cc1)O)O)c1ccc(c(c1)O)O)O)O
Centella asiatica	herbid_121	12177	asiaticoside,c	[C@@H]1([C@@H]([C@](C2[C@](C1)([C@@H]1[C@@](CC2)([C@]2(C(=CC1)C1C(C[C@H]2C)[C@@H](C[C@H]([C@@H]1C)C)C(=O)O[C@@H]1C[C@@H]([C@H]([C@@H]([C@H]1O)O)O)CO[C@@H]1O[C@@H]([C@H]([C@@H]([C@H]1O)O)OC1[C@@H]([C@@H]([C@H]([C@H](O1)C)O)O)O)CO)C)C)C)(CO)C)O)O
Centella asiatica	herbid_121	12907	neo-chlorogenic,acid	c1cc(c(cc1/C=C\C(=O)O[C@H]1C[C@](C[C@H]([C@@H]1O)O)(C(=O)O)O)O)O
Centella asiatica	herbid_121	12928	asiaticoside-b	C1([C@@H]([C@@](C2[C@](C1)(C1[C@@](CC2O)(C2(C(=CC1)[C@H]1[C@@](CC2)(CCC([CH]1)(C)C)C(=O)O[C@@H]1C([C@@H]([C@H](C(O1)CO[C@@H]1C([C@H]([C@@H](C(O1)CO)OO[C@@H]1C(C([C@H](C(O1)C)O)O)O)O)O)O)O)O)C)C)C)(C)CO)O)O
Centella asiatica	herbid_121	13031	3-o-caffeoylquinic,acid	O[C@H]1[C@H]([C@@H](C[C@@](O)(C1)C(=O)O)OC(=O)/C=C/c1cc(c(cc1)O)O)O
Centella asiatica	herbid_121	13040	xanthene-9-carboxylic,acid	C1(c2ccccc2Oc2ccccc12)C(=O)O
Centella asiatica	herbid_121	13233	chlorogenic,acid	C1[C@@](C[C@H]([C@H]([C@@H]1OC(=O)/C=C\c1ccc(c(c1)O)O)O)O)(C(=O)O)O
Centella asiatica	herbid_121	13380	kaempferol,3-o-b-d-glucuronide	c1(c(c(=O)c2c(O)cc(O)cc2o1)OC1[C@H](O)[C@@H](O)[C@H](O)[C@H](O1)C(=O)O)c1ccc(O)cc1
Centella asiatica	herbid_121	13434	3,4-di-o-caffeoyl,quinic,acid	C1[C@H]([C@H]([C@@H](C[C@@]1(C(=O)O)O)OC(=O)/C=C/c1ccc(c(c1)O)O)OC(=O)/C=C/c1ccc(c(c1)O)O)O
Centella asiatica	herbid_121	13513	3,5-di-o-caffeoylquinic,acid	C1[C@H]([C@H]([C@@H](C[C@]1(O)C(=O)O)OC(=O)/C=C/c1ccc(c(c1)O)O)O)OC(=O)/C=C/c1cc(c(cc1)O)O
Centella asiatica	herbid_121	13529	1,5-di-o-caffeoylquinic,acid	C1C(CC(C(C1OC(=O)/C=C\c1ccc(c(c1)O)O)O)O)(OC(=O)/C=C/c1ccc(c(c1)O)O)C(=O)O
[truncated: 26,332 more rows]

## Sheet: Table S2
The anti-cancer drugs in the phases of approved, clinical and preclinical were colored by green,red and gray,respectively. The predicted active compounds were colored by blue.
Drug number	Drug name	Similes	Development phase	ALogP	IsChiral	Molecular_Weight	Num_RotatableBonds	Num_Rings	Num_AromaticRings	Num_H_Acceptors	Num_H_Donors	Molecular_FractionalPolarSurfaceArea
approved1	Indium In 111 pentetreotide	[111In+3].[H][C@](CO)(NC(=O)[C@@H]1CSSC[C@H](NC(=O)[C@@H](Cc2ccccc2)NC(=O)CN(CCN(CCN(CC(O)=O)CC([O-])=O)CC([O-])=O)CC([O-])=O)C(=O)N[C@@H](Cc2ccccc2)C(=O)N[C@H](Cc2c[nH]c3ccccc23)C(=O)N[C@@H](CCCCN)C(=O)N[C@@]([H])([C@@H](C)O)C(=O)N1)[C@@H](C)O	approved	-9.042	1	1502.55	34	5	4	25	14	0.414
approved2	Levofolinate calcium	[Ca++].Nc1nc(=O)c2N(C=O)[C@@H](CNc3ccc(cc3)C(=O)N[C@@H](CCC([O-])=O)C([O-])=O)CNc2[nH]1	approved	-4.561	1	511.501	9	3	1	12	5	0.538
approved3	Calcium folinate	[Ca++].Nc1nc(=O)c2N(C=O)C(CNc3ccc(cc3)C(=O)N[C@@H](CCC([O-])=O)C([O-])=O)CNc2[nH]1	approved	-4.561	1	511.501	9	3	1	12	5	0.538
approved4	Ecteinascidin 743	[H][C@@]12[C@@H]3SC[C@]4(NCCc5cc(O)c(OC)cc45)C(=O)OC[C@H](N1[C@@H](O)[C@@H]1Cc4cc(C)c(OC)c(O)c4[C@H]2N1C)c1c2OCOc2c(C)c(OC(C)=O)c31	approved	4.566	1	761.837	4	9	3	15	4	0.282
approved5	Arglabin	[H][C@@]12[C@H]3OC(=O)C(=C)[C@@H]3CC[C@]3(C)O[C@]13CC=C2C |c:19|	approved	1.966	1	246.302	0	4	0	3	0	0.171
approved6	Dexamethasone	[H][C@@]12C[C@@H](C)[C@](O)(C(=O)CO)[C@@]1(C)C[C@H](O)[C@@]1(F)[C@@]2([H])CCC2=CC(=O)C=C[C@]12C |c:28,t:24|	approved	1.708	1	392.461	2	4	0	5	3	0.254
approved7	Depomedroxyprogesterone acetate	[H][C@@]12C[C@H](C)C3=CC(=O)CC[C@]3(C)[C@@]1([H])CC[C@@]1(C)[C@@]2([H])CC[C@]1(OC(C)=O)C(C)=O |t:5|	approved	3.755	1	386.524	3	4	0	4	0	0.156
approved8	Exemestane	[H][C@@]12CC(=C)C3=CC(=O)C=C[C@]3(C)[C@@]1([H])CC[C@]1(C)C(=O)CC[C@@]21[H] |c:9,t:5|	approved	3.606	1	296.403	0	4	0	2	0	0.118
approved9	Nabilone	[H][C@@]12CC(=O)CC[C@@]1([H])C(C)(C)Oc1cc(cc(O)c21)C(C)(C)CCCCCC |r|	approved	6.055	1	372.541	6	3	1	3	1	0.118
approved10	Cyproterone acetate	[H][C@@]12CC[C@](OC(C)=O)(C(C)=O)[C@@]1(C)CC[C@@]1([H])[C@@]2([H])C=C(Cl)C2=CC(=O)[C@@H]3C[C@@H]3[C@]12C |t:22,25|	approved	3.314	1	416.938	3	5	0	4	0	0.156
approved11	Androstanazole	[H][C@@]12CC[C@]3([H])[C@]([H])(CC[C@@]4(C)[C@@]3([H])CC[C@]4(C)O)[C@@]1(C)Cc1cn[nH]c1C2	approved	3.849	1	328.492	0	5	1	2	2	0.15
approved12	Abiraterone acetate	[H][C@@]12CC=C3C[C@H](CC[C@]3(C)[C@@]1([H])CC[C@]1(C)C(=CC[C@@]21[H])c1cccnc1)OC(C)=O |c:19,t:3|	approved	4.602	1	391.546	3	5	1	3	0	0.102
approved13	DELTA9-Tetrahydrocannabinol	[H][C@@]12CCC(C)=C[C@@]1([H])c1c(O)cc(CCCCC)cc1OC2(C)C |c:5|	approved	6.109	1	314.462	4	3	1	2	1	0.09
approved14	4-Hydroxyandrostenedione	[H][C@@]12CCC3=C(O)C(=O)CC[C@]3(C)[C@@]1([H])CC[C@]1(C)C(=O)CC[C@@]21[H] |c:4|	approved	3.036	1	302.408	0	4	0	3	1	0.186
approved15	Prednisolone	[H][C@@]12CCC3=CC(=O)C=C[C@]3(C)[C@@]1([H])[C@@H](O)C[C@@]1(C)[C@@]2([H])CC[C@]1(O)C(=O)CO |c:8,t:4|	approved	1.26	1	360.444	2	4	0	5	3	0.273
approved16	17-Methyltestosterone	[H][C@@]12CCC3=CC(=O)CC[C@]3(C)[C@@]1([H])CC[C@@]1(C)[C@@]2([H])CC[C@]1(C)O |t:4|	approved	3.678	1	302.451	0	4	0	2	1	0.122
approved17	Testosterone propionate	[H][C@@]12CCC3=CC(=O)CC[C@]3(C)[C@@]1([H])CC[C@]1(C)[C@H](CC[C@@]21[H])OC(=O)CC |t:4|	approved	4.519	1	344.488	3	4	0	3	0	0.127
approved18	Testosterone enanthate	[H][C@@]12CCC3=CC(=O)CC[C@]3(C)[C@@]1([H])CC[C@]1(C)[C@H](CC[C@@]21[H])OC(=O)CCCCCC |t:4|	approved	6.344	1	400.594	7	4	0	3	0	0.107
approved19	Vindesine	[H][C@@]12N3CC[C@@]11c4cc(c(OC)cc4N(C)[C@@]1([H])[C@](O)([C@H](O)[C@]2(CC)C=CC3)C(N)=O)[C@]1(C[C@@H]2C[N@](CCc3c1[nH]c1ccccc31)C[C@](O)(CC)C2)C(=O)OC |r,c:29|	approved	3.654	1	753.926	7	9	3	10	5	0.228
approved20	Vinflunine	[H][C@@]12N3CC[C@@]11c4cc(c(OC)cc4N(C)[C@@]1([H])[C@](O)([C@H](OC(C)=O)[C@]2(CC)C=CC3)C(=O)OC)[C@]1(C[C@H]2C[C@H](CN(C2)Cc2c1[nH]c1ccccc21)C(C)(F)F)C(=O)OC |c:32|	approved	4.991	1	816.929	10	9	3	11	2	0.176
approved21	Vinorelbine	[H][C@@]12N3CC[C@@]11c4cc(c(OC)cc4N(C)[C@@]1([H])[C@](O)([C@H](OC(C)=O)[C@]2(CC)C=CC3)C(=O)OC)[C@]1(C[C@H]2CN(CC(CC)=C2)Cc2c1[nH]c1ccccc21)C(=O)OC |c:32,48|	approved	5.397	1	778.932	10	9	3	11	2	0.18
approved22	Tc-99m-Tektrotyde	[H][C@](CO)(NC(=O)[C@@H]1CSSC[C@H](NC(=O)[C@@H](Cc2ccccc2)NC(=O)c2ccc(NN=[99Tc]34(OC(=O)CN3CCN4CC(O)=O)N(CCNCC(O)=O)CC(O)=O)nc2)C(=O)N[C@@H](Cc2ccc(O)cc2)C(=O)N[C@H](Cc2c[nH]c3ccccc23)C(=O)N[C@@H](CCCCN)C(=O)N[C@@]([H])([C@@H](C)O)C(=O)N1)[C@@H](C)O	approved	-8.289	1	1615.66	31	8	5	30	19	0.411
approved23	Peplomycin	[H][C@](NC(=O)[C@@H](C)[C@H](O)[C@@H](C)NC(=O)[C@@]([H])(NC(=O)c1nc(nc(N)c1C)[C@H](CC(N)=O)NC[C@H](N)C(N)=O)[C@@H](O[C@@H]1O[C@@H](CO)[C@@H](O)[C@H](O)[C@@H]1O[C@H]1O[C@H](CO)[C@@H](O)[C@H](OC(N)=O)[C@@H]1O)c1c[nH]cn1)([C@@H](C)O)C(=O)NCCc1nc(cs1)-c1nc(cs1)C(=O)NCCCN[C@@H](C)c1ccccc1	approved	-6.835	1	1473.59	38	7	5	30	21	0.485
approved24	Aureolic acid	[H][C@]1(Cc2cc3cc(O[C@H]4C[C@@H](O[C@H]5C[C@@H](O)[C@H](O)[C@@H](C)O5)[C@H](O)[C@@H](C)O4)c(C)c(O)c3c(O)c2C(=O)[C@H]1O[C@H]1C[C@@H](O[C@H]2C[C@@H](O[C@H]3C[C@](C)(O)[C@H](O)[C@@H](C)O3)[C@@H](O)[C@@H](C)O2)[C@H](O)[C@@H](C)O1)[C@H](OC)C(=O)[C@@H](O)[C@@H](C)O	approved	0.319	1	1085.15	15	8	2	24	11	0.35
approved25	Actinomycin D	[H][C@]1(NC(=O)c2ccc(C)c3oc4c(C)c(=O)c(N)c(C(=O)N[C@@]5([H])[C@@H](C)OC(=O)[C@H](C(C)C)N(C)C(=O)CN(C)C(=O)[C@@H]6CCCN6C(=O)[C@H](NC5=O)C(C)C)c4nc23)[C@@H](C)OC(=O)[C@H](C(C)C)N(C)C(=O)CN(C)C(=O)[C@@H]2CCCN2C(=O)[C@H](NC1=O)C(C)C	approved	0.364	1	1255.42	8	7	1	18	5	0.282
approved26	Paclitaxel	[H][C@]12[C@H](OC(=O)c3ccccc3)[C@]3(O)C[C@H](OC(=O)[C@H](O)[C@@H](NC(=O)c4ccccc4)c4ccccc4)C(C)=C([C@@H](OC(C)=O)C(=O)[C@]1(C)[C@@H](O)C[C@H]1OC[C@@]21OC(C)=O)C3(C)C |t:41|	approved	3.055	1	853.906	14	7	3	14	4	0.274
approved27	Docetaxel	[H][C@]12[C@H](OC(=O)c3ccccc3)[C@]3(O)C[C@H](OC(=O)[C@H](O)[C@@H](NC(=O)OC(C)(C)C)c4ccccc4)C(C)=C([C@@H](O)C(=O)[C@]1(C)[C@@H](O)C[C@H]1OC[C@@]21OC(C)=O)C3(C)C |t:39|	approved	2.586	1	807.879	13	6	2	14	5	0.287
approved28	Cabazitaxel	[H][C@]12[C@H](OC(=O)c3ccccc3)[C@]3(O)C[C@H](OC(=O)[C@H](O)[C@@H](NC(=O)OC(C)(C)C)c4ccccc4)C(C)=C([C@@H](OC)C(=O)[C@]1(C)[C@H](C[C@H]1OC[C@@]21OC(C)=O)OC)C3(C)C |t:39|	approved	3.403	1	835.932	15	6	2	14	3	0.246
approved29	Megestrol acetate	[H][C@]12CC[C@@]3(C)[C@@]([H])(CC[C@]3(OC(C)=O)C(C)=O)[C@]1([H])C=C(C)C1=CC(=O)CC[C@]21C |t:22,25|	approved	3.505	1	384.508	3	4	0	4	0	0.157
approved30	Chlormadinone acetate	[H][C@]12CC[C@@]3(C)[C@@]([H])(CC[C@]3(OC(C)=O)C(C)=O)C1C=C(Cl)C1=CC(=O)CC[C@]21C |t:21,24|	approved	3.428	1	404.927	3	4	0	4	0	0.155
approved31	Fulvestrant	[H][C@]12CC[C@]3(C)[C@@H](O)CC[C@@]3([H])[C@]1([H])[C@H](CCCCCCCCCS(=O)CCCC(F)(F)C(F)(F)F)Cc1cc(O)ccc21	approved	8.437	1	606.771	15	4	1	3	2	0.137
approved32	Methylprednisolone sodium succinate	[Na+].[H][C@@]12C[C@H](C)C3=CC(=O)C=C[C@]3(C)[C@@]1([H])[C@@H](O)C[C@@]1(C)[C@@]2([H])CC[C@]1(O)C(=O)COC(=O)CCC([O-])=O |c:9,t:5|	approved	0.262	1	496.525	7	4	0	8	2	0.386
approved33	Etoposide phosphate disodium salt	[Na+].[Na+].[H][C@]1(O[C@@H]2O[C@@H]3CO[C@@H](C)O[C@H]3[C@H](O)[C@H]2O)[C@H]2COC(=O)[C@@H]2[C@H](c2cc(OC)c(OP([O-])([O-])=O)c(OC)c2)c2cc3OCOc3cc12	approved	-1.497	1	712.5	7	7	2	16	2	0.491
approved34	Estramustine phosphate sodium	[Na+].[Na+].[H][C@]12CC[C@]3(C)[C@H](CC[C@@]3([H])[C@]1([H])CCc1cc(OC(=O)N(CCCl)CCCl)ccc21)OP([O-])([O-])=O	approved	3.131	1	564.347	8	4	1	6	0	0.393
approved35	Mono-L-aspartyl chlorin e6	[Na+].[Na+].[Na+].[Na+].CCc1c(C)c2cc3[nH]c(cc4nc([C@@H](CCC([O-])=O)[C@@H]4C)c(CC(=O)N[C@@H](CC([O-])=O)C([O-])=O)c4[nH]c(cc1n2)c(C)c4C([O-])=O)c(C)c3C=C	approved	1.072	1	801.703	12	5	3	9	5	0.515
approved36	Pemetrexed disodium	[Na+].[Na+].Nc1nc2[nH]cc(CCc3ccc(cc3)C(=O)N[C@@H](CCC([O-])=O)C([O-])=O)c2c(=O)[nH]1	approved	-1.804	1	471.374	9	3	2	8	4	0.584
approved37	Disodium pamidronate	[Na+].[Na+].NCCC(O)(P(O)([O-])=O)P(O)([O-])=O	approved	-5.016	1	279.033	4	0	0	8	4	0.899
approved38	Clodronate disodium	[Na+].[Na+].OP([O-])(=O)C(Cl)(Cl)P(O)([O-])=O	approved	-1.706	0	288.856	2	0	0	6	2	0.808
approved39	Mesna	[Na+].[O-]S(=O)(=O)CCS	approved	-2.227	0	164.179	2	0	0	4	1	0.841
approved40	Sodium glycididazole	[Na+].Cc1ncc(n1CCOC(=O)CN(CC([O-])=O)CC(=O)OCCn1c(C)ncc1[N+]([O-])=O)[N+]([O-])=O	approved	-2.216	0	519.398	16	2	2	13	0	0.506
approved41	Gallium nitrate	[O-][N+](=O)O[Ga](O[N+]([O-])=O)O[N+]([O-])=O	approved	6.312	0	255.738	6	0	0	9	0	0.904
approved42	Ukrain	[OH-].[OH-].[OH-].Cl.Cl.Cl.Cl.Cl.Cl.[H][C@]12[C@@H](O)Cc3cc4OCOc4cc3[C@@]1([H])[N+](C)(CCNP(=S)(NCC[N+]1(C)Cc3c4OCOc4ccc3[C@@]3([H])[C@@H](O)Cc4cc5OCOc5cc4[C@@]13[H])NCC[N+]1(C)Cc3c4OCOc4ccc3[C@@]3([H])[C@@H](O)Cc4cc5OCOc5cc4[C@@]13[H])Cc1c3OCOc3ccc21	approved	1.143	1	1522.14	12	18	6	19	9	0.237
approved43	Aprepitant	C[C@@H](O[C@H]1OCCN(Cc2n[nH]c(=O)[nH]2)[C@H]1c1ccc(F)cc1)c1cc(cc(c1)C(F)(F)F)C(F)(F)F	approved	4.635	1	534.427	8	4	2	5	2	0.168
approved44	(R)-Crizotinib	C[C@@H](Oc1cc(cnc1N)-c1cnn(c1)C1CCNCC1)c1c(Cl)ccc(F)c1Cl	approved	3.693	1	450.337	5	4	3	5	2	0.189
approved45	Metirosine	C[C@](N)(Cc1ccc(O)cc1)C(O)=O	approved	-1.536	1	195.215	3	1	1	4	3	0.404
approved46	16-Aza-epothilone B	C[C@H]1CCC[C@@]2(C)O[C@H]2C[C@H](NC(=O)C[C@H](O)C(C)(C)C(=O)[C@H](C)[C@H]1O)C(\C)=C\c1csc(C)n1	approved	3.132	1	506.698	2	3	1	6	3	0.266
approved47	5-Fluorodeoxyuridine	C[C@H]1O[C@H]([C@H](O)[C@@H]1O)n1cc(F)c(=O)[nH]c1=O	approved	-1.653	1	246.192	1	2	0	5	3	0.451
approved48	[18F]Choline	C[N+](C)(C[18F])CCO	approved	-1.436	0	121.163	3	0	0	1	1	0.134
approved49	Fosaprepitant dimeglumine	C[NH2+]C[C@H](O)[C@@H](O)[C@H](O)[C@H](O)CO.C[NH2+]C[C@H](O)[C@@H](O)[C@H](O)[C@H](O)CO.C[C@@H](O[C@H]1OCCN(Cc2nn(c(=O)[nH]2)P([O-])([O-])=O)[C@H]1c1ccc(F)cc1)c1cc(cc(c1)C(F)(F)F)C(F)(F)F	approved	-5.874	1	1004.83	21	4	2	18	13	0.397
approved50	Lycopene	C\C(C)=C\CC\C(C)=C\C=C\C(C)=C\C=C\C(C)=C\C=C\C=C(C)\C=C\C=C(C)\C=C\C=C(/C)CC\C=C(/C)C	approved	12.761	0	536.873	16	0	0	0	0	0
approved51	Romidepsin	C\C=C1/NC(=O)[C@H]2CSSCC\C=C\[C@H](CC(=O)N[C@H](C(C)C)C(=O)N2)OC(=O)[C@@H](NC1=O)C(C)C |t:12|	approved	1.689	1	540.696	2	2	0	8	4	0.363
approved52	Elliptinium acetate	CC([O-])=O.Cc1c2cc[n+](C)cc2c(C)c2c1[nH]c1ccc(O)cc21	approved	2.888	0	336.384	0	4	4	3	2	0.229
approved53	Tretinoin	CC(\C=C\C1=C(C)CCCC1(C)C)=C/C=C/C(C)=C/C(O)=O |c:4|	approved	5.551	0	300.435	5	1	0	2	1	0.109
approved54	9-cis-Retinoic acid	CC(\C=C\C1=C(C)CCCC1(C)C)=C\C=C\C(C)=C\C(O)=O |c:4|	approved	5.551	0	300.435	5	1	0	2	1	0.109
approved55	Elemene	CC(=C)[C@@H]1CC[C@@](C)(C=C)[C@@H](C1)C(C)=C	approved	4.788	1	204.351	3	1	0	0	0	0
approved56	Palbociclib	CC(=O)c1c(C)c2cnc(Nc3ccc(cn3)N3CCNCC3)nc2n(C2CCCC2)c1=O	approved	2.801	0	447.533	5	5	2	8	2	0.239
approved57	Anastrozole	CC(C)(C#N)c1cc(Cn2cncn2)cc(c1)C(C)(C)C#N	approved	2.965	0	293.366	4	2	2	4	0	0.237
approved58	Technetium (99mTc) depreotide	CC(C)[C@@H]1NC(=O)[C@H](CCCCN)NC(=O)[C@@H](Cc2c[nH]c3ccccc23)NC(=O)[C@H](Cc2ccc(O)cc2)NC(=O)[C@H](Cc2ccccc2)N(C)C(=O)[C@H](CCSCC(=O)NC[C@H](N)C(=O)N2[C@@H](CCCCN)C(=O)N3[C@@H](CS[99Tc]23=O)C(=O)N[C@@H](CCCCN)C(N)=O)NC1=O	approved	-0.68	1	1469.66	30	7	4	19	14	0.375
approved59	Flutamide	CC(C)C(=O)Nc1ccc(c(c1)C(F)(F)F)[N+]([O-])=O	approved	2.916	0	276.212	4	1	1	3	1	0.294
approved60	Abarelix	CC(C)C[C@H](NC(=O)[C@@H](CC(N)=O)NC(=O)[C@H](Cc1ccc(O)cc1)N(C)C(=O)[C@H](CO)NC(=O)[C@@H](Cc1cccnc1)NC(=O)[C@@H](Cc1ccc(Cl)cc1)NC(=O)[C@@H](Cc1ccc2ccccc2c1)NC(C)=O)C(=O)N[C@@H](CCCCNC(C)C)C(=O)N1CCC[C@H]1C(=O)N[C@H](C)C(N)=O	approved	1.711	1	1416.06	38	6	5	16	13	0.301
approved61	Triptorelin	CC(C)C[C@H](NC(=O)[C@@H](Cc1c[nH]c2ccccc12)NC(=O)[C@H](Cc1ccc(O)cc1)NC(=O)[C@H](CO)NC(=O)[C@H](Cc1c[nH]c2ccccc12)NC(=O)[C@H](Cc1cnc[nH]1)NC(=O)[C@@H]1CCC(=O)N1)C(=O)N[C@@H](CCCNC(N)=N)C(=O)N1CCC[C@H]1C(=O)NCC(N)=O	approved	-1.517	1	1311.45	34	8	6	15	18	0.382
approved62	Goserelin	CC(C)C[C@H](NC(=O)[C@@H](COC(C)(C)C)NC(=O)[C@H](Cc1ccc(O)cc1)NC(=O)[C@H](CO)NC(=O)[C@H](Cc1c[nH]c2ccccc12)NC(=O)[C@H](Cc1cnc[nH]1)NC(=O)[C@@H]1CCC(=O)N1)C(=O)N[C@@H](CCCNC(N)=N)C(=O)N1CCC[C@H]1C(=O)NNC(N)=O	approved	-2.81	1	1269.41	34	6	4	16	18	0.392
approved63	Ubenimex	CC(C)C[C@H](NC(=O)[C@@H](O)[C@H](N)Cc1ccccc1)C(O)=O	approved	-1.34	1	308.373	8	1	1	5	4	0.347
approved64	Bortezomib	CC(C)C[C@H](NC(=O)[C@H](Cc1ccccc1)NC(=O)c1cnccn1)B(O)O	approved	2.183	1	384.237	9	2	2	6	4	0.313
approved65	Carfilzomib	CC(C)C[C@H](NC(=O)[C@H](CCc1ccccc1)NC(=O)CN1CCOCC1)C(=O)N[C@@H](Cc1ccccc1)C(=O)N[C@@H](CC(C)C)C(=O)[C@@]1(C)CO1	approved	3.799	1	719.91	20	4	2	8	4	0.217
approved66	Imiquimod	CC(C)Cn1cnc2c(N)nc3ccccc3c12	approved	2.722	0	240.304	2	3	3	3	1	0.23
approved67	Ceritinib	CC(C)Oc1cc(C2CCNCC2)c(C)cc1Nc1ncc(Cl)c(Nc2ccccc2S(=O)(=O)C(C)C)n1	approved	6.479	0	558.135	9	4	3	8	3	0.214
approved68	Bicalutamide	CC(O)(CS(=O)(=O)c1ccc(F)cc1)C(=O)Nc1ccc(C#N)c(c1)C(F)(F)F	approved	2.926	1	430.373	6	2	2	5	2	0.307
approved69	Octeotride SDI	CC(O)=O.[H][C@](CO)(NC(=O)[C@@H]1CSSC[C@H](NC(=O)[C@H](N)Cc2ccccc2)C(=O)N[C@@H](Cc2ccccc2)C(=O)N[C@H](Cc2c[nH]c3ccccc23)C(=O)N[C@@H](CCCCN)C(=O)N[C@@]([H])([C@@H](C)O)C(=O)N1)[C@@H](C)O	approved	-2.499	1	1079.29	17	5	4	16	14	0.394
approved70	Angiopeptin acetate	CC(O)=O.[H][C@](NC(=O)[C@@H]1CSSC[C@H](NC(=O)[C@H](N)Cc2ccc3ccccc3c2)C(=O)N[C@@H](Cc2ccc(O)cc2)C(=O)N[C@H](Cc2c[nH]c3ccccc23)C(=O)N[C@@H](CCCCN)C(=O)N[C@@H](C(C)C)C(=O)N1)([C@@H](C)O)C(N)=O	approved	-0.979	1	1156.38	17	6	5	16	14	0.389
approved71	Degarelix acetate	CC(O)=O.CC(C)C[C@H](NC(=O)[C@@H](Cc1ccc(NC(N)=O)cc1)NC(=O)[C@H](Cc1ccc(NC(=O)[C@@H]2CC(=O)NC(=O)N2)cc1)NC(=O)[C@H](CO)NC(=O)[C@@H](Cc1cccnc1)NC(=O)[C@@H](Cc1ccc(Cl)cc1)NC(=O)[C@@H](Cc1ccc2ccccc2c1)NC(C)=O)C(=O)N[C@@H](CCCCNC(C)C)C(=O)N1CCC[C@H]1C(=O)N[C@H](C)C(N)=O	approved	-1.419	1	1692.31	41	8	6	20	18	0.331
approved72	Leuprolide acetate	CC(O)=O.CCNC(=O)[C@@H]1CCCN1C(=O)[C@H](CCCNC(N)=N)NC(=O)[C@H](CC(C)C)NC(=O)[C@@H](CC(C)C)NC(=O)[C@H](Cc1ccc(O)cc1)NC(=O)[C@H](CO)NC(=O)[C@H](Cc1c[nH]c2ccccc12)NC(=O)[C@H](Cc1cnc[nH]1)NC(=O)[C@@H]1CCC(=O)N1	approved	-0.845	1	1269.45	33	6	4	16	17	0.365
approved73	Histrelin acetate	CC(O)=O.CCNC(=O)[C@@H]1CCCN1C(=O)[C@H](CCCNC(N)=N)NC(=O)[C@H](CC(C)C)NC(=O)[C@@H](Cc1cn(Cc2ccccc2)cn1)NC(=O)[C@H](Cc1ccc(O)cc1)NC(=O)[C@H](CO)NC(=O)[C@H](Cc1c[nH]c2ccccc12)NC(=O)[C@H](Cc1cnc[nH]1)NC(=O)[C@@H]1CCC(=O)N1	approved	-0.702	1	1383.55	35	8	6	17	17	0.353
approved74	Buserelin acetate	CC(O)=O.CCNC(=O)[C@@H]1CCCN1C(=O)[C@H](CCCNC(N)=N)NC(=O)[C@H](CC(C)C)NC(=O)[C@@H](COC(C)(C)C)NC(=O)[C@H](Cc1ccc(O)cc1)NC(=O)[C@H](CO)NC(=O)[C@H](Cc1c[nH]c2ccccc12)NC(=O)[C@H](Cc1cnc[nH]1)NC(=O)[C@@H]1CCC(=O)N1	approved	-1.625	1	1299.48	34	6	4	17	17	0.362
approved75	Panobinostat lactate	CC(O)C(O)=O.Cc1[nH]c2ccccc2c1CCNCc1ccc(cc1)\C=C\C(=O)NO	approved	0.097	1	439.504	8	3	3	6	6	0.301
approved76	Aclarubicin	CC[C@@]1(O)C[C@H](O[C@H]2C[C@@H]([C@H](O[C@H]3C[C@H](O)[C@H](O[C@H]4CCC(=O)[C@H](C)O4)[C@H](C)O3)[C@H](C)O2)N(C)C)c2c(O)c3C(=O)c4c(O)cccc4C(=O)c3cc2[C@H]1C(=O)OC	approved	2.682	1	811.868	10	7	2	16	4	0.283
approved77	Idelalisib	CC[C@H](Nc1ncnc2[nH]cnc12)c1nc2cccc(F)c2c(=O)n1-c1ccccc1	approved	3.624	1	415.423	5	5	4	6	2	0.259
approved78	Diethylstilbestrol	CC\C(c1ccc(O)cc1)=C(\CC)c1ccc(O)cc1	approved	5.137	0	268.35	4	2	2	2	2	0.145
approved79	Tamibarotene	CC1(C)CCC(C)(C)c2cc(NC(=O)c3ccc(cc3)C(O)=O)ccc12	approved	4.673	0	351.439	3	3	2	3	2	0.184
approved80	Nilutamide	CC1(C)NC(=O)N(c2ccc(c(c2)C(F)(F)F)[N+]([O-])=O)C1=O	approved	2.254	0	317.221	3	2	1	4	1	0.338
approved81	Bexarotene	Cc1cc2c(cc1C(=C)c1ccc(cc1)C(O)=O)C(C)(C)CCC2(C)C	approved	6.405	0	348.478	3	3	2	2	1	0.1
approved82	Celecoxib	Cc1ccc(cc1)-c1cc(nn1-c1ccc(cc1)S(N)(=O)=O)C(F)(F)F	approved	4.428	0	381.372	4	3	3	3	1	0.263
approved83	Radotinib	Cc1cn(cn1)-c1cc(NC(=O)c2ccc(C)c(Nc3nccc(n3)-c3cnccn3)c2)cc(c1)C(F)(F)F	approved	4.362	0	530.504	7	5	5	7	2	0.227
approved84	Dasatinib	Cc1nc(Nc2ncc(s2)C(=O)Nc2c(C)cccc2Cl)cc(n1)N1CCN(CCO)CC1	approved	3.439	0	488.006	7	4	3	8	3	0.289
approved85	Aminoglutethimide	CCC1(CCC(=O)NC1=O)c1ccc(N)cc1	approved	1.285	1	232.278	2	2	1	3	2	0.308
approved86	Valrubicin	CCCCC(=O)OCC(=O)[C@@]1(O)C[C@H](O[C@H]2C[C@H](NC(=O)C(F)(F)F)[C@H](O)[C@H](C)O2)c2c(O)c3C(=O)c4c(OC)cccc4C(=O)c3c(O)c2C1	approved	3.024	1	723.644	12	5	2	13	5	0.328
approved87	Hexadecylphosphocholine	CCCCCCCCCCCCCCCCOP([O-])(=O)OCC[N+](C)(C)C	approved	3.722	0	407.568	20	0	0	4	0	0.148
approved88	ALA hexyl ester	CCCCCCOC(=O)CCC(=O)CN	approved	1.246	0	215.289	10	0	0	4	1	0.283
approved89	Capecitabine	CCCCCOC(=O)Nc1nc(=O)n(cc1F)[C@@H]1O[C@H](C)[C@@H](O)[C@H]1O	approved	0.82	1	359.35	7	2	0	7	3	0.351
approved90	Vemurafenib	CCCS(=O)(=O)Nc1ccc(F)c(C(=O)c2c[nH]c3ncc(cc23)-c2ccc(Cl)cc2)c1F	approved	4.953	0	489.922	7	4	4	4	2	0.235
approved91	Fotemustine	CCOP(=O)(OCC)C(C)NC(=O)N(CCCl)N=O	approved	0.707	1	315.691	9	0	0	6	1	0.351
approved92	Palonosetron hydrochloride	Cl.[H][C@@]12CCCc3cccc(C(=O)N(C1)[C@@H]1CN4CCC1CC4)c23	approved	3.127	1	332.868	1	5	1	2	0	0.075
approved93	Icotinib hydrochloride	Cl.C#Cc1cccc(Nc2ncnc3cc4OCCOCCOCCOc4cc23)c1	approved	4.51	0	427.881	2	4	3	7	1	0.181
approved94	Dexrazoxane hydrochloride	Cl.C[C@@H](CN1CC(=O)NC(=O)C1)N1CC(=O)NC(=O)C1	approved	-1.722	1	304.73	3	2	0	6	2	0.328
approved95	Cinacalcet hydrochloride	Cl.C[C@@H](NCCCc1cccc(c1)C(F)(F)F)c1cccc2ccccc12	approved	6.338	1	393.873	7	3	3	1	1	0.032
approved96	Idarubicin hydrochloride	Cl.C[C@@H]1O[C@H](C[C@H](N)[C@@H]1O)O[C@H]1C[C@@](O)(Cc2c(O)c3C(=O)c4ccccc4C(=O)c3c(O)c12)C(C)=O	approved	1.026	1	533.955	3	5	2	10	5	0.352
approved97	L-tetramisol	Cl.C1CN2C[C@@H](N=C2S1)c1ccccc1 |c:5|	approved	2.672	1	240.752	1	3	1	3	0	0.18
approved98	Amrubicin hydrochloride	Cl.CC(=O)[C@@]1(N)C[C@H](O[C@H]2C[C@H](O)[C@H](O)CO2)c2c(O)c3C(=O)c4ccccc4C(=O)c3c(O)c2C1	approved	0.649	1	519.928	3	5	2	10	5	0.364
approved99	Propranolol hydrochloride	Cl.CC(C)NCC(O)COc1cccc2ccccc12	approved	2.922	1	295.804	6	2	2	3	2	0.134
approved100	Nogitecan hydrochloride	Cl.CC[C@@]1(O)C(=O)OCc2c1cc1-c3nc4ccc(O)c(CN(C)C)c4cc3Cn1c2=O	approved	1.959	1	457.907	3	5	2	7	2	0.234
approved101	Belotecan hydrochloride	Cl.CC[C@@]1(O)C(=O)OCc2c1cc1-c3nc4ccccc4c(CCNC(C)C)c3Cn1c2=O	approved	2.713	1	469.961	5	5	2	6	2	0.202
approved102	Pilocarpine hydrochloride	Cl.CC[C@H]1[C@H](COC1=O)Cc1cncn1C	approved	1.347	1	244.718	3	2	1	3	0	0.172
approved103	Nimustine hydrochloride	Cl.Cc1ncc(CNC(=O)N(CCCl)N=O)c(N)n1	approved	0.47	0	309.152	5	1	1	6	2	0.363
approved104	Irinotecan hydrochloride	Cl.CCc1c2Cn3c(cc4c(COC(=O)[C@]4(O)CC)c3=O)-c2nc2ccc(OC(=O)N3CCC(CC3)N3CCCCC3)cc12	approved	4.068	1	623.139	5	7	2	8	1	0.191
approved105	Alectinib hydrochloride	Cl.CCc1cc2C(=O)c3c([nH]c4cc(ccc34)C#N)C(C)(C)c2cc1N1CCC(CC1)N1CCOCC1	approved	5.585	0	519.077	3	6	3	5	1	0.14
approved106	Indisetron hydrochloride	Cl.Cl.CN1C[C@@H]2C[C@@H](C[C@H](C1)N2C)NC(=O)c1n[nH]c2ccccc12	approved	1.999	1	386.319	2	4	2	4	2	0.166
approved107	Histamine dihydrochloride	Cl.Cl.NCCc1c[nH]cn1	approved	0.05	0	184.067	2	1	1	2	2	0.261
approved108	Mitoxantrone hydrochloride	Cl.Cl.OCCNCCNc1ccc(NCCNCCO)c2C(=O)c3c(O)ccc(O)c3C(=O)c12	approved	0.832	0	517.403	12	3	2	10	8	0.317
approved109	Pazopanib hydrochloride	Cl.CN(c1ccc2c(C)n(C)nc2c1)c1ccnc(Nc2ccc(C)c(c2)S(N)(=O)=O)n1	approved	4.123	0	473.979	5	4	4	7	2	0.277
approved110	Chlormethine hydrochloride	Cl.CN(CCCl)CCCl	approved	2.032	0	192.514	4	0	0	1	0	0.016
approved111	Granisetron hydrochloride	Cl.CN1[C@H]2CCC[C@@H]1C[C@@H](C2)NC(=O)c1nn(C)c2ccccc12	approved	2.783	1	348.87	2	4	2	3	1	0.146
approved112	Bendamustine hydrochloride	Cl.Cn1c(CCCC(O)=O)nc2cc(ccc12)N(CCCl)CCCl	approved	3.988	0	394.724	9	2	2	4	1	0.15
approved113	Ramosetron hydrochloride	Cl.Cn1cc(C(=O)[C@@H]2CCc3[nH]cnc3C2)c2ccccc12	approved	2.948	1	315.797	2	4	3	2	1	0.163
approved114	Procarbazine hydrochloride	Cl.CNNCc1ccc(cc1)C(=O)NC(C)C	approved	1.12	0	257.76	5	1	1	3	3	0.189
approved115	4'-epi-Adriamycin	Cl.COc1cccc2C(=O)c3c(O)c4C[C@](O)(C[C@H](O[C@H]5C[C@H](N)[C@@H](O)[C@H](C)O5)c4c(O)c3C(=O)c12)C(=O)CO	approved	0.338	1	579.98	5	5	2	12	6	0.378
approved116	Doxorubicin hydrochloride	Cl.COc1cccc2C(=O)c3c(O)c4C[C@](O)(C[C@H](O[C@H]5C[C@H](N)[C@H](O)[C@H](C)O5)c4c(O)c3C(=O)c12)C(=O)CO	approved	0.338	1	579.98	5	5	2	12	6	0.378
approved117	Erlotinib hydrochloride	Cl.COCCOc1cc2ncnc(Nc3cccc(c3)C#C)c2cc1OCCOC	approved	4.691	0	429.897	10	3	3	7	1	0.172
approved118	Fadrozole hydrochloride	Cl.N#Cc1ccc(cc1)C1CCCc2cncn12	approved	2.653	1	259.734	1	3	2	2	0	0.158
approved119	Gemcitabine hydrochloride	Cl.Nc1ccn([C@@H]2O[C@H](CO)[C@@H](O)C2(F)F)c(=O)n1	approved	-1.012	1	299.659	2	2	0	6	3	0.394
approved120	Aminolevulinic acid hydrochloride	Cl.NCC(=O)CCC(O)=O	approved	-3.318	0	167.591	4	0	0	4	2	0.429
approved121	Keoxifene hydrochloride	Cl.Oc1ccc(cc1)-c1sc2cc(O)ccc2c1C(=O)c1ccc(OCCN2CCCCC2)cc1	approved	6.843	0	510.044	7	5	4	5	2	0.204
approved122	Radium Ra 223 dichloride	Cl[223Ra]Cl	approved	0.971	0	293.906	0	0	0	0	0	0
approved123	Mitotane	ClC(Cl)C(c1ccc(Cl)cc1)c1ccccc1Cl	approved	5.745	1	320.041	3	2	2	0	0	0
approved124	Trifosfamide	ClCCN(CCCl)P1(=O)OCCCN1CCCl	approved	1.015	0	323.584	7	1	0	2	0	0.146
approved125	Lomustine	ClCCN(N=O)C(=O)NC1CCCCC1	approved	2.394	0	233.695	4	1	0	3	1	0.274
approved126	Carmustine	ClCCNC(=O)N(CCCl)N=O	approved	1.201	0	214.05	5	0	0	3	1	0.307
approved127	Ifomide	ClCCNP1(=O)OCCCN1CCCl	approved	0.144	0	261.086	5	1	0	2	1	0.219
approved128	Dacarbazine	CN(C)\N=N\c1[nH]cnc1C(N)=O	approved	-0.344	0	182.183	3	1	1	5	2	0.5
approved129	Afatinib	CN(C)C\C=C\C(=O)Nc1cc2c(Nc3ccc(F)c(Cl)c3)ncnc2cc1O[C@H]1CCOC1	approved	3.917	1	485.938	8	4	3	7	2	0.194
approved130	Altretamine	CN(C)c1nc(nc(n1)N(C)C)N(C)C	approved	1.995	0	210.279	3	1	1	6	0	0.191
approved131	Toremifene	CN(C)CCOc1ccc(cc1)C(\c1ccccc1)=C(\CCCl)c1ccccc1	approved	6.298	0	405.96	9	3	3	2	0	0.03
approved132	Raltitrexed	CN(Cc1ccc2nc(C)[nH]c(=O)c2c1)c1ccc(s1)C(=O)N[C@@H](CCC(O)=O)C(O)=O	approved	1.528	1	458.488	9	3	2	8	4	0.404
approved133	Methotrexate	CN(Cc1cnc2nc(N)nc(N)c2n1)c1ccc(cc1)C(=O)N[C@@H](CCC(O)=O)C(O)=O	approved	0.114	1	454.439	9	3	3	12	5	0.467
approved134	Streptozocin	CN(N=O)C(=O)N[C@H]1C(O)O[C@H](CO)[C@@H](O)[C@@H]1O	approved	-2.285	1	265.221	3	1	0	8	5	0.593
approved135	Ponatinib	CN1CCN(CC1)Cc1ccc(NC(=O)c2ccc(C)c(c2)C#Cc2cnc3cccnn23)cc1C(F)(F)F	approved	4.884	0	532.559	7	5	4	5	1	0.133
approved136	Temozolomide	Cn1nnc2c(ncn2c1=O)C(N)=O	approved	0.052	0	194.151	1	2	1	5	1	0.564
approved137	Regorafenib	CNC(=O)c1cc(Oc2ccc(NC(=O)Nc3ccc(Cl)c(c3)C(F)(F)F)c(F)c2)ccn1	approved	4.381	0	482.815	6	3	3	4	3	0.22
approved138	Sorafenib	CNC(=O)c1cc(Oc2ccc(NC(=O)Nc3ccc(Cl)c(c3)C(F)(F)F)cc2)ccn1	approved	4.175	0	464.825	6	3	3	4	3	0.225
approved139	Enzalutamide	CNC(=O)c1ccc(cc1F)N1C(=S)N(C(=O)C1(C)C)c1ccc(C#N)c(c1)C(F)(F)F	approved	4.954	0	464.436	4	3	2	4	1	0.257
approved140	Axitinib	CNC(=O)c1ccccc1Sc1ccc2c(\C=C\c3ccccn3)n[nH]c2c1	approved	4.492	0	386.47	5	4	4	4	2	0.263
approved141	Temsirolimus	CO[C@@H]1C[C@@H](CC[C@H]1OC(=O)C(C)(CO)CO)C[C@@H](C)[C@@H]1CC(=O)[C@H](C)\C=C(C)\[C@@H](O)[C@@H](OC)C(=O)[C@H](C)C[C@H](C)\C=C\C=C\C=C(C)\[C@H](C[C@@H]2CC[C@@H](C)[C@@](O)(O2)C(=O)C(=O)N2CCCC[C@H]2C(=O)O1)OC |c:27,46,t:42,44|	approved	6.039	1	1030.29	11	4	0	16	4	0.228
approved142	Everolimus	CO[C@@H]1C[C@@H](CC[C@H]1OCCO)C[C@@H](C)[C@@H]1CC(=O)[C@H](C)\C=C(C)\[C@@H](O)[C@@H](OC)C(=O)[C@H](C)C[C@H](C)\C=C\C=C\C=C(C)\[C@H](C[C@@H]2CC[C@@H](C)[C@@](O)(O2)C(=O)C(=O)N2CCCC[C@H]2C(=O)O1)OC |c:22,41,t:37,39|	approved	6.164	1	958.224	9	4	0	14	3	0.207
approved143	Mitomycin	CO[C@]12[C@H]3N[C@H]3CN1C1=C([C@H]2COC(N)=O)C(=O)C(N)=C(C)C1=O |c:10,t:22|	approved	-1.547	1	334.327	4	4	0	8	3	0.461
approved144	Homoharringtonine	COC(=O)C[C@](O)(CCCC(C)(C)O)C(=O)O[C@H]1[C@H]2c3cc4OCOc4cc3CCN3CCC[C@]23C=C1OC |c:39|	approved	2.418	1	545.621	11	5	1	10	2	0.235
approved145	Intedanib	COC(=O)c1ccc2c(NC(=O)\C2=C(/Nc2ccc(cc2)N(C)C(=O)CN2CCN(C)CC2)c2ccccc2)c1	approved	2.965	0	539.625	8	5	3	7	2	0.179
approved146	ALA Me ester	COC(=O)CCC(=O)CN	approved	-0.995	0	145.156	5	0	0	4	1	0.418
approved147	8-Methoxypsoralen	COc1c2occc2cc2ccc(=O)oc12	approved	2.187	0	216.19	1	3	2	3	0	0.248
approved148	Etoposide	COc1cc(cc(OC)c1O)[C@H]1[C@@H]2[C@H](COC2=O)[C@H](O[C@@H]2O[C@@H]3CO[C@@H](C)O[C@H]3[C@H](O)[C@H]2O)c2cc3OCOc3cc12	approved	0.935	1	588.557	5	7	2	13	3	0.311
approved149	Bosutinib	COc1cc(Nc2c(cnc3cc(OCCCN4CCN(C)CC4)c(OC)cc23)C#N)c(Cl)cc1Cl	approved	4.883	0	530.446	9	4	3	8	1	0.161
approved150	Vandetanib	COc1cc2c(Nc3ccc(Br)cc3F)ncnc2cc1OCC1CCN(C)CC1	approved	5.087	0	475.354	6	4	3	6	1	0.143
approved151	Gefitinib	COc1cc2ncnc(Nc3ccc(F)c(Cl)c3)c2cc1OCCCN1CCOCC1	approved	4.203	0	446.902	8	4	3	7	1	0.165
approved152	Pirarubicin	COc1cccc2C(=O)c3c(O)c4C[C@](O)(C[C@H](O[C@H]5C[C@H](N)[C@H](O[C@@H]6CCCCO6)[C@H](C)O5)c4c(O)c3C(=O)c12)C(=O)CO	approved	1.091	1	627.636	7	6	2	13	5	0.351
approved153	Nelarabine	COc1nc(N)nc2n(cnc12)[C@@H]1O[C@H](CO)[C@@H](O)[C@@H]1O	approved	-1.376	1	297.267	3	3	2	9	4	0.521
approved154	Vismodegib	CS(=O)(=O)c1ccc(C(=O)Nc2ccc(Cl)c(c2)-c2ccccn2)c(Cl)c1	approved	4.265	0	421.297	4	3	3	4	1	0.229
approved155	Treosulfan	CS(=O)(=O)OC[C@H](O)[C@@H](O)COS(C)(=O)=O	approved	-1.953	1	278.301	7	0	0	8	2	0.571
approved156	Busulfan	CS(=O)(=O)OCCCCOS(C)(=O)=O	approved	-0.289	0	246.302	7	0	0	6	0	0.457
approved157	Trametinib dimethyl sulfoxide	CS(C)=O.CC(=O)Nc1cccc(c1)-n1c2c(C)c(=O)n(C)c(Nc3ccc(I)cc3F)c2c(=O)n(C2CC2)c1=O	approved	2.86	0	693.528	5	5	2	6	2	0.238
approved158	Dabrafenib mesylate	CS(O)(=O)=O.CC(C)(C)c1nc(-c2cccc(NS(=O)(=O)c3c(F)cccc3F)c2F)c(s1)-c1ccnc(N)n1	approved	4.963	0	615.668	6	4	4	9	3	0.378
approved159	Imatinib mesylate	CS(O)(=O)=O.CN1CCN(CC1)Cc1ccc(cc1)C(=O)Nc1ccc(C)c(Nc2nccc(n2)-c2cccnc2)c1	approved	3.806	0	589.708	7	5	4	10	3	0.258
approved160	Eribulin mesilate	CS(O)(=O)=O.CO[C@H]1[C@@H](C[C@H](O)CN)O[C@H]2C[C@H]3O[C@@H](CC[C@@H]4O[C@@H](CC[C@@]56C[C@H]7O[C@@H]8[C@@H](O[C@H]9CC[C@H](CC(=O)C[C@H]12)O[C@@H]9[C@@H]8O5)[C@H]7O6)CC4=C)C[C@@H](C)C3=C	approved	0.554	1	826.002	4	9	0	15	3	0.279
approved161	Lenvatinib mesylate	CS(O)(=O)=O.COc1cc2nccc(Oc3ccc(NC(=O)NC4CC4)c(Cl)c3)c2cc1C(N)=O	approved	2.418	0	522.959	6	4	3	8	4	0.371
approved162	Apatinib mesylate	CS(O)(=O)=O.O=C(Nc1ccc(cc1)C1(CCCC1)C#N)c1cccnc1NCc1ccncc1	approved	3.164	0	493.578	6	4	3	8	3	0.321
approved163	5-Fluorouracil	Fc1c[nH]c(=O)[nH]c1=O	approved	-1.102	0	130.077	0	1	0	2	2	0.513
approved164	Olaparib	Fc1ccc(Cc2n[nH]c(=O)c3ccccc23)cc1C(=O)N1CCN(CC1)C(=O)C1CC1	approved	2.127	0	434.463	4	5	2	4	1	0.208
approved165	Fluorofur	Fc1cn(C2CCCO2)c(=O)[nH]c1=O	approved	-0.625	1	200.167	1	2	0	3	1	0.331
approved166	Letrozole	N#Cc1ccc(cc1)C(c1ccc(cc1)C#N)n1cncn1	approved	2.749	0	285.303	3	3	3	4	0	0.272
approved167	Cisplatin	N.N.Cl[Pt]Cl	approved	0.349	0	300.045	0	0	0	2	2	0.447
approved168	Nedaplatin	N.N.O=C1CO[Pt]O1	approved	-0.947	0	303.175	0	1	0	5	2	0.68
approved169	Carboplatin	N.N.O=C1O[Pt]OC(=O)C11CCC1	approved	0.13	0	371.248	0	2	0	6	2	0.58
approved170	Melphalan	N[C@@H](Cc1ccc(cc1)N(CCCl)CCCl)C(O)=O	approved	-0.113	1	305.2	8	1	1	4	2	0.223
approved171	123I-Iobenguane	NC(=N)NCc1cccc([123I])c1	approved	1.38	0	271.185	3	1	1	1	3	0.3
approved172	Hydroxycarbamide	NC(=O)NO	approved	-1.03	0	76.0547	0	0	0	2	3	0.897
approved173	Chidamide	Nc1cc(F)ccc1NC(=O)c1ccc(CNC(=O)\C=C\c2cccnc2)cc1	approved	2.182	0	390.41	6	3	3	4	3	0.259
approved174	Pomalidomide	Nc1cccc2C(=O)N(C3CCC(=O)NC3=O)C(=O)c12	approved	-0.65	1	273.244	1	3	1	5	2	0.442
approved175	Lenalidomide	Nc1cccc2C(=O)N(Cc12)C1CCC(=O)NC1=O	approved	-0.515	1	259.261	1	3	1	4	2	0.384
approved176	Cytarabine	Nc1ccn([C@@H]2O[C@H](CO)[C@@H](O)[C@@H]2O)c(=O)n1	approved	-2.396	1	243.217	2	2	0	7	4	0.555
approved177	Clofarabine	Nc1nc(Cl)nc2n(cnc12)[C@@H]1O[C@H](CO)[C@@H](O)[C@@H]1F	approved	-0.085	1	303.677	2	3	2	7	3	0.442
approved178	Cladribine	Nc1nc(Cl)nc2n(cnc12)[C@H]1C[C@H](O)[C@@H](CO)O1	approved	-0.259	1	285.687	2	3	2	7	3	0.454
approved179	Fludarabine phosphate	Nc1nc(F)nc2n(cnc12)[C@@H]1O[C@H](COP(O)(O)=O)[C@@H](O)[C@@H]1O	approved	-1.384	1	365.212	4	3	2	11	5	0.616
approved180	Pralatrexate	Nc1nc(N)c2nc(CC(CC#C)c3ccc(cc3)C(=O)N[C@@H](CCC(O)=O)C(O)=O)cnc2n1	approved	1.94	1	477.473	10	3	3	11	5	0.441
approved181	6-Thioguanine	Nc1nc2[nH]cnc2c(=S)[nH]1	approved	-0.042	0	167.192	0	2	1	4	3	0.703
approved182	5-Azacytidine	Nc1ncn([C@@H]2O[C@H](CO)[C@@H](O)[C@H]2O)c(=O)n1	approved	-2.505	1	244.205	2	2	0	8	4	0.606
approved183	5-Aza-2'-deoxycytidine	Nc1ncn([C@H]2C[C@H](O)[C@@H](CO)O2)c(=O)n1	approved	-1.739	1	228.205	2	2	0	7	3	0.549
approved184	Ibrutinib	Nc1ncnc2n(nc(-c3ccc(Oc4ccccc4)cc3)c12)[C@@H]1CCCN(C1)C(=O)C=C	approved	3.985	1	440.497	5	5	4	6	1	0.236
approved185	Mifamurtide	O.[Na+].CCCCCCCCCCCCCCCC(=O)OC[C@H](COP([O-])(=O)OCCNC(=O)[C@H](C)NC(=O)CC[C@@H](NC(=O)[C@H](C)NC(=O)[C@@H](C)O[C@H]1[C@H](O)[C@@H](CO)OC(O)[C@@H]1NC(C)=O)C(N)=O)OC(=O)CCCCCCCCCCCCCCC	approved	5.527	1	1277.5	54	1	0	20	10	0.35
approved186	Cytarabine ocfosfate	O.[Na+].CCCCCCCCCCCCCCCCCCOP([O-])(=O)OC[C@H]1O[C@H]([C@@H](O)[C@@H]1O)n1ccc(N)nc1=O	approved	3.606	1	615.672	22	2	0	11	4	0.399
approved187	Ibandronate sodium hydrate	O.[Na+].CCCCCN(C)CCC(O)(P(O)(O)=O)P(O)([O-])=O	approved	-0.997	1	359.226	9	0	0	9	5	0.616
approved188	Lapatinib ditosylate	O.Cc1ccc(cc1)S(O)(=O)=O.Cc1ccc(cc1)S(O)(=O)=O.CS(=O)(=O)CCNCc1ccc(o1)-c1ccc2ncnc(Nc3ccc(OCc4cccc(F)c4)c(Cl)c3)c2c1	approved	9.132	0	943.476	13	7	7	14	5	0.312
approved189	Nilotinib hydrochloride monohydrate	O.Cl.Cc1cn(cn1)-c1cc(NC(=O)c2ccc(C)c(Nc3nccc(n3)-c3cccnc3)c2)cc(c1)C(F)(F)F	approved	5.259	0	583.992	7	5	5	7	3	0.231
approved190	Cyclophosphamide	O.ClCCN(CCCl)P1(=O)NCCCO1	approved	-0.063	0	279.101	5	1	0	3	2	0.311
approved191	Miriplatin hydrate	O.N[C@@H]1CCCC[C@H]1N.CCCCCCCCCCCCCC(=O)O[Pt]OC(=O)CCCCCCCCCCCCC |r|	approved	10.889	1	782.008	28	1	0	7	3	0.196
approved192	Amifostine hydrate	O.NCCCNCCSP(O)(O)=O	approved	-1.056	0	232.238	7	0	0	7	5	0.657
approved193	Ondansetron hydrochloride	O.O.Cl.Cc1nccn1CC1CCc2c(C1=O)c1ccccc1n2C	approved	2.602	1	365.854	2	4	3	4	2	0.262
approved194	Plerixafor hydrochloride	O.O.Cl.Cl.Cl.Cl.Cl.Cl.Cl.Cl.C1CNCCNCCCN(CCNC1)Cc1ccc(CN2CCCNCCNCCCNCC2)cc1	approved	2.122	0	830.5	4	3	1	10	8	0.153
approved195	Zoledronate	O.OC(Cn1ccnc1)(P(O)(O)=O)P(O)(O)=O	approved	-1.417	0	290.105	4	1	1	9	6	0.749
approved196	6-Mercaptopurine	O.S=c1[nH]cnc2nc[nH]c12	approved	0.16	0	170.192	0	2	1	4	3	0.677
approved197	Dianhydrogalactitol	O[C@@H]([C@@H](O)[C@H]1CO1)[C@@H]1CO1	approved	-1.408	1	146.141	3	2	0	4	2	0.472
approved198	Sunitinib malate	O[C@@H](CC(O)=O)C(O)=O.CCN(CC)CCNC(=O)c1c(C)[nH]c(\C=C2/C(=O)Nc3ccc(F)cc23)c1C	approved	-1.049	1	532.561	10	3	2	8	6	0.32
approved199	Cabozantinib S-malate	O[C@@H](CC(O)=O)C(O)=O.COc1cc2nccc(Oc3ccc(NC(=O)C4(CC4)C(=O)Nc4ccc(F)cc4)cc3)c2cc1OC	approved	3.331	1	635.593	11	5	4	11	5	0.324
approved200	Arsenic trioxide	O=[As]O[As]=O	approved	0	0	197.841	2	0	0	3	0	0.789
approved201	99mTc-Tetrofosmin	O=[Tc+]=O.CCOCCP(CCOCC)CCP(CCOCC)CCOCC.CCOCCP(CCOCC)CCP(CCOCC)CCOCC	approved	5.243	0	894.909	38	0	0	14	0	0.218
approved202	Eptaplatin	O=C1CC(=O)O[Pt]O1.CC(C)C1O[C@H](CN)[C@@H](CN)O1	approved	-0.813	1	471.364	3	2	0	8	2	0.406
approved203	Thalidomide	O=C1CCC(N2C(=O)c3ccccc3C2=O)C(=O)N1	approved	0.097	1	258.229	1	3	1	4	1	0.363
approved204	Oxaliplatin	O=C1O[Pt]OC1=O.N[C@@H]1CCCC[C@H]1N	approved	-0.293	1	397.286	0	2	0	6	2	0.467
approved205	Pixantrone dimaleate	OC(=O)\C=C/C(O)=O.OC(=O)\C=C/C(O)=O.NCCNc1ccc(NCCN)c2C(=O)c3cnccc3C(=O)c12	approved	-5.263	0	557.509	10	3	2	15	8	0.485
approved206	Diclondazolic acid	OC(=O)c1nn(Cc2ccc(Cl)cc2Cl)c2ccccc12	approved	4.65	0	321.158	3	3	3	3	1	0.194
approved207	Tamoxifen citrate	OC(=O)CC(O)(CC(O)=O)C(O)=O.CC\C(c1ccccc1)=C(/c1ccccc1)c1ccc(OCCN(C)C)cc1	approved	1.966	0	563.638	13	3	3	9	4	0.249
approved208	Chlorambucil	OC(=O)CCCc1ccc(cc1)N(CCCl)CCCl	approved	3.899	0	304.212	9	1	1	3	1	0.137
approved209	Floxuridine	OC[C@H]1O[C@H](C[C@@H]1O)n1cc(F)c(=O)[nH]c1=O	approved	-1.775	1	246.192	2	2	0	5	3	0.453
approved210	Covidarabine	OC[C@H]1O[C@H](C[C@@H]1O)n1cnc2[C@H](O)CNC=Nc12 |c:17|	approved	-1.965	1	268.269	2	3	1	7	4	0.445
approved211	Cobimetinib	OC1(CN(C1)C(=O)c1ccc(F)c(F)c1Nc1ccc(I)cc1F)[C@@H]1CCCCN1	approved	3.701	1	531.31	4	4	2	4	3	0.161
approved212	Temoporfin	Oc1cccc(c1)-c1c2CCc(n2)c(-c2cccc(O)c2)c2ccc([nH]2)c(-c2cccc(O)c2)c2ccc(n2)c(-c2cccc(O)c2)c2ccc1[nH]2	approved	10.422	0	682.765	4	9	7	4	8	0.23
approved213	Belinostat	ONC(=O)\C=C\c1cccc(c1)S(=O)(=O)Nc1ccccc1	approved	1.8	0	318.348	5	2	2	4	3	0.363
approved214	Suberanilohydroxamic acid	ONC(=O)CCCCCCC(=O)Nc1ccccc1	approved	2.005	0	264.32	8	1	1	3	3	0.291
approved215	Ruxolitinib phosphate	OP(O)(O)=O.N#CC[C@H](C1CCCC1)n1cc(cn1)-c1ncnc2[nH]ccc12	approved	2.412	1	404.36	4	4	3	8	4	0.44
approved216	Bleomycin A2 sulfate	OS([O-])(=O)=O.[H][C@](NC(=O)[C@@H](C)[C@H](O)[C@@H](C)NC(=O)C(NC(=O)c1nc(nc(N)c1C)[C@H](CC(N)=O)NC[C@H](N)C(N)=O)[C@@H](O[C@@H]1O[C@@H](CO)[C@@H](O)[C@H](O)[C@@H]1O[C@H]1O[C@H](CO)[C@@H](O)[C@H](OC(N)=O)[C@@H]1O)c1c[nH]cn1)([C@@H](C)O)C(=O)NCCc1nc(cs1)-c1nc(cs1)C(=O)NCCC[S+](C)C	approved	-10.534	1	1512.62	36	6	4	33	21	0.532
approved217	Vinblastine sulfate	OS(O)(=O)=O.[H][C@@]12N3CC[C@@]11c4cc(c(OC)cc4N(C)[C@@]1([H])[C@](O)([C@H](OC(C)=O)[C@]2(CC)C=CC3)C(=O)OC)[C@]1(C[C@H]2CN(CCc3c1[nH]c1ccccc31)C[C@](O)(CC)C2)C(=O)OC |c:36|	approved	4.28	1	909.053	10	9	3	16	5	0.276
approved218	Vincristine sulfate	OS(O)(=O)=O.[H][C@@]12N3CC[C@@]11c4cc(c(OC)cc4N(C=O)[C@@]1([H])[C@](O)([C@H](OC(C)=O)[C@]2(CC)C=CC3)C(=O)OC)[C@]1(C[C@H]2CN(CCc3c1[nH]c1ccccc31)C[C@](O)(CC)C2)C(=O)OC |c:37|	approved	3.365	1	923.036	10	9	3	16	5	0.293
approved219	ThioTEPA	S=P(N1CC1)(N1CC1)N1CC1	approved	-0.762	0	189.218	3	3	0	1	0	0.31
clinical1	(-)-(1S)-1-[6,7-Bis(difluoromethoxy)-2-naphthyl]-2-methyl-1-(1H-1,2,3-triazol-4-yl)propan-1-ol	CC(C)[C@](O)(c1ccc2cc(OC(F)F)c(OC(F)F)cc2c1)c1c[nH]nn1	clinical1	4.81	1	399.339	7	3	3	5	2	0.228
clinical2	(-)-(R)-1,1',6,6',7,7'-Hexahydroxy-5,5'-diisopropyl-3,3'-dimethyl-2,2'-binaphthalene-8,8'-dicarboxaldehyde	CC(C)c1c(O)c(O)c(C=O)c2c(O)c(c(C)cc12)-c1c(C)cc2c(C(C)C)c(O)c(O)c(C=O)c2c1O	clinical1	6.592	0	518.554	5	4	4	8	6	0.304
clinical3	(-)-1-(1H-Indol-4-yloxy)-3-(isopropylamino)-2(S)-propanol	CC(C)NC[C@H](O)COc1cccc2[nH]ccc12	clinical1	1.925	1	248.321	6	2	2	3	3	0.223
clinical4	(-)-2(R),3(R)-Bis(4-hydroxy-3-methoxybenzyl)butane-1,4-diol	COc1cc(C[C@@H](CO)[C@H](CO)Cc2ccc(O)c(OC)c2)ccc1O	clinical1	2.843	1	362.417	9	2	2	6	4	0.269
clinical5	(-)-3(R)-(5,6-Dihydro-4H-pyrrolo[3,2,1-ij]quinolin-1-yl)-4(R)-(1H-indol-3-yl)pyrrolidine-2,5-dione	O=C1NC(=O)[C@H]([C@@H]1c1c[nH]c2ccccc12)c1cn2CCCc3cccc1c23	clinical1	3.52	1	369.416	2	6	4	2	2	0.204
clinical6	(-)-4(R)-(2-Chloroethyl)-1(R)-[1(S)-[2-cyclohexen-1(S)-yl]-1-hydroxymethyl]-5(S)-methyl-6-oxa-2-azabicyclo[3.2.0]heptane-3,7-dione	C[C@@]12OC(=O)[C@@]1(NC(=O)[C@@H]2CCCl)[C@@H](O)[C@H]1CCCC=C1 |c:21|	clinical1	1.296	1	313.777	4	3	0	4	2	0.266
clinical7	(-)-6-(Benzylamino)-2-[1(R)-(hydroxymethyl)propylamino]-9-isopropylpurine	CC[C@H](CO)Nc1nc(NCc2ccccc2)c2ncn(C(C)C)c2n1	clinical1	3.32	1	354.449	8	3	3	6	3	0.241
clinical8	(-)-6-Bromo-3-(1-methyl-1H-pyrazol-4-yl)-5-[3(S)-piperidinyl]pyrazolo[1,5-a]pyrimidin-7-amine	Cn1cc(cn1)-c1cnn2c(N)c(Br)c(nc12)[C@H]1CCCNC1	clinical1	1.32	1	376.254	2	4	3	5	2	0.267
clinical9	(-)-7-[3(S),4(R)-Dihydroxy-5(R)-(hydroxymethyl)pyrrolidin-2(S)-yl]-4,5-dihydro-3H-pyrrolo[3,2-d]pyrimidin-4-one hydrochloride	Cl.OC[C@H]1N[C@H]([C@H](O)[C@@H]1O)c1c[nH]c2c1nc[nH]c2=O	clinical1	-1.63	1	302.714	2	3	1	6	6	0.456
clinical10	(-)-cis-2-(2-Chlorophenyl)-5,7-dihydroxy-8-(3-hydroxy-1-methylpiperidin-4-yl)-4H-chromen-4-one hydrochloride	Cl.CN1CC[C@H]([C@@H](O)C1)c1c(O)cc(O)c2c1oc(cc2=O)-c1ccccc1Cl	clinical1	3.49	1	438.301	2	4	2	6	3	0.221
clinical11	(-)-L-gamma-Glutamyl-L-(S-benzyl)cysteinyl-[2(R)-phenyl]glycine diethyl ester hydrochloride	Cl.CCOC(=O)[C@@H](N)CCC(=O)N[C@@H](CSCc1ccccc1)C(=O)N[C@@H](C(=O)OCC)c1ccccc1	clinical1	2.722	1	566.109	17	2	2	8	3	0.283
clinical12	(-)-N-[3,4-Difluoro-2-(2-fluoro-4-iodophenylamino)-6-methoxyphenyl]-1-[2(S),3-dihydroxypropyl]cyclopropanesulfonamide	COc1cc(F)c(F)c(Nc2ccc(I)cc2F)c1NS(=O)(=O)C1(CC1)C[C@H](O)CO	clinical1	2.827	1	572.337	9	3	2	6	4	0.27
clinical13	(+)-(R)-4-[2-[4-(3,10-Dibromo-8-chloro-5,6-dihydro-11H-benzo[5,6]cyclohepta[1,2-b]pyridin-11-yl)piperidin-1-yl]-2-oxoethyl]piperidine-1-carboxamide	NC(=O)N1CCC(CC1)CC(=O)N1CCC(CC1)[C@H]1c2ncc(Br)cc2CCc2cc(Cl)cc(Br)c12	clinical1	5.271	1	638.822	3	5	2	3	1	0.151
clinical14	(+)-(R)-6-[1-Amino-1-(4-chlorophenyl)-1-(1-methylimidazol-5-yl)methyl]-4-(3-chlorophenyl)-1-methylquinolin-2(1H)-one	Cn1cncc1[C@@](N)(c1ccc(Cl)cc1)c1ccc2n(C)c(=O)cc(-c3cccc(Cl)c3)c2c1	clinical1	4.808	1	489.396	4	5	4	3	1	0.14
clinical15	(+)-(S,S)-6,6-Dimethyl-(1,1-dimethylheptyl)-1-hydroxy-9-(hydroxymethyl)-6a,7,10,10a-tetrahydro-6H-dibenzo[b,d]pyran; (+)-7-Hydroxy-DELTA6-tetrahydrocannabinol dimethylheptyl homolog	[H][C@]12CC(CO)=CC[C@]1([H])C(C)(C)Oc1cc(cc(O)c21)C(C)(C)CCCCCC |c:5|	clinical1	6.389	1	386.567	7	3	1	3	2	0.12
clinical16	(+)-4-[3-Methyl-2(S)-phenylbutyramido]benzohydroxamic acid	CC(C)[C@H](C(=O)Nc1ccc(cc1)C(=O)NO)c1ccccc1	clinical1	2.834	1	312.363	5	2	2	3	3	0.253
clinical17	(+)-5(R)-Ethyl-9,10-difluoro-5-hydroxy-4,5,13,15-tetrahydro-1H,3H-oxepino[3',4':6,7]indolizino[1,2-b]quinoline-3,15-dione	CC[C@@]1(O)CC(=O)OCc2c1cc1-c3nc4cc(F)c(F)cc4cc3Cn1c2=O	clinical1	2.191	1	398.36	1	5	2	5	1	0.23
clinical18	(+)-7-[3(S)-Methoxy-4(S)-(methylamino)pyrrolidin-1-yl]-4-oxo-1-(2-thiazolyl)-1,4-dihydro-1,8-naphthyridine-3-carboxylic acid	CN[C@H]1CN(C[C@@H]1OC)c1ccc2c(n1)n(cc(C(O)=O)c2=O)-c1nccs1	clinical1	-1.52	1	401.44	5	4	2	9	2	0.364
clinical19	(+)-9-Chloro-5(R)-ethyl-5-hydroxy-10-methyl-12-(4-methylpiperidin-1-ylmethyl)-4,5,13,15-tetrahydro-1H,3H-oxepino[3',4':6,7]indolizino[1,2-b]quinoline-3,15-dione hydrochloride	Cl.CC[C@@]1(O)CC(=O)OCc2c1cc1-c3nc4cc(Cl)c(C)cc4c(CN4CCC(C)CC4)c3Cn1c2=O	clinical1	4.556	1	558.496	3	6	2	6	1	0.156
clinical20	(±)-5-[4-[6-(4-Amino-3,5-dimethylphenoxy)-1-methyl-1H-benzimidazol-2-ylmethoxy]benzyl]thiazolidine-2,4-dione dihydrochloride hydrate	O.Cl.Cl.Cc1cc(Oc2ccc3nc(COc4ccc(CC5SC(=O)NC5=O)cc4)n(C)c3c2)cc(C)c1N	clinical1	5.91	1	593.522	7	5	4	8	3	0.281
clinical21	(1aR,1bS,4aR,7aS,7bS,8R,9R,9aS)-9a-Acetoxy-4a,7b-dihydroxy-3-(hydroxymethyl)-1,1,6,8-tetramethyl-9-(tetradecanoyloxy)-1a,1b,4,4a,5,7a,7b,8,9,9a-decahydro-1H-cyclopropa[3,4]benzo[1,2-e]azulen-5-one; 13-O-Acetyl-12-O-(tetradecanoyl)phorbol	[H][C@@]12C=C(CO)C[C@]3(O)C(=O)C(C)=C[C@@]3([H])[C@@]1(O)[C@H](C)[C@@H](OC(=O)CCCCCCCCCCCCC)[C@]1(OC(C)=O)[C@@]2([H])C1(C)C |c:12,t:2|	clinical1	5.923	1	616.825	17	4	0	8	3	0.207
clinical22	(1R*,4S*)-3-(4-Methylpiperazin-1-ylcarbonyl)-7-oxabicyclo[2.2.1]heptane-2-carboxylic acid	CN1CCN(CC1)C(=O)C1[C@@H]2CC[C@@H](O2)C1C(O)=O |r|	clinical1	-3.624	1	268.309	2	3	0	5	1	0.273
clinical23	(1'R,6R,6aR,7R,13S,14S,16R)-5-Acetoxy-8,14-dihydroxy-7',9-dimethoxy-4,10,23-trimethyl-2',3',4',6a,7,9',12,13,14,16-decahydro-6H-spiro[6,16-(epithiopropanoxymethano)-7,13-imino-1,3-dioxolo[7,8]isoquino[3,2-b][3]benzazocine-20,1'-[1H]pyrido[3,4-b]indol]-19-one	[H][C@@]12SC[C@]3(NCCc4c3[nH]c3cc(OC)ccc43)C(=O)OC[C@H](N3[C@@H](O)[C@@H]4Cc5cc(C)c(OC)c(O)c5[C@@H](N4C)[C@]13[H])c1c3OCOc3c(C)c(OC(C)=O)c21	clinical1	5.393	1	784.874	4	10	4	14	4	0.269
clinical24	(1S,10R,14S)-6,14(S)-Dihydroxy-2(R),15-(S)dimethyltetracyclo[8.7.(2,7).(11(S),15(S))]heptadec-6-en-5-one	[H][C@@]12CCC3=C(O)C(=O)CC[C@]3(C)[C@@]1([H])CC[C@]1(C)[C@@H](O)CC[C@@]21[H] |c:4|	clinical1	2.935	1	304.424	0	4	0	3	2	0.193
clinical25	(1S,3S,7S,10R,11S,12S,16R)-10-Allyl-7,11-dihydroxy-8,8,12,16-tetramethyl-3-(2-methylbenzothiazol-5-yl)-4,17-dioxabicyclo[14.1.0]heptadecane-5,9-dione	C[C@H]1CCC[C@@]2(C)O[C@H]2C[C@H](OC(=O)C[C@H](O)C(C)(C)C(=O)[C@H](CC=C)[C@H]1O)c1ccc2sc(C)nc2c1	clinical1	4.586	1	543.715	3	4	2	7	2	0.252
clinical26	(1S,5S,6R,9S,20R)-5-Hydroxy-6-isopropyl-20-methyl-2-oxa-11,12-dithia-7,19,22-triazabicyclo[7.7.6]docos-15-ene-3,8,18,21-tetraone	CC(C)[C@H]1NC(=O)[C@H]2CSSCC\C=C\[C@H](CC(=O)N[C@H](C)C(=O)N2)OC(=O)C[C@@H]1O |t:13|	clinical1	0.552	1	473.607	1	2	0	8	4	0.402
clinical27	(1Z,4S,6Z)-1-[[N-[(2Z,4Z,6E,8S)-8-[(2S)-5-Methoxy-6-oxo-3,6-dihydro-2H-pyran-2-yl]-6-methylnona-2,4,6-trienoyl]-3-methyl-L-valyl]amino]octa-1,6-dien-4-yl carbamate	COC1=CC[C@H](OC1=O)[C@@H](C)\C=C(C)\C=C/C=C\C(=O)N[C@H](C(=O)N\C=C/C[C@H](C\C=C/C)OC(N)=O)C(C)(C)C |t:2|	clinical1	4.105	1	571.705	16	1	0	7	3	0.238
clinical28	(2E)-N-(2-Aminophenyl)-3-(1-[[4-(1-methyl-1H-pyrazol-4-yl)phenyl]sulfonyl]-1H-pyrrol-3-yl)acrylamide 4-methylbenzenesulfonate	Cc1ccc(cc1)S(O)(=O)=O.Cn1cc(cn1)-c1ccc(cc1)S(=O)(=O)n1ccc(\C=C\C(=O)Nc2ccccc2N)c1	clinical1	4.604	0	619.711	7	5	5	8	3	0.32
clinical29	(2R,3R)-3-[[2-[[4-(S-Cyclopropylsulfonimidoyl)phenyl]amino]-5-(trifluoromethyl)pyrimidin-4-yl]oxy]butan-2-ol	C[C@@H](O)[C@@H](C)Oc1nc(Nc2ccc(cc2)S(=N)(=O)C2CC2)ncc1C(F)(F)F	clinical1	4.159	1	430.445	8	3	2	7	3	0.306
clinical30	(2R,3S)-3-(tert-Butoxycarbonylamino)-2-hydroxy-5-methylhexanoic acid (3aS,4R,7R,8aS,9S,10aR,12aS,12bR,13S,13aS)-7,12a-bis(acetoxy)-13-(benzoyloxy)-9-hydroxy-5,8a,14,14-tetramethyl-2,8-dioxo-3a,4,7,8,8a,9,10,10a,12,12a,12b,13-dodecahydro-6,13a-methano-13aH-oxeto[2'',3'':5',6']benzo[1',2':4,5]cyclodeca[1,2-d]-1,3-dioxol-4-yl ester; 3(S)-(tert-Butoxycarbonylamino)-2(R)-hydroxy-5-methylhexanoic acid …	[H][C@]12[C@H](OC(=O)c3ccccc3)[C@]34OC(=O)O[C@H]3[C@H](OC(=O)[C@H](O)[C@H](CC(C)C)NC(=O)OC(C)(C)C)C(C)=C([C@@H](OC(C)=O)C(=O)[C@]1(C)[C@@H](O)C[C@H]1OC[C@@]21OC(C)=O)C4(C)C |t:40|	clinical1	3.769	1	871.92	16	6	1	17	3	0.292
clinical31	(2S)-N1-[4-Methyl-5-[2-(1,1,1-trifluoro-2-methylpropan-2-yl)pyridin-4-yl]-1,3-thiazol-2-yl]pyrrolidine-1,2-dicarboxamide	Cc1nc(NC(=O)N2CCC[C@H]2C(N)=O)sc1-c1ccnc(c1)C(C)(C)C(F)(F)F	clinical1	2.826	1	441.47	5	3	2	4	2	0.312
clinical32	(2S,2'S)-N,N'-[(6,6'-Difluoro-1H,1'H-2,2'-biindole-3,3'-diyl)bis[methanediyl[(2R,4S)-4-hydroxypyrrolidine-2,1-diyl][(2S)-1-oxobutane-1,2-diyl]]]bis[2-(methylamino)propanamide]	CC[C@H](NC(=O)[C@H](C)NC)C(=O)N1C[C@@H](O)C[C@H]1Cc1c([nH]c2cc(F)ccc12)-c1[nH]c2cc(F)ccc2c1C[C@@H]1C[C@H](O)CN1C(=O)[C@H](CC)NC(=O)[C@H](C)NC	clinical1	3.08	1	806.941	15	6	4	8	8	0.248
clinical33	(2S,3S,4R,5R)-5-[2-Chloro-N6-(3-iodobenzyl)adenin-9-yl]-3,4-dihydroxy-N-methyltetrahydrofuran-2-carboxamide	CNC(=O)[C@H]1O[C@H]([C@H](O)[C@@H]1O)n1cnc2c(NCc3cccc(I)c3)nc(Cl)nc12	clinical1	1.398	1	544.731	5	4	3	8	4	0.315
clinical34	(3alpha,5alpha,17alpha)Pregn-20-yne-3,17-diol	[H][C@@]12CC[C@]3([H])[C@]([H])(CC[C@@]4(C)[C@@]3([H])CC[C@@]4(O)C#C)[C@@]1(C)CC[C@@H](O)C2	clinical1	4.536	1	316.478	0	4	0	2	2	0.128
clinical35	(3beta,12beta)-3,12-Dihydroxydammar-24-en-20-yl beta-D-glucopyranoside; 20-O-(beta-D-Glucopyranosyl)-20(S)-protopanaxadiol	[H][C@@]1(CC[C@]2(C)[C@]1([H])[C@H](O)C[C@]1([H])[C@@]3(C)CC[C@H](O)C(C)(C)[C@]3([H])CC[C@@]21C)[C@](C)(CC\C=C(/C)C)O[C@@H]1O[C@H](CO)[C@@H](O)[C@H](O)[C@H]1O	clinical1	4.042	1	622.873	7	5	0	8	6	0.216
clinical36	(3S)-N-[5-[(2R)-2-(2,5-Difluorophenyl)pyrrolidin-1-yl]pyrazolo[1,5-a]pyrimidin-3-yl]-3-hydroxypyrrolidine-1-carboxamide sulfate	OS(O)(=O)=O.O[C@H]1CCN(C1)C(=O)Nc1cnn2ccc(nc12)N1CCC[C@@H]1c1cc(F)ccc1F	clinical1	1.374	1	526.514	3	5	3	9	4	0.364
clinical37	(3S,6S,8S,12S,13R,16S,17R,20S,23S)-16-[N-(1,2-Dioxopropyl)-L-prolyl-D-(N-methyl)leucylamino]-12-hydroxy-3-isobutyl-8-isopropyl-20-(4-methoxybenzyl)-6,17,21-trimethyl-13-[1(S)-methylpropyl]-9,18-dioxa-1,4,14,21-tetraaza[21.3.0]hexacosane-2,5,7,10,15,19,22-heptaone; N-[1-(1,2-Dioxopropyl)-L-prolyl]didemnin A	[H][C@@]1(NC(=O)[C@@H](NC(=O)[C@@H](CC(C)C)N(C)C(=O)[C@@H]2CCCN2C(=O)C(C)=O)[C@@H](C)OC(=O)[C@H](Cc2ccc(OC)cc2)N(C)C(=O)[C@@H]2CCCN2C(=O)[C@H](CC(C)C)NC(=O)[C@@H](C)C(=O)[C@@H](OC(=O)C[C@@H]1O)C(C)C)[C@@H](C)CC	clinical1	3.941	1	1110.34	15	4	1	15	4	0.249
clinical38	(4S,7R,8S,9S,13R,14S,16S)-13,14-Epoxy-4,8-dihydroxy-5,5,7,9,13-pentamethyl-16-[1-methyl-2(E)-(2-methylthiazol-4-yl)vinyl]-1-oxacyclohexadecane-2,6-dione; (1S,3S,7S,10R,11S,12S,16R)-7,11-Dihydroxy-8,8,10,12,16-pentamethyl-3-[(E)-1-methyl-2-(2-methyl-4-thiazolyl)ethenyl]-4,17-dioxabicyclo[14.1.0]heptadecane-5,9-dione	C[C@H]1CCC[C@@]2(C)O[C@H]2C[C@H](OC(=O)C[C@H](O)C(C)(C)C(=O)[C@H](C)[C@H]1O)C(\C)=C\c1csc(C)n1	clinical1	3.779	1	507.683	2	3	1	7	2	0.262
clinical39	(5R,5aS,8aR,9R)-9-Hydroxy-5-(3,4,5-trimethoxyphenyl)-5,5a,6,8,8a,9-hexahydrofuro[3',4':6,7]naphtho[2,3-d][1,3]dioxol-6(2H)-one	COc1cc(cc(OC)c1OC)[C@H]1[C@H]2[C@H](COC2=O)[C@@H](O)c2cc3OCOc3cc12	clinical1	2.111	1	414.405	4	5	2	8	1	0.247
clinical40	(5Z)-14-(Ethylamino)-8(S),9(S),16-trihydroxy-3(S),4(R)-dimethyl-3,4,7,8,9,10-hexahydro-1H-2-benzoxacyclotetradecine-1,7-dione	CCNc1cc(O)c2C(=O)O[C@@H](C)[C@H](C)\C=C/C(=O)[C@@H](O)[C@@H](O)C\C=C\c2c1 |c:15,t:24|	clinical1	2.377	1	389.442	2	2	1	7	4	0.296
clinical41	(Aminooxy)methane hydrochloride	Cl.CON	clinical1	-0.266	0	83.5174	0	0	0	2	1	0.333
clinical42	(OC-6-23)-[[3-(Dimethylamino)propyl]dimethylsilinolato-kappaO]hydroxy[29H,31H-phthalocyanato(2-)-kappaN29,kappaN30,kappaN31,kappaN32]silicon	CN(C)CCC[Si](C)(C)O[Si]1(O)n2c3\N=C4/N=C(N=c5n1c(=NC1=N\C(=N/c2c2ccccc32)c2ccccc12)c1ccccc51)c1ccccc41 |c:14,26,t:16,24|	clinical1	8.186	0	717.925	6	10	5	10	1	0.174
clinical43	(R)-N-[2-(8-Azaspiro[4.5]decan-8-ylcarbonyl)-4,6-dimethylphenyl]-3-(1-naphthyl)glutaramic acid	Cc1cc(C)c(NC(=O)C[C@H](CC(O)=O)c2cccc3ccccc23)c(c1)C(=O)N1CCC2(CCCC2)CC1	clinical1	5.746	1	526.666	7	5	3	4	2	0.167
clinical44	(SP-4-2)-[3-[(7S,8S,17R,18R)-13-Acetyl-18-ethyl-5-(-2-methoxy-2-oxoethyl)-2,8,12,17-tetramethyl-3-[(2-sulfonatoethyl)carbamoyl]-21H,23H-porphin-7-yl]propanoato(4-)-kappaN21,kappaN22,kappaN23,kappaN24]palladate(2-) dipotassium salt; (SP-4-2)-[(7R,8R,17S,18S)-3-[12-Acetyl-7-ethyl-20-(2-methoxy-2-oxoethyl)-3,8,13,17-tetramethyl-2-[N-(2-sulfoethyl)carbamoyl]-7,8,17,18,21,23-hexahydroporphyrin-18-yl]p…	[K+].[K+].CC[C@@H]1[C@@H](C)C2=C/c3c(C(C)=O)c(C)c4\C=C5/N=C([C@@H](CCC([O-])=O)[C@@H]5C)C(CC(=O)OC)=c5c(C(=O)NCCS([O-])(=O)=O)c(C)c(=CC1=N\2)n5[Pd]n34 |c:15,17,50,t:5|	clinical1	-0.325	1	916.431	12	6	1	12	1	0.412
clinical45	(SP-5-24)-[N-[8-[N-[N-[1(S),3-Dicarboxypropyl]carbamoyl]-L-gamma-glutamylamino]octanoyl]-L-phenylalanyl-L-phenylalaninamide]-2(S)-(amino-kappaN)-beta-alanyl-L-aspartyl-kappaN-L-cysteinato(6-)-kappaN,kappaS]oxotechnetate(3-)-99mTc	N[C@@H](CNC(=O)[C@H](Cc1ccccc1)NC(=O)[C@H](Cc1ccccc1)NC(=O)CCCCCCCNC(=O)CC[C@H](NC(=O)N[C@@H](CCC(O)=O)C(O)=O)C(O)=O)C(=O)N1[C@@H](CC(O)=O)C(=O)N2[C@@H](CS[99Tc]12=O)C(O)=O	clinical1	-2.939	1	1172.11	32	4	2	20	12	0.43
clinical46	[(4S,5R)-2-(4-tert-Butyl-2-ethoxyphenyl)-4,5-bis(4-chlorophenyl)-4,5-dimethyl-4,5-dihydro-1H-imidazol-1-yl][4-[2-(methylsulfonyl)ethyl]piperazin-1-yl]methanone	CCOc1cc(ccc1C1=N[C@@](C)(c2ccc(Cl)cc2)[C@](C)(N1C(=O)N1CCN(CC1)CCS(C)(=O)=O)c1ccc(Cl)cc1)C(C)(C)C |t:10|	clinical1	7.56	1	713.757	9	5	3	6	0	0.131
clinical47	[2-[4-[6-Amino-2-[[[trans-4-[[[3-(cyclohexylamino)propyl]amino]methyl]cyclohexyl]methyl]amino]pyrimidin-4-yl]piperazin-1-yl]ethyl]phosphonic acid	Nc1cc(nc(NC[C@H]2CC[C@@H](CC2)CNCCCNC2CCCCC2)n1)N1CCN(CC1)CCP(O)(O)=O |r|	clinical1	3.015	1	566.719	14	4	1	11	6	0.289
clinical48	[4aR-(4aalpha,5beta,6abeta,6balpha,8abeta,9beta,10alpha,12aalpha,12bbeta,14bbeta)]-9-Formyl-10-[2-O-(beta-D-galactopyranosyl)-3-O-(beta-D-xylopyranosyl)-beta-D-glucopyranos-1-yluronic acid]-5-hydroxy-2,2,6a,6b,9,12a-hexamethyl-DELTA14-icosahydropicene-4a-carboxylic acid 3-O-[5-[5-(alpha-L-arabinofuranosyloxy)-3-hydroxy-6-methyloctanoyloxy]-3-hydroxy-6-methyloctanoyl]-6-deoxy-2-O-[6-deoxy-5-O-[3-O…	[H][C@]12CC(C)(C)CC[C@@]1([C@H](O)C[C@]1(C)C2=CCC2[C@@]3(C)CC[C@H](O[C@@H]4O[C@@H]([C@@H](O)[C@H](O[C@H]5OC[C@@H](O)[C@H](O)[C@H]5O)[C@H]4O[C@@H]4O[C@H](CO)[C@H](O)[C@H](O)[C@H]4O)C(O)=O)[C@@](C)(C=O)[C@]3([H])CC[C@@]12C)C(=O)O[C@H]1O[C@@H](C)[C@@H](O)[C@@H](OC(=O)CC(O)CC(OC(=O)CC(O)CC(O[C@@H]2O[C@@H](CO)[C@H](O)[C@H]2O)C(C)CC)C(C)CC)[C@@H]1O[C@@H]1O[C@@H](C)[C@H](O[C@H]2OC[C@@H](O)[C@H](O[C@H]3O…	clinical1	-3.506	1	1990.13	38	13	0	46	23	0.379
clinical49	[5R-[5alpha,5abeta,8aalpha,9beta(R*)]]-5-[4-(2,2-Dimethyl-1,3-dioxolan-4-ylmethoxycarbonyloxy)-3,5-dimethoxyphenyl]-9-(4,6-O-ethylidene-beta-D-glucopyranosyloxy)-5,5a,6,8,8a,9-hexahydro-2H-furo[3',4':6,7]naphtho[2,3-d]-1,3-dioxol-6-one; 4'-O-(2,2-Dimethyl-1,3-dioxolan-4-ylmethoxycarbonyl)etoposide	COc1cc(cc(OC)c1OC(=O)OCC1COC(C)(C)O1)[C@H]1[C@@H]2[C@H](COC2=O)[C@H](O[C@@H]2O[C@@H]3CO[C@@H](C)O[C@H]3[C@H](O)[C@H]2O)c2cc3OCOc3cc12	clinical1	1.272	1	746.708	10	8	2	17	2	0.293
clinical50	[Cyclo(N-methyl-L-homocysteinyl-L-tyrosyl-D-tryptophyl-L-lysyl-L-threonyl) (1-1')-sulfide with 3-(2-mercaptoacetamido)-L-alanyl-4-amino-L-phenylalanyl-L-cysteinyl-L-threonyl-L-serine][188Re]-oxorhenium	[H][C@](NC(=O)[C@@H]1CS[188Re]2(=O)N1C(=O)[C@H](Cc1ccc(N)cc1)N2C(=O)[C@@H](N)CNC(=O)CSCC[C@@H]1N(C)C(=O)[C@@]([H])(NC(=O)[C@H](CCCCN)NC(=O)[C@@H](Cc2c[nH]c3ccccc23)NC(=O)[C@H](Cc2ccc(O)cc2)NC(=O)[C@H](Cc2ccccc2)NC1=O)[C@@H](C)O)([C@@H](C)O)C(=O)N[C@@H](CO)C(O)=O |r|	clinical1	-4.772	1	1655.65	28	8	5	23	17	0.403
clinical51	[N-[2-[4,7,10-Tris(carboxylatomethyl)-1,4,7,10-tertaazacyclododec-1-yl]acetyl]-D-phenylalanyl-L-cysteinyl-L-tyrosyl-D-tryptophyl-L-lysyl-L-threonyl-L-cysteinyl-(2R,3R)-2-aminobutane-1,3-diol cyclic (2-7)-disulfidato(3-)][68Ga]gallium	[68Ga+3].[H][C@](CO)(NC(=O)[C@@H]1CSSC[C@H](NC(=O)[C@@H](Cc2ccccc2)NC(=O)CN2CCN(CCN(CCN(CC2)CC([O-])=O)CC([O-])=O)CC([O-])=O)C(=O)N[C@@H](Cc2ccc(O)cc2)C(=O)N[C@H](Cc2c[nH]c3ccccc23)C(=O)N[C@@H](CCCCN)C(=O)N[C@@]([H])([C@@H](C)O)C(=O)N1)[C@@H](C)O	clinical1	-5.773	1	1486.62	26	6	4	25	14	0.398
clinical52	[N-[2-[4,7,10-Tris(carboxylatomethyl)-1,4,7,10-tertaazacyclododec-1-yl]acetyl]-D-phenylalanyl-L-cysteinyl-L-tyrosyl-D-tryptophyl-L-lysyl-L-threonyl-L-cysteinyl-L-threonine cyclic (2-7)-disulfidato(3-)][68Ga]gallium	[68Ga+3].[H][C@](NC(=O)[C@@H]1CSSC[C@H](NC(=O)[C@@H](Cc2ccccc2)NC(=O)CN2CCN(CCN(CCN(CC2)CC([O-])=O)CC([O-])=O)CC([O-])=O)C(=O)N[C@@H](Cc2ccc(O)cc2)C(=O)N[C@H](Cc2c[nH]c3ccccc23)C(=O)N[C@@H](CCCCN)C(=O)N[C@@]([H])([C@@H](C)O)C(=O)N1)([C@@H](C)O)C(O)=O	clinical1	-8.68	1	1500.6	26	6	4	26	14	0.408
clinical53	[N-[2-[4,7,10-Tris(carboxylatomethyl)-1,4,7,10-tertaazacyclododec-1-yl]acetyl]-D-phenylalanyl-L-cysteinyl-L-tyrosyl-D-tryptophyl-L-lysyl-L-threonyl-L-cysteinyl-L-threonine cyclic disulfide(3-)][177Lu]lutetium	[177Lu+3].[H][C@](NC(=O)[C@@H]1CSSC[C@H](NC(=O)[C@@H](Cc2ccccc2)NC(=O)CN2CCN(CCN(CCN(CC2)CC([O-])=O)CC([O-])=O)CC([O-])=O)C(=O)N[C@@H](Cc2ccc(O)cc2)C(=O)N[C@H](Cc2c[nH]c3ccccc23)C(=O)N[C@@H](CCCCN)C(=O)N[C@@]([H])([C@@H](C)O)C(=O)N1)([C@@H](C)O)C(O)=O	clinical1	-8.68	1	1609.6	26	6	4	26	14	0.407
clinical54	[N-[2-[4-[2-[4,7,10-Tris(2-oxido-2-oxoethyl)-1,4,7,10-tetraazacyclododecan-1-yl]acetamido]piperidin-1-yl]acetyl]-D-phenylalanyl-L-glutaminyl-L-tryptophyl-L-alanyl-L-valyl-glycyl-N-[4-[1(S)-carbamoyl-3-methylbutylamino]-2(S)-hydroxy-1(S)-isobutyl-4-oxobutyl]-L-histidinamide][68Ga]gallium	[68Ga+3].CC(C)C[C@H](NC(=O)[C@H](Cc1c[nH]cn1)NC(=O)CNC(=O)[C@@H](NC(=O)[C@H](C)NC(=O)[C@H](Cc1c[nH]c2ccccc12)NC(=O)[C@H](CCC(N)=O)NC(=O)[C@@H](Cc1ccccc1)NC(=O)CN1CCC(CC1)NC(=O)CN1CCN(CCN(CCN(CC1)CC([O-])=O)CC([O-])=O)CC([O-])=O)C(C)C)[C@@H](O)CC(=O)N[C@@H](CC(C)C)C(N)=O	clinical1	-6.985	1	1704.87	45	6	4	25	15	0.358
clinical55	[N2-[4-(L-Histidyl-L-seryl-L-alpha-aspartylglycyl-L-isoleucyl-L-phenylalanyl-L-threonyl-L-alpha-aspartyl-L-seryl-L-tyrosyl-L-seryl-L-arginyl-L-tyrosyl-L-arginyl-L-lysyl-L-glutaminyl-L-methionyl-L-alanyl-L-valyl-L-lysyl-L-lysyl-L-tyrosyl-L-leucyl-L-alanyl-L-alanyl-L-valyl-L-leucyl)-1-oxobutyl]-N6-[N-[(sulfanyl-kappaS)acetyl]-3-[[(sulfanyl-kappaS)acetyl]amino]alanyl]-L-lysinato(2-)]copper	CC[C@H](C)[C@H](NC(=O)CNC(=O)[C@H](CC(O)=O)NC(=O)[C@H](CO)NC(=O)[C@@H](N)Cc1c[nH]cn1)C(=O)N[C@@H](Cc1ccccc1)C(=O)N[C@@H]([C@@H](C)O)C(=O)N[C@@H](CC(O)=O)C(=O)N[C@@H](CO)C(=O)N[C@@H](Cc1ccc(O)cc1)C(=O)N[C@@H](CO)C(=O)N[C@@H](CCCNC(N)=N)C(=O)N[C@@H](Cc1ccc(O)cc1)C(=O)N[C@@H](CCCNC(N)=N)C(=O)N[C@@H](CCCCN)C(=O)N[C@@H](CCC(N)=O)C(=O)N[C@@H](CCSC)C(=O)N[C@@H](C)C(=O)N[C@@H](C(C)C)C(=O)N[C@@H](CCCCN)C(…	clinical1	-18.255	1	3657.7	119	6	5	55	53	0.421
clinical56	[N6-[4-[N-[5-[2-(Hydroxyimino)-1,1-dimethylpropylamino-kappaN]-3-[2-[2-(hydroxyimino)-1,1-dimethylpropylamino-kappaN]ethyl]pentyl]carbamoyl]butyryl]-N2-(2-sulfanylacetyl)-L-lysyl-L-cysteinyl-L-arginyl-glycyl-L-aspartyl-L-cysteinyl-L-phenylalanyl-N-(16-carbamoyl-13-oxo-3,6,9,15-tetraoxa-12-azahexadecyl)-L-cysteinamidato(3-)cyclo(S-3.2-S-3.6)disulfide(1-8)sulfide](dioxo)[99mTc]technetium	C\C(=N/O)C(C)(C)N1CCC(CCNC(=O)CCCC(=O)NCCCC[C@@H]2NC(=O)CSC[C@H](NC(=O)[C@H](Cc3ccccc3)NC(=O)[C@@H]3CSSC[C@H](NC2=O)C(=O)N[C@@H](CCCNC(N)=N)C(=O)NCC(=O)N[C@@H](CC(O)=O)C(=O)N3)C(=O)NCCOCCOCCOCCNC(=O)COCC(N)=O)CCN(C(C)(C)C(\C)=N\[O-])[99Tc+]1(=O)=O	clinical1	-6.718	1	1826.01	42	4	1	29	18	0.417
clinical57	1-(2,4-Dihydroxy-5-isopropylphenyl)-1-[5-(4-methylpiperazin-1-ylmethyl)-2,3-dihydro-1H-isoindol-2-yl]methanone L-lactate	C[C@H](O)C(O)=O.CC(C)c1cc(C(=O)N2Cc3ccc(CN4CCN(C)CC4)cc3C2)c(O)cc1O	clinical1	-0.105	1	499.599	5	4	2	8	4	0.242
clinical58	1-(2-[5-[(3-Methyloxetan-3-yl)methoxy]-1H-benzimidazol-1-yl]quinolin-8-yl)piperidin-4-amine benzenesulfonate	OS(=O)(=O)c1ccccc1.CC1(COC1)COc1ccc2n(cnc2c1)-c1ccc2cccc(N3CCC(N)CC3)c2n1	clinical1	4.355	0	601.716	6	7	5	9	2	0.251
clinical59	1-(2-Chloroethyl)-4-methyl-1,2-bis(methylsulfonyl)semicarbazide	CNC(=O)N(N(CCCl)S(C)(=O)=O)S(C)(=O)=O	clinical1	-1.019	0	307.775	5	0	0	5	1	0.433
clinical60	1-(2-Cyano-2-deoxy-beta-D-arabinofuranosyl)cytosine ; 2'-Cyano-2'-deoxycytidine	Nc1ccn([C@@H]2O[C@H](CO)[C@@H](O)[C@@H]2C#N)c(=O)n1	clinical1	-1.996	1	252.227	2	2	0	7	3	0.535
clinical61	1-(2-Cyano-2-deoxy-beta-D-arabinofuranosyl)-N-(hexadecanoyl)cytosine ; 2'-Cyano-2'-deoxy-N-(hexadecanoyl)cytidine	CCCCCCCCCCCCCCCC(=O)Nc1ccn([C@@H]2O[C@H](CO)[C@@H](O)[C@@H]2C#N)c(=O)n1	clinical1	4.592	1	490.635	17	2	0	7	3	0.265
clinical62	1-(2-Hydroxyethyl)-8-[5-(4-methylpiperazin-1-yl)-2-(trifluoromethoxy)phenylamino]-4,5-dihydro-1H-pyrazolo[4,3-h]quinazoline-3-carboxamide	CN1CCN(CC1)c1ccc(OC(F)(F)F)c(Nc2ncc3CCc4c(nn(CCO)c4-c3n2)C(N)=O)c1	clinical1	4.742	0	532.518	8	5	3	9	3	0.276
clinical63	1-(3-C-Ethynyl-beta-D-ribofuranosyl)cytosine; 3'-Ethynylcytidine	Nc1ccn([C@@H]2O[C@H](CO)[C@](O)(C#C)[C@H]2O)c(=O)n1	clinical1	-1.348	1	267.238	2	2	0	7	4	0.503
clinical64	1-(6,7-Dihydro-5H-benzo[6,7]cyclohepta[1,2-c]pyridazin-3-yl)-N3-[7(S)-(1-pyrrolidinyl)-6,7,8,9-tetrahydro-5H-benzocycloheptene-2-yl]-1H-1,2,4-triazole-3,5-diamine	Nc1nc(Nc2ccc3CC[C@@H](CCc3c2)N2CCCC2)nn1-c1cc2CCCc3ccccc3-c2nn1	clinical1	7.035	1	506.645	4	7	4	7	2	0.206
clinical65	1(-beta-D-Ribofuranosyl)-4-hydroxytetrahydropyrimidin-2(1H)-one	OC[C@H]1O[C@H]([C@H](O)[C@@H]1O)N1CCC(O)NC1=O	clinical1	-2.335	1	248.233	2	2	0	6	5	0.524
clinical66	1,1'-[9-[2-(Isopropylamino)ethyl]-9H-carbazole-3,6-diyl]diethanone hydrochloride	Cl.CC(C)NCCn1c2ccc(cc2c2cc(ccc12)C(C)=O)C(C)=O	clinical1	3.72	0	372.888	6	3	3	3	1	0.132
clinical67	1,1-Dimethyl-4-[[(octadecyloxy)hydroxyphosphoryl]oxy]piperidinium inner salt; N,N-Dimethylpiperidinium-4-yl(octadecyl)phosphate	CCCCCCCCCCCCCCCCCCOP([O-])(=O)OC1CC[N+](C)(C)CC1	clinical1	4.607	0	461.658	20	1	0	4	0	0.135
clinical68	1,3,4,6,8,13-Hexahydroxy-10,11-dimethylphenanthro[1,10,9,8-opqra]perylene-7,14-dione; 4,5,7,4',5',7'-Hexahydroxy-2,2'-dimethylnaphthodianthrone	Cc1cc(O)c2c3c1c1c(C)cc(O)c4c1c1c5c(c(O)cc(O)c5c4=O)c4c(O)cc(O)c(c4c31)c2=O	clinical1	5.04	0	504.443	0	8	6	8	6	0.361
clinical69	1,4'-Bipiperidine-1'-carboxylic acid 10-allyl-4(S)-ethyl-4-hydroxy-3,14-dioxo-3,4,12,14-tetrahydro-1H-pyrano[3',4':6,7]indolizino[1,2-b]quinolin-9-yl ester hydrochloride; 9-Allyl-10-(1,4'-bipiperidin-1'-ylcarbonyloxy)camptothecin hydrochloride	Cl.CC[C@@]1(O)C(=O)OCc2c1cc1-c3nc4ccc(OC(=O)N5CCC(CC5)N5CCCCC5)c(CC=C)c4cc3Cn1c2=O	clinical1	4.133	1	635.15	6	7	2	8	1	0.188
clinical70	1,7-Bis(4-hydroxy-3-methoxyphenyl)-1(E),6(E)-heptadiene-3,5-dione	COc1cc(ccc1O)\C=C\C(=O)CC(=O)\C=C\c1ccc(O)c(OC)c1	clinical1	3.554	0	368.38	8	2	2	6	2	0.253
clinical71	1-[(1S)-1-(Imidazo[1,2-a]pyridin-6-yl)ethyl]-6-(1-methyl-1H-pyrazol-4-yl)-1H-[1,2,3]triazolo[4,5-b]pyrazine	C[C@@H](c1ccc2nccn2c1)n1nnc2ncc(nc12)-c1cnn(C)c1	clinical1	1.032	1	345.361	3	5	5	6	0	0.28
clinical72	1-[(1S,2S,4R)-4-[4-[2,3-dihydro-1H-inden-1(S)-ylamino]-7H-pyrrolo[2,3-d]pyrimidin-7-yl]-2-hydroxycyclopentyl]methyl sulfamate; Sulfamic acid (1S,2S,4R)-4-[4-[2,3-dihydro-1H-inden-1(S)-ylamino]-7H-pyrrolo[2,3-d]pyrimidin-7-yl]-2-hydroxycyclopentylmethyl ester	NS(=O)(=O)OC[C@@H]1C[C@H](C[C@@H]1O)n1ccc2c(N[C@H]3CCc4ccccc34)ncnc12	clinical1	1.543	1	443.519	6	5	3	7	3	0.355
clinical73	1-[3-[(6,7-Dimethoxyquinazolin-4-yl)oxy]phenyl]-3-[5-(1,1,1-trifluoro-2-methylpropan-2-yl)-1,2-oxazol-3-yl]urea hydrochloride	Cl.COc1cc2ncnc(Oc3cccc(NC(=O)Nc4cc(on4)C(C)(C)C(F)(F)F)c3)c2cc1OC	clinical1	5.67	0	553.918	8	4	4	7	2	0.233
clinical74	1-[4-(5-Cyclopropyl-1H-pyrazol-3-ylamino)pyrrolo[2,1-f][1,2,4]triazin-2-yl]-N-(6-fluoropyridin-3-yl)-2-methyl-L-prolinamide; 1-[4-(5-Cyclopropyl-1H-pyrazol-3-ylamino)pyrrolo[2,1-f][1,2,4]triazin-2-yl]-N-(6-fluoropyridin-3-yl)-2-methylpyrrolidine-2(S)-carboxamide	C[C@]1(CCCN1c1nc(Nc2cc([nH]n2)C2CC2)c2cccn2n1)C(=O)Nc1ccc(F)nc1	clinical1	4.069	1	461.495	6	6	4	7	3	0.28
clinical75	1-[4,6-Bis(4-morpholinyl)-1,3,5-triazin-2-yl]-2-(difluoromethyl)-1H-benzimidazole	FC(F)c1nc2ccccc2n1-c1nc(nc(n1)N1CCOCC1)N1CCOCC1	clinical1	3.366	0	417.413	4	5	3	8	0	0.216
clinical76	1-[4-[1-(2,6-Difluorobenzyl)-5-(dimethylaminomethyl)-3-(6-methoxypyridazin-3-yl)-2,4-dioxo-1,2,3,4-tetrahydrothieno[2,3-d]pyrimidin-6-yl]phenyl]-3-methoxyurea	CONC(=O)Nc1ccc(cc1)-c1sc2n(Cc3c(F)cccc3F)c(=O)n(-c3ccc(OC)nn3)c(=O)c2c1CN(C)C	clinical1	4.623	0	623.63	9	5	4	8	2	0.273
clinical77	1-[4-[2-(2-Aminopyrimidin-5-yl)-7-methyl-4-(4-morpholinyl)thieno[3,2-d]pyrimidin-6-ylmethyl]piperazin-1-yl]-2(S)-hydroxypropan-1-one	C[C@H](O)C(=O)N1CCN(CC1)Cc1sc2c(nc(nc2c1C)-c1cnc(N)nc1)N1CCOCC1	clinical1	1.013	1	498.601	5	5	3	10	2	0.332
clinical78	1-[4-[4-(3,4-Dichloro-2-fluorophenylamino)-7-methoxyquinazolin-6-yloxy]piperidin-1-yl]-2-propen-1-one	COc1cc2ncnc(Nc3ccc(Cl)c(Cl)c3F)c2cc1OC1CCN(CC1)C(=O)C=C	clinical1	5.046	0	491.342	6	4	3	6	1	0.172
clinical79	1-[4-Amino-2-(ethoxymethyl)-1H-imidazo[4,5-c]quinolin-1-yl]-2-methylpropan-2-ol; 4-Amino-2-(ethoxymethyl)-alpha,alpha-dimethyl-1H-imidazo[4,5-c]quinoline-1-ethanol	CCOCc1nc2c(N)nc3ccccc3c2n1CC(C)(C)O	clinical1	1.919	0	314.382	5	3	3	5	2	0.262
clinical80	1-[5-[2,4-Bis[3(S)-methylmorpholin-4-yl]pyrido[2,3-d]pyrimidin-7-yl]-2-methoxyphenyl]methanol	COc1ccc(cc1CO)-c1ccc2c(nc(nc2n1)N1CCOC[C@@H]1C)N1CCOC[C@@H]1C	clinical1	3.274	1	465.545	5	5	3	9	1	0.204
clinical81	1-[5-Deoxy-5-(fluoro-18F)-alpha-D-arabinofuranosyl]-2-nitroimidazole	O[C@H]1[C@H](O)[C@H](O[C@@H]1C[18F])n1ccnc1[N+]([O-])=O	clinical1	-0.346	1	246.182	3	2	1	6	2	0.505
clinical82	1-[5'-O-[2-Oxido-4(S)-(4-pyridyl)-1,3,2-dioxaphosphinan-2(R)-yl]-beta-D-arabinofuranosyl]cytosine	Nc1ccn([C@@H]2O[C@H](CO[P@]3(=O)OCC[C@H](O3)c3ccncc3)[C@@H](O)[C@@H]2O)c(=O)n1	clinical1	-2.047	1	440.344	5	4	1	11	3	0.451
clinical83	1-[N-(2-Amino-2-methylpropionyl)-D-tryptophyl]-3(R)-benzyl-N,N',N'-trimethylpiperidine-3-carbohydrazide hydrochloride; 1-(2-Methylalanyl)-D-tryptophyl]-3-benzylpiperidine-3(R)-carboxylic acid trimethylhydrazide hydrochloride	Cl.CN(C)N(C)C(=O)[C@]1(CCCN(C1)C(=O)[C@@H](Cc1c[nH]c2ccccc12)NC(=O)C(C)(C)N)Cc1ccccc1	clinical1	2.829	1	583.165	9	4	3	5	3	0.188
clinical84	11-(tert-Butyldimethylsilyl)-4(S)-ethyl-4,9-dihydroxy-3,4,12,14-tetrahydro-1H-pyrano[3',4':6,7]indolizino[1,2-b]quinoline-3,14-dione; (20S)-7-(tert-Butyldimethylsilyl)-10-hydroxycamptothecin	CC[C@@]1(O)C(=O)OCc2c1cc1-c3nc4ccc(O)cc4c(c3Cn1c2=O)[Si](C)(C)C(C)(C)C	clinical1	4.717	1	478.612	3	5	2	6	2	0.214
clinical85	11-[2-(1-Pyrrolidinyl)ethoxy]-14,19-dioxa-5,7,27-triazatetracyclo[19.3.1.1(2,6).1(8,12)]heptacosa-1(25),2(27),3,5,8(26),9,11,16,21,23-decaene	C1CCN(C1)CCOc1ccc2Nc3nccc(n3)-c3cccc(COC\C=C\COCc1c2)c3 |t:29|	clinical1	4.547	0	472.579	4	5	3	7	1	0.15
clinical86	11beta-(4-Dimethylaminophenyl)-17alpha-hydroxy-17-beta-(3-hydroxypropyl)-13alpha-methyl-4,9-gonadien-3-one	[H][C@@]12CCC3=CC(=O)CCC3=C1[C@H](C[C@]1(C)[C@@]2([H])CC[C@]1(O)CCCO)c1ccc(cc1)N(C)C |c:11,t:4|	clinical1	4.617	1	449.625	5	5	1	4	2	0.135
clinical87	13-Deoxy-5-iminodoxorubicin	COc1cccc2C(=O)c3c(O)c4C[C@@](O)(CCO)C[C@H](O[C@H]5C[C@H](N)[C@H](O)[C@H](C)O5)c4c(O)c3C(=N)c12	clinical1	0.41	1	528.551	5	5	2	11	7	0.389
clinical88	14-Methyl-20-oxa-5,7,14,27-tetraazatetracyclo[19.3.1.1(2,6).1(8,12)]heptacosa-1(25),2(27),3,5,8(26),9,11,16,21,23-decaene citrate	OC(=O)CC(O)(CC(O)=O)C(O)=O.CN1C\C=C\CCOc2cccc(c2)-c2ccnc(Nc3cccc(C1)c3)n2 |t:15|	clinical1	0.38	0	564.586	5	4	3	12	5	0.328
clinical89	15-[2-(1-Pyrrolidinyl)ethoxy]-7,12,26-trioxa-19,21,24-triazatetracyclo[18.3.1.1(2,5).1(14,18)]hexacosa-1(24),2,4,9(E),14(25),15,17,20,22-nonaene	C1CCN(C1)CCOc1ccc2Nc3nccc(n3)-c3ccc(COC\C=C\COCc1c2)o3 |t:28|	clinical1	4.02	0	462.541	4	5	3	7	1	0.184
clinical90	17-(1H-Benzimidazol-1-yl)androsta-5,16-dien-3beta-ol	[H][C@@]12CC=C3C[C@@H](O)CC[C@]3(C)[C@@]1([H])CC[C@]1(C)C(=CC[C@@]21[H])n1cnc2ccccc12 |c:20,t:3|	clinical1	4.897	1	388.545	1	6	2	2	1	0.102
clinical91	17-Acetyl-2-hydroxy-1,5,6-trimethoxy-16-methyl-8,9,9a,10,11,12,13,13a,14,17-decahydro-3H-cyclohepta[1,12]perylo[2,3-b]quinoxaline-3,8-dione	COc1cc(=O)c2c(O)c(OC)c3C(C(C)=O)C(C)=Cc4c5NC6CCCCC6Nc5c5c6c(c(OC)cc5=O)c1c2c3c46 |c:18|	clinical1	4.059	1	592.638	4	8	3	9	3	0.229
clinical92	18-(4-[131I]Iodophenyl)octadecylphosphocholine	C[N+](C)(C)CCOP([O-])(=O)OCCCCCCCCCCCCCCCCCCc1ccc([131I])cc1	clinical1	6.701	0	641.709	24	1	1	4	0	0.113
clinical93	1-Acetyl-L-prolyl-L-prolyl-L-prolyl-L-histidyl-L-prolyl-L-histidyl-L-alanyl-L-arginyl-L-isoleucyl-L-lysinamide	[H][C@](NC(=O)[C@H](CCCNC(N)=N)NC(=O)[C@H](C)NC(=O)[C@H](Cc1c[nH]cn1)NC(=O)[C@@H]1CCCN1C(=O)[C@H](Cc1c[nH]cn1)NC(=O)[C@@H]1CCCN1C(=O)[C@@H]1CCCN1C(=O)[C@@H]1CCCN1C(C)=O)([C@@H](C)CC)C(=O)N[C@@H](CCCCN)C(N)=O	clinical1	-4.399	1	1190.4	31	6	2	15	13	0.37
clinical94	1-Methyl-D-tryptophan; (2R)-2-amino-3-(1-methyl-1H-indol-3-yl)propanoic acid	Cn1cc(C[C@@H](N)C(O)=O)c2ccccc12	clinical1	-1.106	1	218.252	3	2	2	3	2	0.305
clinical95	1-Methyl-N-[4-(trifluoromethyl)phenyl]-5-[2-[4-(trifluoromethyl)-1H-imidazol-2-yl]pyridin-4-yloxy]-1H-benzimidazol-2-amine	Cn1c(Nc2ccc(cc2)C(F)(F)F)nc2cc(Oc3ccnc(c3)-c3nc(c[nH]3)C(F)(F)F)ccc12	clinical1	6.606	0	518.414	7	5	5	5	2	0.183
clinical96	2-(1H-Indazol-4-yl)-6-[4-(methylsulfonyl)piperazin-1-ylmethyl]-4-(4-morpholinyl)thieno[3,2-d]pyrimidine	CS(=O)(=O)N1CCN(CC1)Cc1cc2nc(nc(N3CCOCC3)c2s1)-c1cccc2[nH]ncc12	clinical1	2.153	0	513.636	5	6	4	8	1	0.31
clinical97	2-(2,4,5,7-Tetranitro-9H-fluoren-9-ylideneaminooxy)propionic acid 10-(dimethylaminomethyl)-4(S)-ethyl-9-hydroxy-3,14-dioxo-3,4,12,14-tetrahydro-1H-pyrano[3',4':6,7]indolizino[1,2-b]quinolin-4-yl ester hydrochloride	Cl.CC[C@@]1(OC(=O)C(C)O\N=C2\c3cc(cc(c3-c3c2cc(cc3[N+]([O-])=O)[N+]([O-])=O)[N+]([O-])=O)[N+]([O-])=O)C(=O)OCc2c1cc1-c3nc4ccc(O)c(CN(C)C)c4cc3Cn1c2=O	clinical1	5.115	1	887.161	12	8	4	18	1	0.384
clinical98	2-(4-Methyl-1,4-diazepan-1-yl)-N-(5-methylpyrazin-2-ylmethyl)-5-oxo-5H-benzothiazolo[3,2-a][1,8]naphthyridine-6-carboxamide	CN1CCCN(CC1)c1ccc2c(n1)n1c3ccccc3sc1c(C(=O)NCc1cnc(C)cn1)c2=O	clinical1	3.188	0	513.614	4	6	3	9	1	0.25
clinical99	2-(5-Fluoro-2-methyl-1H-indol-3-yl)-1H-imidazo[4,5-f][1,10]phenanthroline hydrochloride	Cl.Cc1[nH]c2ccc(F)cc2c1-c1nc2c3cccnc3c3ncccc3c2[nH]1	clinical1	4.669	0	403.839	1	6	6	3	2	0.19
clinical100	2-(Diphenylamino)-N-[7-(hydroxyamino)-7-oxoheptyl]pyrimidine-5-carboxamide	ONC(=O)CCCCCCNC(=O)c1cnc(nc1)N(c1ccccc1)c1ccccc1	clinical1	3.917	0	433.503	11	3	3	6	3	0.253
clinical101	2-(Hydroxymethyl)-2-(methoxymethyl)-1-azabicyclo[2.2.2]octan-3-one; 2-(Hydroxymethyl)-2-(methoxymethyl)quinuclidin-3-one	COCC1(CO)N2CCC(CC2)C1=O	clinical1	-0.364	1	199.247	3	2	0	4	1	0.246
clinical102	2(R)-(4-Isobutylphenyl)-N-(methylsulfonyl)propionamide	CC(C)Cc1ccc(cc1)[C@@H](C)C(=O)NS(C)(=O)=O	clinical1	2.76	1	283.386	5	1	1	3	1	0.25
clinical103	2(S)-(3-Aminopropyl)-5-(2,5-difluorophenyl)-N-methoxy-N-methyl-2-phenyl-1,3,4-thiadiazole-3(2H)-carboxamide	CON(C)C(=O)N1N=C(S[C@@]1(CCCN)c1ccccc1)c1cc(F)ccc1F |c:7|	clinical1	3.472	1	420.476	6	3	2	5	1	0.245
clinical104	2(S)-(4-Chlorophenyl)-1-[4-[7(R)-hydroxy-5(R)-methyl-6,7-dihydro-5H-cyclopenta[d]pyrimidin-4-yl]piperazin-1-yl]-3-(isopropylamino)propan-1-one	Cl.Cl.CC(C)NC[C@@H](C(=O)N1CCN(CC1)c1ncnc2[C@H](O)C[C@@H](C)c12)c1ccc(Cl)cc1	clinical1	3.866	1	530.918	6	4	2	6	2	0.153
clinical105	2(S)-[2(R)-[1(S)-Hydroxy-1-(N-hydroxycarbamoyl)methyl]-4-methylpentanamido]-2-phenylacetic acid cyclopentyl ester	CC(C)C[C@H]([C@H](O)C(=O)NO)C(=O)N[C@H](C(=O)OC1CCCC1)c1ccccc1	clinical1	2.406	1	406.473	10	2	1	6	4	0.311
clinical106	2(S)-[3-[1(S)-Carboxy-5-(4-[123I]iodobenzylamino)pentyl]ureido]pentanedioic acid; N-[Hydroxy-N6-(4-[123I]iodobenzyl)-L-lysinocarbonyl]-L-glutamic acid	OC(=O)CC[C@H](NC(=O)N[C@@H](CCCCNCc1ccc([123I])cc1)C(O)=O)C(O)=O	clinical1	-1.188	1	531.426	14	1	1	8	6	0.366
clinical107	2(S)-[3-[1(S)-Carboxy-5-[3-(4-iodophenyl)ureido]pentyl]ureido]pentanedioic acid; N-[Hydroxy-N6-[N-(4-[123I]iodophenyl)carbamoyl]-L-lysinocarbonyl]-L-glutamic acid	OC(=O)CC[C@H](NC(=O)N[C@@H](CCCCNC(=O)Nc1ccc([123I])cc1)C(O)=O)C(O)=O	clinical1	1.096	1	560.424	13	1	1	8	7	0.411
clinical108	2(S)-Amino-5-[2-(carboxymethylamino)-1(R)-[2-[4-(dihydroxyarsanyl)phenylamino]-2-oxoethylsulfanylmethyl]-2-oxoethylamino]-5-oxopentanoic acid; L-gamma-Glutamyl-[S-[2-[4-(dihydroxyarsanyl)phenylamino]-2-oxoethyl]-L-cysteinyl-glycine; S-[2-[4-(Dihydroxyarsanyl)phenylamino]-2-oxoethyl]glutathione	N[C@@H](CCC(=O)N[C@@H](CSCC(=O)Nc1ccc(cc1)[As](O)O)C(=O)NCC(O)=O)C(O)=O	clinical1	-5.026	1	548.399	14	1	1	11	8	0.533
clinical109	2,2'-(Ethane-1,2-diyl)bis[1,2-benzoselenazol-3(2H)-one]	O=c1n(CCn2[se]c3ccccc3c2=O)[se]c2ccccc12	clinical1	3.12	0	422.199	3	4	2	2	0	0.156
clinical110	2,2',2'',2'''-[Calix[4]arene-25,26,27,28-tetrayloxy]tetrakis[N-[2-(dimethylamino)ethyl]acetamide]; 2,2',2'',2'''-[1,3,5,7(1,3)-Tetrabenzenacyclooctaphane-1(2),3(2),5(2),7(2)-tetrayloxy]tetrakis[N-[2-(dimethylamino)ethyl]acetamide]; 2,2',2'',2'''-[Pentacyclo[19.3.1.1(3,7).1(9,13).1(15,19)]octacosa-1(25),3(28),4,6,9(27),10,12,15(26),16,18,21,23-dodecaen-25,26,27,28-tetrayloxy]tetrakis[N-[2-(dimethy…	CN(C)CCNC(=O)COc1c2Cc3cccc(Cc4cccc(Cc5cccc(Cc1ccc2)c5OCC(=O)NCCN(C)C)c4OCC(=O)NCCN(C)C)c3OCC(=O)NCCN(C)C	clinical1	4.626	0	937.177	24	5	4	12	4	0.17
clinical111	2,2-Dimethyl-N1-[6-oxo-6,7-dihydro-5H-dibenzo[b,d]azepin-7(S)-yl]-N3-(2,2,3,3,3-pentafluoropropyl)malonamide	CC(C)(C(=O)NCC(F)(F)C(F)(F)F)C(=O)N[C@@H]1C(=O)Nc2ccccc2-c2ccccc12	clinical1	3.184	1	469.405	6	3	2	3	3	0.21
clinical112	2,3-Dimethoxy-6-[3-(4-morpholinyl)propyl]-6,12-dihydro-5H-[1,3]dioxolo[5,6]indeno[1,2-c]isoquinoline-5,12-dione	COc1cc2c3C(=O)c4cc5OCOc5cc4-c3n(CCCN3CCOCC3)c(=O)c2cc1OC	clinical1	1.839	0	478.494	6	6	2	8	0	0.197
clinical113	2,3-Diphenyl-2-cyclopropen-1-one	O=c1c(-c2ccccc2)c1-c1ccccc1	clinical1	3.301	0	206.239	2	3	2	1	0	0.089
clinical114	2,4-Difluoro-N-[2-methoxy-5-[4-(4-pyridazinyl)quinolin-6-yl]pyridin-3-yl]benzenesulfonamide	COc1ncc(cc1NS(=O)(=O)c1ccc(F)cc1F)-c1ccc2nccc(-c3ccnnc3)c2c1	clinical1	3.705	0	505.496	6	5	5	7	1	0.261
clinical115	2,6,11,15-Tetramethyl-2(E),4(E),6(E),8(E),10(E),12(E),14(E)-hexadecaheptaenedioic acid sodium salt; 8,8'-Diapo-psi,psi-carotenedioic acid sodium salt	[Na+].CC(\C=C\C=C(/C)C(O)=O)=C/C=C/C=C(C)/C=C/C=C(\C)C([O-])=O	clinical1	3.157	0	350.384	8	0	0	4	1	0.321
clinical116	2,7,8-Triamino-4(R)-(3-bromo-4,5-dimethoxyphenyl)-4H-1-benzopyran-3-carbonitrile	COc1cc(cc(Br)c1OC)[C@@H]1c2ccc(N)c(N)c2OC(N)=C1C#N |c:24|	clinical1	2.084	1	417.257	3	3	2	7	3	0.345
clinical117	2-[(1alpha,5alpha,6alpha)-6-(6-Fluoroquinolin-2-ylmethylamino)-3-azabicyclo[3.1.0]hex-3-yl]pyrimidine-5-carbohydroxamic acid	[H][C@@]12CN(C[C@]1([H])[C@H]2NCc1ccc2cc(F)ccc2n1)c1ncc(cn1)C(=O)NO |r|	clinical1	1.128	1	394.402	5	5	3	7	3	0.294
clinical118	2-[(1R,6R)-6-Isopropenyl-3-methyl-2-cyclohexenyl]-5-pentylbenzene-1,3-diol	CCCCCc1cc(O)c([C@@H]2C=C(C)CC[C@H]2C(C)=C)c(O)c1 |t:11|	clinical1	6.613	1	314.462	6	2	1	2	2	0.12
clinical119	2-[1-(4-Chlorobenzyl)-1H-indol-3-yl]-2-oxo-N-(4-pyridyl)acetamide	Clc1ccc(Cn2cc(C(=O)C(=O)Nc3ccncc3)c3ccccc23)cc1	clinical1	4.097	0	389.834	5	4	4	3	1	0.178
clinical120	2-[1(S)-(Adenin-N6-yl)ethyl]-6-fluoro-3-phenylquinazolin-4(3H)-one	C[C@H](Nc1ncnc2[nH]cnc12)c1nc2ccc(F)cc2c(=O)n1-c1ccccc1	clinical1	3.101	1	401.396	4	5	4	6	2	0.271
clinical121	2-[1-[3-Ethyl-7-(1-oxidopyridin-3-ylmethylamino)pyrazolo[1,5-a]pyrimidin-5-yl]piperidin-2(S)-yl]ethanol	CCc1cnn2c(NCc3ccc[n+]([O-])c3)cc(nc12)N1CCCC[C@H]1CCO	clinical1	2.152	1	396.486	7	4	3	6	2	0.235
clinical122	2-[2(R)-Methylpyrrolidin-2-yl]-1H-benzimidazole-4-carboxamide dihydrochloride	Cl.Cl.C[C@@]1(CCCN1)c1nc2c(cccc2[nH]1)C(N)=O	clinical1	1.75	1	317.214	2	3	2	3	3	0.259
clinical123	2-[2,6-Dimethyl-4-[3-[4-(methylsulfanyl)phenyl]-3-oxo-1-propenyl]phenoxy]-2-methylpropionic acid	CSc1ccc(cc1)C(=O)\C=C\c1cc(C)c(OC(C)(C)C(O)=O)c(C)c1	clinical1	5.477	0	384.489	7	2	2	5	1	0.226
clinical124	2-[2-[2-Methoxy-4-(4-morpholinyl)phenylamino]-5-(trifluoromethyl)pyridin-4-ylamino]-N-methylbenzamide	CNC(=O)c1ccccc1Nc1cc(Nc2ccc(cc2OC)N2CCOCC2)ncc1C(F)(F)F	clinical1	4.302	0	501.501	8	4	3	7	3	0.19
clinical125	2-[3,7,11-Trimethyl-2(E),6(E),10-dodecatrienylsulfanyl]benzoic acid; S-Farnesylthiosalicylic acid	C\C(C)=C/CC\C(C)=C\CC\C(C)=C\CSc1ccccc1C(O)=O	clinical1	7.12	0	358.537	10	1	1	3	1	0.161
clinical126	2-[3-[4-(1H-Indazol-5-ylamino)quinazolin-2-yl]phenoxy]-N-isopropylacetamide	CC(C)NC(=O)COc1cccc(c1)-c1nc(Nc2ccc3[nH]ncc3c2)c2ccccc2n1	clinical1	4.51	0	452.508	7	5	5	6	3	0.244
clinical127	2-[4-(4-Chlorophenyl)-2,3,9-trimethyl-6H-thieno[3,2,f][1,2,4]triazolo[4,3-a][1,4]diazepin-6(S)-yl]-N-(4-hydroxyphenyl)acetamide hydrate	O.Cc1sc-2c(c1C)C(=N[C@@H](CC(=O)Nc1ccc(O)cc1)c1nnc(C)n-21)c1ccc(Cl)cc1 |c:8|	clinical1	4.502	1	510.008	4	5	4	6	3	0.312
clinical128	2-[4-[2-(1-Isopropyl-3-methyl-1H-1,2,4-triazol-5-yl)-5,6-dihydroimidazo[1,2-d][1,4]benzoxazepin-9-yl]-1H-pyrazol-1-yl]-2-methylpropionamide	CC(C)n1nc(C)nc1-c1cn2CCOc3cc(ccc3-c2n1)-c1cnn(c1)C(C)(C)C(N)=O	clinical1	2.47	0	460.532	5	5	4	6	1	0.258
clinical129	2-[4-[2(E)-[5-[1(R)-(3,5-Dichloropyridin-4-yl)ethoxy]-1H-indazol-3-yl]vinyl]-1H-pyrazol-1-yl]ethanol	C[C@@H](Oc1ccc2[nH]nc(\C=C\c3cnn(CCO)c3)c2c1)c1c(Cl)cncc1Cl	clinical1	4.121	1	444.314	7	4	4	5	2	0.216
clinical130	2-[4-[3(S)-Piperidinyl]phenyl]-2H-indazole-7-carboxamide hydrochloride	Cl.NC(=O)c1cccc2cn(nc12)-c1ccc(cc1)[C@@H]1CCCNC1	clinical1	3	1	356.849	3	4	3	3	2	0.211
clinical131	2-[4-[4-(3-Chloro-2-fluorophenylamino)-7-methoxyquinazolin-6-yloxy]piperidin-1-yl]-N-methylacetamide	CNC(=O)CN1CCC(CC1)Oc1cc2c(Nc3cccc(Cl)c3F)ncnc2cc1OC	clinical1	3.485	0	473.928	7	4	3	7	2	0.199
clinical132	2-[4-[4-[4-[4-(2-Bromo-2-propenamido)-1-methylpyrrol-2-ylcarboxamido]-1-methylpyrrol-2-ylcarboxamido]-1-methylpyrrol-2-ylcarboxamido]-1-methylpyrrol-2-ylcarboxamido]ethylguanidine hydrochloride	Cl.Cn1cc(NC(=O)c2cc(NC(=O)c3cc(NC(=O)c4cc(NC(=O)C(Br)=C)cn4C)cn3C)cn2C)cc1C(=O)NCCNC(N)=N	clinical1	1.445	0	760.041	13	4	4	6	8	0.313
clinical133	2-[6-(4-Chlorophenyl)-8-methoxy-1-methyl-4H-[1,2,4]triazolo[4,3-a][1,4]benzodiazepin-4(S)-yl]-N-ethylacetamide	CCNC(=O)C[C@@H]1N=C(c2ccc(Cl)cc2)c2cc(OC)ccc2-n2c(C)nnc12 |t:7|	clinical1	3.288	1	423.895	5	4	3	5	1	0.2
clinical134	23,23,24,24-Tetradehydro-1alpha,25-dihydroxy-14-epi-19-norvitamin D3	[H][C@@]1(CC[C@@]2([H])[C@]1(C)CCC\C2=C/C=C1\C[C@@H](O)C[C@H](O)C1)[C@H](C)CC#CC(C)(C)O	clinical1	4.801	1	400.594	5	3	0	3	3	0.143
clinical135	26-L-Alaninelymphokine MiP 1alpha (human clone pAT464 mmacrophage inflammatory); H-Ser-Leu-Ala-Ala-Asp-Thr-Pro-Thr-Ala-Cys-Cys-Phe-Ser-Tyr-Thr-Ser-Arg-Gln-Ile-Pro-Gln-Asn-Phe-Ile-Ala-Ala-Tyr-Phe-Glu-Thr-Ser-Ser-Gln-Cys-Ser-Lys-Pro-Gly-Val-Ile-Phe-Leu-Thr-Lys-Arg-Ser-Arg-Gln-Val-Cys-Ala-Asp-Pro-Ser-Glu-Glu-Trp-Val-Gln-Lys-Tyr-Val-Ser-Asp-Leu-Glu-Leu-Ser-Ala-OH S-3.10-S-3.34:S-3.11-S-3.50-bis(disul…	CC[C@H](C)[C@@H]1NC(=O)[C@H](Cc2ccccc2)NC(=O)[C@H](CC(N)=O)NC(=O)[C@H](CCC(N)=O)NC(=O)[C@@H]2CCCN2C(=O)[C@@H](NC(=O)[C@H](CCC(N)=O)NC(=O)[C@H](CCCNC(N)=N)NC(=O)[C@H](CO)NC(=O)[C@@H](NC(=O)[C@H](Cc2ccc(O)cc2)NC(=O)[C@H](CO)NC(=O)[C@H](Cc2ccccc2)NC(=O)[C@@H]2CSSC[C@H](NC(=O)[C@@H](NC(=O)[C@H](CCC(N)=O)NC(=O)[C@H](CCCNC(N)=N)NC(=O)[C@H](CO)NC(=O)[C@H](CCCNC(N)=N)NC(=O)[C@H](CCCCN)NC(=O)[C@@H](NC(=O)…	clinical1	NA	NA	NA	NA	NA	NA	NA	NA	NA
clinical136	2-Acetylnaphtho[2,3-b]furan-4,9-dione	CC(=O)c1cc2C(=O)c3ccccc3C(=O)c2o1	clinical1	2.234	0	240.211	1	3	2	3	0	0.291
clinical137	2-Allyl-1-[6-(1-hydroxy-1-methylethyl)pyridin-2-yl]-6-[4-(4-methylpiperazin-1-yl)phenylamino]-2,3-dihydro-1H-pyrazolo[3,4-d]pyrimidin-3-one	CN1CCN(CC1)c1ccc(Nc2ncc3c(n2)n(-c2cccc(n2)C(C)(C)O)n(CC=C)c3=O)cc1	clinical1	4.158	0	500.595	7	5	3	9	2	0.205
clinical138	2-Amino-1(S)-(4-chlorophenyl)-1-[4-(1H-pyrazol-4-yl)phenyl]ethanol	NC[C@@](O)(c1ccc(Cl)cc1)c1ccc(cc1)-c1cn[nH]c1	clinical1	2.491	1	313.781	4	3	3	3	3	0.25
clinical139	2-Amino-2-[2-[4-[3-(benzyloxy)phenylsulfanyl]-2-chlorophenyl]ethyl]propane-1,3-diol hydrochloride	Cl.NC(CO)(CO)CCc1ccc(Sc2cccc(OCc3ccccc3)c2)cc1Cl	clinical1	5.251	0	480.447	10	3	3	5	3	0.215
clinical140	2-Amino-N,N-dipropyl-8-[4-(pyrrolidin-1-ylcarbonyl)phenyl]-3H-1-benzazepine-4-carboxamide; 2-Amino-N,N-di(propan-2-yl)-8-[4-(pyrrolidin-1-ylcarbonyl)phenyl]-3H-1-benzazepine-4-carboxamide	CCCN(CCC)C(=O)C1=Cc2ccc(cc2N=C(N)C1)-c1ccc(cc1)C(=O)N1CCCC1 |t:9,18|	clinical1	3.854	0	458.595	7	4	2	4	1	0.169
clinical141	2-Amino-N-[7-methoxy-8-[3-(4-morpholinyl)propoxy]-2,3-dihydroimidazo[1,2-c]quinazolin-5-yl]pyrimidine-5-carboxamide dihydrochloride	Cl.Cl.COc1c(OCCCN2CCOCC2)ccc2C3=NCCN3C(NC(=O)c3cnc(N)nc3)=Nc12 |c:35,t:18|	clinical1	1.174	0	553.442	8	5	2	11	2	0.256
clinical142	2-Bromo-1-(3,3-dinitroazetidin-1-yl)ethanone	[O-][N+](=O)C1(CN(C1)C(=O)CBr)[N+]([O-])=O	clinical1	0.473	0	268.022	3	1	0	5	0	0.513
clinical143	2'-Deoxy-5'-O-[(2'-deoxy-5-azacytidin-3'-O-yl)(hydroxy)phosphoryl]guanosine sodium salt	[Na+].Nc1ncn([C@H]2C[C@H](OP([O-])(=O)OC[C@H]3O[C@H](C[C@@H]3O)n3cnc4c3nc(N)[nH]c4=O)[C@@H](CO)O2)c(=O)n1	clinical1	-4.5	1	579.393	8	5	1	16	5	0.617
clinical144	2-Fluoro-N-methyl-4-[7-(quinolin-6-ylmethyl)imidazo[1,2-b][1,2,4]triazin-2-yl]benzamide	CNC(=O)c1ccc(cc1F)-c1cnc2ncc(Cc3ccc4ncccc4c3)n2n1	clinical1	3.246	0	412.419	4	5	5	5	1	0.223
clinical145	2-Hydroxy-2-methyl-N-[4-nitro-3-(trifluoromethyl)phenyl]propionamide	CC(C)(O)C(=O)Nc1ccc(c(c1)C(F)(F)F)[N+]([O-])=O	clinical1	1.91	0	292.211	4	1	1	4	2	0.351
clinical146	2-Hydroxy-9(Z)-octadecenoic acid	CCCCCCCC\C=C/CCCCCCC(O)C(O)=O	clinical1	6.073	1	298.461	15	0	0	3	2	0.17
clinical147	2-Methoxy-5-[2(Z)-(3,4,5-trimethoxyphenyl)vinyl]phenoxyphosphoric acid disodium salt; Disodium combretastatin A-4 3-O-phosphate	[Na+].[Na+].COc1ccc(cc1OP([O-])([O-])=O)\C=C/c1cc(OC)c(OC)c(OC)c1	clinical1	1.077	0	440.292	8	2	2	8	0	0.473
clinical148	2-Methoxyacetic acid (1S,2S)-2-[2-[N-[3-(1H-benzimidazol-2-yl)propyl]-N-methylamino]ethyl]-6-fluoro-1-isopropyl-1,2,3,4-tetrahydro-2-naphthyl ester dihydrochloride	Cl.Cl.COCC(=O)O[C@]1(CCN(C)CCCc2nc3ccccc3[nH]2)CCc2cc(F)ccc2[C@@H]1C(C)C	clinical1	6.137	1	568.551	12	4	3	5	1	0.116
clinical149	2-Methyl-1,4-naphthoquinone	CC1=CC(=O)c2ccccc2C1=O |t:1|	clinical1	2.204	0	172.18	0	2	1	2	0	0.204
clinical150	2-Methyl-2-[4-[3-methyl-2-oxo-8-(3-quinolinyl)-2,3-dihydro-1H-imidazo[4,5-c]quinolin-1-yl]phenyl]propanenitrile	Cn1c2cnc3ccc(cc3c2n(-c2ccc(cc2)C(C)(C)C#N)c1=O)-c1cnc2ccccc2c1	clinical1	5.365	0	469.537	3	6	5	4	0	0.161
clinical151	2-Methylalanyl-N-[(1R)-1-formamido-2-(1H-indol-3-yl)ethyl]-D-tryptophanamide acetate	CC(O)=O.CC(C)(N)C(=O)N[C@H](Cc1c[nH]c2ccccc12)C(=O)N[C@H](Cc1c[nH]c2ccccc12)NC=O	clinical1	-0.83	1	534.607	9	4	4	6	7	0.335
clinical152	2-Propenaldehyde (2aR,4S,4aS,5R,6S,9S,11S,12S,12aR,12bS)-6,12b-Diacetoxy-12-(benzoyloxy)-9-[3(S)-(tert-butoxycarbonylamino)-2-hydroxy-5-methylhexanoyloxy]-11-hydroxy-4a,8,13,13-tetramethyl-2a,3,4,4a,5,6,9,10,11,12,12a,12b-dodecahydro-1H-7,11-methanocyclodeca[3,4]benzo[1,2-b]oxet-4,5-diyl acetal	[H][C@@]12[C@H](OC(=O)c3ccccc3)[C@]3(O)C[C@H](OC(=O)C(O)[C@H](CC(C)C)NC(=O)OC(C)(C)C)C(C)=C([C@H](OC(C)=O)[C@@H]4OC(O[C@@H](C[C@H]5OC[C@@]15OC(C)=O)[C@]24C)C=C)C3(C)C |t:36|	clinical1	4.134	1	869.99	17	6	1	15	3	0.247
clinical153	3-(1H-Imidazol-4-yl)-2(Z)-propenoic acid	OC(=O)\C=C/c1c[nH]cn1	clinical1	0.243	0	138.124	2	1	1	3	2	0.465
clinical154	3-(1H-Indol-3-yl)-4-[2-(4-methylpiperazin-1-yl)quinazolin-4-yl]-2,5-dihydro-1H-pyrrole-2,5-dione	CN1CCN(CC1)c1nc(C2=C(C(=O)NC2=O)c2c[nH]c3ccccc23)c2ccccc2n1 |t:11|	clinical1	3.483	0	438.481	3	6	4	6	2	0.231
clinical155	3-(1-Methyl-1H-indol-3-yl)-4-[1-[1-(pyridin-2-ylmethyl)piperidin-4-yl]-1H-indol-3-yl]-1H-pyrrole-2,5-dione monohydrochloride	Cl.Cn1cc(C2=C(C(=O)NC2=O)c2cn(C3CCN(CC3)Cc3ccccn3)c3ccccc23)c2ccccc12 |t:4|	clinical1	4.702	0	552.066	5	7	5	4	1	0.138
clinical156	3-(2-Amino-1,3-benzoxazol-5-yl)-1-(propan-2-yl)-1H-pyrazolo[3,4-d]pyrimidin-4-amine	CC(C)n1nc(-c2ccc3oc(N)nc3c2)c2c(N)ncnc12	clinical1	1.886	0	309.326	2	4	4	6	2	0.399
clinical157	3-(4-Chlorophenyl)-N-(pyridin-4-ylmethyl)adamantane-1-carboxamide hydrochloride	Cl.Clc1ccc(cc1)C12CC3CC(CC(C3)(C1)C(=O)NCc1ccncc1)C2	clinical1	4.646	1	417.371	4	5	2	2	1	0.107
clinical158	3-(4-Cyanophenoxy)-N-[4-cyano-3-(trifluoromethyl)phenyl]-2(S)-hydroxy-2-methylpropionamide	C[C@](O)(COc1ccc(cc1)C#N)C(=O)Nc1ccc(C#N)c(c1)C(F)(F)F	clinical1	3.057	1	389.328	6	2	2	5	2	0.288
clinical159	3-(Methylselanyl)-L-alanine	C[Se]C[C@H](N)C(O)=O	clinical1	-2.442	1	182.08	3	0	0	3	2	0.445
clinical160	3(S)-(2-Carboxyethyl)-14-ethyl-9-[1-(hexyloxy)ethyl]-4(S),8,13,18-tetramethyl-20-oxophorbine; 2-Devinyl-2-[1-(hexyloxy)ethyl]pyropheophorbide a	CCCCCCOC(C)c1c(C)c2cc3nc([C@@H](CCC(O)=O)[C@@H]3C)c3CC(=O)c4c(C)c(cc5nc(cc1[nH]2)c(C)c5CC)[nH]c34	clinical1	9.679	1	636.823	11	6	3	6	3	0.188
clinical161	3(Z)-Benzylidene-6(Z)-(5-tert-butyl-1H-imidazol-4-ylmethylene)piperazine-2,5-dione	CC(C)(C)c1[nH]cnc1C=c1[nH]c(=O)c(=Cc2ccccc2)[nH]c1=O	clinical1	1.921	0	336.388	3	3	2	3	3	0.256
clinical162	3,3'-(Methylene)bis(1H-indole); 3,3'-Diindolylmethane	C(c1c[nH]c2ccccc12)c1c[nH]c2ccccc12	clinical1	4.391	0	246.306	2	4	4	0	2	0.136
clinical163	3,5,7-Trihydroxy-2-(4-methoxyphenyl)-8-(3-methyl-2-butenyl)-4H-1-benzopyran-4-one	COc1ccc(cc1)-c1oc2c(C\C=C(/C)C)c(O)cc(O)c2c(=O)c1O	clinical1	3.954	0	368.38	4	3	2	6	3	0.268
clinical164	3-[1-[3-[5-(1-Methylpiperidin-4-ylmethoxy)pyrimidin-2-yl]benzyl]-6-oxo-1,6-dihydropyridazin-3-yl]benzonitrile	CN1CCC(CC1)COc1cnc(nc1)-c1cccc(Cn2nc(ccc2=O)-c2cccc(c2)C#N)c1	clinical1	3.629	0	492.572	7	5	3	7	0	0.196
clinical165	3-[1-[4-(Dimethylaminomethyl)phenylsulfonyl]-1H-pyrrol-3-yl]-2(E)-propenohydroxamic acid hydrochloride	Cl.CN(C)Cc1ccc(cc1)S(=O)(=O)n1ccc(\C=C\C(=O)NO)c1	clinical1	2.219	0	385.866	6	2	2	5	2	0.267
clinical166	3-[18F]Fluoro-2-[4-(2-nitro-1H-imidazol-1-ylmethyl)-1H-1,2,3-triazol-1-yl]propan-1-ol	OCC(C[18F])n1cc(Cn2ccnc2[N+]([O-])=O)nn1	clinical1	0.23	1	269.222	6	2	2	6	1	0.444
clinical167	3-[2,4-Bis[(3S)-3-methylmorpholin-4-yl]pyrido[2,3-d]pyrimidin-7-yl]-N-methylbenzamide	CNC(=O)c1cccc(c1)-c1ccc2c(nc(nc2n1)N1CCOC[C@@H]1C)N1CCOC[C@@H]1C	clinical1	3.103	1	462.544	4	5	3	8	1	0.205
clinical168	3-[2-Butyl-1-[2-(diethylamino)ethyl]-1H-benzimidazol-5-yl]-2-propenohydroxamic acid dihydrochloride	Cl.Cl.CCCCc1nc2cc(ccc2n1CCN(CC)CC)\C=C\C(=O)NO	clinical1	4.474	0	431.4	10	2	2	4	2	0.152
clinical169	3-[3'-(1-Adamantyl)-4'-hydroxybiphenyl-4-yl]-2(E)-propenoic acid	OC(=O)\C=C\c1ccc(cc1)-c1ccc(O)c(c1)C12CC3CC(CC(C3)C1)C2	clinical1	5.613	1	374.472	4	5	2	3	2	0.166
clinical170	3-[4-[2-(Dimethylamino)ethoxy]phenyl]-2(E)-propenoic acid (3R,4S,5S,6R)-4-[2(R)-methyl-3(R)-(3-methyl-2-butenyl)oxiran-2-yl]-5-methoxy-1-oxaspiro[2.5]oct-6-yl ester hemioxalate; 6-O-[3-[4-[2-(Dimethylamino)ethoxy]phenyl]-2(E)-propenoyl]fumagillol hemioxalate	OC(=O)C(O)=O.[H][C@@]1([C@H](OC)[C@@H](CC[C@]11CO1)OC(=O)\C=C\c1ccc(OCCN(C)C)cc1)[C@@]1(C)O[C@@H]1C\C=C(\C)C.[H][C@@]1([C@H](OC)[C@@H](CC[C@]11CO1)OC(=O)\C=C\c1ccc(OCCN(C)C)cc1)[C@@]1(C)O[C@@H]1C\C=C(\C)C	clinical1	1.559	1	1089.31	25	8	2	18	2	0.197
clinical171	3-[9-Fluoro-2-(piperidin-1-ylcarbonyl)-1,2,3,4-tetrahydropyrrolo[3,2,1-jk][1,4]benzodiazepin-7-yl]-4-(imidazo[1,2-a]pyridin-3-yl)-2,5-dihydro-1H-pyrrole-2,5-dione	Fc1cc2CN(CCn3cc(C4=C(C(=O)NC4=O)c4cnc5ccccn45)c(c1)c23)C(=O)N1CCCCC1 |t:11|	clinical1	2.707	0	512.535	2	7	4	4	1	0.2
clinical172	3-[cis-4-(4-Chlorophenylsulfonyl)-4-(2,5-difluorophenyl)cyclohexyl]propionic acid	OC(=O)CC[C@H]1CC[C@@](CC1)(c1cc(F)ccc1F)S(=O)(=O)c1ccc(Cl)cc1 |r|	clinical1	5.615	1	442.904	6	3	2	4	1	0.207
clinical173	3-[N-[4-(3-Bromo-4-chlorophenylamino)pyrido[3,4-d]pyrimidin-6-yl]carbamoyl]-N,N-dimethyl-N-(1-methyl-4-nitro-1H-imidazol-5-ylmethyl)-2(E)-propen-1-aminium bromide	[Br-].Cn1cnc(c1C[N+](C)(C)C\C=C\C(=O)Nc1cc2c(Nc3ccc(Cl)c(Br)c3)ncnc2cn1)[N+]([O-])=O	clinical1	0.501	0	681.767	9	4	4	8	2	0.322
clinical174	31-45-beta-Inhibin (human); L-Glutamyl-L-tryptophyl-L-glutaminyl-L-threonyl-L-aspartyl-L-asparaginyl-L-cysteinyl-L-glutamyl-L-threonyl-L-cysteinyl-L-threonyl-L-cysteinyl-L-tyrosyl-L-glutamyl-L-threonine	C[C@@H](O)[C@H](NC(=O)[C@H](CCC(O)=O)NC(=O)[C@H](Cc1ccc(O)cc1)NC(=O)[C@H](CS)NC(=O)[C@@H](NC(=O)[C@H](CS)NC(=O)[C@@H](NC(=O)[C@H](CCC(O)=O)NC(=O)[C@H](CS)NC(=O)[C@H](CC(N)=O)NC(=O)[C@H](CC(O)=O)NC(=O)[C@@H](NC(=O)[C@H](CCC(N)=O)NC(=O)[C@H](Cc1c[nH]c2ccccc12)NC(=O)[C@@H](N)CCC(O)=O)[C@@H](C)O)[C@@H](C)O)[C@@H](C)O)C(O)=O	clinical1	-11.86	1	1825.9	56	3	3	35	31	0.524
clinical175	3-Amino-5-methyl-1-(5-O-phosphono-beta-D-ribofuranosyl)-1,5-dihydro-1,4,5,6,8-pentaazaacenaphthylene	Cn1nc(N)c2cn([C@@H]3O[C@H](COP(O)(O)=O)[C@@H](O)[C@H]3O)c3ncnc1c23	clinical1	-1.19	1	400.284	4	4	2	12	5	0.559
clinical176	3-Aminopyridine-2-carboxaldehyde thiosemicarbazone	NC(=S)N\N=C\c1ncccc1N	clinical1	0.331	0	195.245	3	1	1	4	3	0.604
clinical177	3-beta-Cholestanyl 2,3,4,6-tetra-O-sulfo-alpha-D-glucopyranosyl-(1--4)-2,3,6-tri-O-sulfo-alpha-D-glucopyranosyl-(1--4)-2,3,6-tri-O-sulfo-alpha-D-glucopyranosyl-(1--4)-2,3,6-tri-O-sulfo-beta-D-glucopyranoside tridecasodium salt	[Na+].[Na+].[Na+].[Na+].[Na+].[Na+].[Na+].[Na+].[Na+].[Na+].[Na+].[Na+].[Na+].[H][C@@]12CC[C@@]3([H])[C@]4([H])CC[C@]([H])([C@H](C)CCCC(C)C)[C@@]4(C)CC[C@]3([H])[C@@]1(C)CC[C@@H](C2)O[C@@H]1O[C@H](COS([O-])(=O)=O)[C@@H](O[C@H]2O[C@H](COS([O-])(=O)=O)[C@@H](O[C@H]3O[C@H](COS([O-])(=O)=O)[C@@H](O[C@H]4O[C@H](OS([O-])(=O)=O)[C@@H](OS([O-])(=O)=O)[C@H](OS([O-])(=O)=O)[C@H]4OS([O-])(=O)=O)[C@H](OS([O-…	clinical1	-31.102	1	2349.79	42	8	0	60	0	0.741
clinical178	3-Chloro-N-[1-(N,N-dimethylglycinamido)-3-[4-[8-[1(S)-hydroxyethyl]imidazo[1,2-a]pyridin-2-yl]phenyl]propan-2(S)-yl]-4-isopropoxybenzamide	CC(C)Oc1ccc(cc1Cl)C(=O)N[C@H](CNC(=O)CN(C)C)Cc1ccc(cc1)-c1cn2cccc([C@H](C)O)c2n1	clinical1	4.004	1	592.128	12	4	4	6	3	0.183
clinical179	3-Cyano-N-(3-cyano-4-methyl-1H-indol-7-yl)benzenesulfonamide	Cc1ccc(NS(=O)(=O)c2cccc(c2)C#N)c2[nH]cc(C#N)c12	clinical1	2.855	0	336.368	3	3	3	4	2	0.372
clinical180	3'-Deamino-3'-[2(S)-methoxymorpholin-4-yl]doxorubicin	CO[C@@H]1CN(CCO1)[C@H]1C[C@@H](O[C@@H](C)[C@H]1O)O[C@H]1C[C@@](O)(Cc2c(O)c3C(=O)c4cccc(OC)c4C(=O)c3c(O)c12)C(=O)CO	clinical1	0.68	1	643.635	7	6	2	14	5	0.337
clinical181	3'-Deoxy-3'-[18F]fluorothymidine	Cc1cn([C@H]2C[C@H]([18F])[C@@H](CO)O2)c(=O)[nH]c1=O	clinical1	-0.298	1	243.221	2	2	0	4	2	0.352
clinical182	3'-Deoxyadenosine	Nc1ncnc2n(cnc12)[C@@H]1O[C@H](CO)C[C@H]1O	clinical1	-1.308	1	251.242	2	3	2	7	3	0.495
clinical183	3-Methoxy-6-[(Z)-2-(3,4,5-trimethoxyphenyl)vinyl]-1,2-benzenediol bis(dihydrogen phosphate) tetrasodium salt	[Na+].[Na+].[Na+].[Na+].COc1ccc(\C=C/c2cc(OC)c(OC)c(OC)c2)c(OP([O-])([O-])=O)c1OP([O-])([O-])=O	clinical1	-1.597	0	580.235	10	2	2	12	0	0.629
clinical184	3-Methyl-5-[(1S,2S)-2-methyl-2-(5,5,8,8-tetramethyl-5,6,7,8-tetrahydronaphthalen-2-yl)cyclopropyl]-2(E),4(E)-pentadienoic acid	CC(\C=C\[C@@H]1C[C@]1(C)c1ccc2c(c1)C(C)(C)CCC2(C)C)=C/C(O)=O	clinical1	6.065	1	352.51	4	3	1	2	1	0.097
clinical185	4-(2,6-Dichlorobenzamido)-N-(4-piperidinyl)-1H-pyrazole-3-carboxamide hydrochloride	Cl.Clc1cccc(Cl)c1C(=O)Nc1c[nH]nc1C(=O)NC1CCNCC1	clinical1	1.98	0	418.705	4	3	2	4	4	0.256
clinical186	4-(3,5-Dimethoxyphenyl)-N-(7-fluoro-3-methoxyquinoxalin-2-yl)piperazine-1-carboxamide	COc1cc(OC)cc(c1)N1CCN(CC1)C(=O)Nc1nc2cc(F)ccc2nc1OC	clinical1	3.48	0	441.455	5	4	3	7	1	0.21
clinical187	4-(4-Methylpiperazin-1-ylmethyl)-N-[6-methyl-5-[4-(3-pyridyl)pyrimidin-2-ylamino]pyridin-3-yl]-3-(trifluoromethyl)benzamide methanesulfonate	CS(O)(=O)=O.CN1CCN(CC1)Cc1ccc(cc1C(F)(F)F)C(=O)Nc1cnc(C)c(Nc2nccc(n2)-c2cccnc2)c1	clinical1	3.394	0	658.694	8	5	4	11	3	0.262
clinical188	4(R)-Hydroxy-2,3-dimethoxy-6(R)-methyl-5(R)-(3,7,11-trimethyl-2,6,10-dodecatrienyl)-2-cyclohexen-1-one	COC1=C(OC)C(=O)[C@H](C)[C@@H](C\C=C(/C)CC\C=C(/C)CC\C=C(\C)C)[C@H]1O |c:2|	clinical1	5.37	1	390.556	10	1	0	4	1	0.127
clinical189	4(S),8(S)-Dihydroxy-5,5,7(R),9(S)-tetramethyl-16(S)-[(1E)-1-methyl-2-(5-methylisoxazol-3-yl)vinyl]-13-(trifluoromethyl)oxacyclohexadec-10(E),13(E)-diene-2,6-dione	C[C@H]1\C=C\C\C(=C/C[C@H](OC(=O)C[C@H](O)C(C)(C)C(=O)[C@H](C)[C@H]1O)C(\C)=C\c1cc(C)on1)C(F)(F)F |c:5,t:2|	clinical1	5.032	1	527.573	3	2	1	6	2	0.209
clinical190	4(S)-Ethyl-4-(propionyloxy)-3,4,12,14-tetrahydro-1H-pyrano[3',4':6,7]indolizino[1,2-b]quinoline-3,14-dione; 20(S)-(Propionyloxy)camptothecin	CCC(=O)O[C@]1(CC)C(=O)OCc2c1cc1-c3nc4ccccc4cc3Cn1c2=O	clinical1	2.792	1	404.415	4	5	2	6	0	0.231
clinical191	4,5,6,7-Tetrachloro-2',4',5',7'-tetraiodo-3-oxo-3H-spiro[2-benzofuran-1,9'-xanthene]-3',6'-diolate disodium salt	[Na+].[Na+].[O-]c1c(I)cc2c(Oc3c(I)c([O-])c(I)cc3C22OC(=O)c3c(Cl)c(Cl)c(Cl)c(Cl)c23)c1I	clinical1	7.301	0	1017.64	0	5	3	5	0	0.304
clinical192	4,5-Didehydrogeranylgeranoic acid; (2E,4E,6E,10E)-3,7,11,15-Tetramethyl-2,4,6,10,14-hexadecapentaenoic acid	C\C(C)=C\CC\C(C)=C\CC\C(C)=C\C=C\C(C)=C\C(O)=O	clinical1	6.377	0	302.451	9	0	0	2	1	0.105
clinical193	4-[1-[4-[2-(Methylamino)ethoxy]phenyl]-2-phenyl-1-butenyl]phenol	CC\C(c1ccccc1)=C(/c1ccc(O)cc1)c1ccc(OCCNC)cc1	clinical1	5.541	0	373.487	8	3	3	3	2	0.109
clinical194	4-[2-(6-Methylpyridin-2-yl)-5,6-dihydro-4H-pyrrolo[1,2-b]pyrazol-3-yl]quinoline-6-carboxamide	Cc1cccc(n1)-c1nn2CCCc2c1-c1ccnc2ccc(cc12)C(N)=O	clinical1	3.095	0	369.419	3	5	4	4	1	0.246
clinical195	4-[2-[3-(Dimethylaminomethyl)-1-benzofuran-2-ylcarboxamido]ethoxy]benzohydroxamic acid	CN(C)Cc1c(oc2ccccc12)C(=O)NCCOc1ccc(cc1)C(=O)NO	clinical1	2.353	0	397.424	8	3	3	5	3	0.266
clinical196	4-[2-Amino-6-[1(R)-[4-chloro-2-(3-methyl-1H-pyrazol-1-yl)phenyl]-2,2,2-trifluoroethoxy]pyrimidin-4-yl]-L-phenylalanine ethyl ester N-benzoylglycinate	OC(=O)CNC(=O)c1ccccc1.CCOC(=O)[C@@H](N)Cc1ccc(cc1)-c1cc(O[C@H](c2ccc(Cl)cc2-n2ccc(C)n2)C(F)(F)F)nc(N)n1	clinical1	3.747	1	754.155	14	5	5	11	4	0.278
clinical197	4-[2-Fluoro-4-[3-(2-phenylacetyl)thioureido]phenoxy]-7-methoxy-N-methylquinoline-6-carboxamide	CNC(=O)c1cc2c(Oc3ccc(NC(=S)NC(=O)Cc4ccccc4)cc3F)ccnc2cc1OC	clinical1	4.944	0	518.559	9	4	4	6	3	0.276
clinical198	4-[3-(6-Oxo-1,6-dihydro-9H-purin-9-yl)propionamido]benzoic acid potassium salt	[K+].[O-]C(=O)c1ccc(NC(=O)CCn2cnc3c2nc[nH]c3=O)cc1	clinical1	-1.564	0	365.385	5	3	2	6	2	0.524
clinical199	4-[3-[(E)-N'-Hydroxyamidino]-N-(2,4,6-triisopropylphenylsulfonyl)-L-phenylalanyl]piperazine-1-carboxylic acid ethyl ester	CCOC(=O)N1CCN(CC1)C(=O)[C@H](Cc1cccc(c1)C(\N)=N/O)NS(=O)(=O)c1c(cc(cc1C(C)C)C(C)C)C(C)C	clinical1	4.907	1	629.81	12	3	2	8	3	0.255
clinical200	4-[4-(4-Chlorophenylamino)furo[2,3-d]pyridazin-7-yloxymethyl]-N-methylpyridine-2-carboxamide	CNC(=O)c1cc(COc2nnc(Nc3ccc(Cl)cc3)c3ccoc23)ccn1	clinical1	3.861	0	409.826	6	4	4	6	2	0.27
clinical201	4-[4-[3-[3-tert-Butyl-1-(6-quinolinyl)-1H-pyrazol-5-yl]ureido]-3-fluorophenoxy]-N-methylpyridine-2-carboxamide tosylate salt	Cc1ccc(cc1)S(O)(=O)=O.CNC(=O)c1cc(Oc2ccc(NC(=O)Nc3cc(nn3-c3ccc4ncccc4c3)C(C)(C)C)c(F)c2)ccn1	clinical1	6.789	0	725.788	8	6	6	9	4	0.27
clinical202	4-[5-Chloro-2-(isopropylamino)pyridin-4-yl]-N-[1(S)-(3-chlorophenyl)-2-hydroxyethyl]-1H-pyrrole-2-carboxamide hydrochloride	Cl.CC(C)Nc1cc(c(Cl)cn1)-c1c[nH]c(c1)C(=O)N[C@H](CO)c1cccc(Cl)c1	clinical1	4.648	1	469.792	7	3	3	4	4	0.199
clinical203	4-[6-(Diethylaminomethyl)naphthalen-2-ylmethoxycarbonylamino]benzohydroxamic acid hydrochloride; N-[4-(N-Hydroxycarbamoyl)phenyl]carbamic acid 6-(diethylaminomethyl)naphthalen-2-ylmethyl ester hydrochloride	Cl.CCN(CC)Cc1ccc2cc(COC(=O)Nc3ccc(cc3)C(=O)NO)ccc2c1	clinical1	4.253	0	457.95	9	3	3	5	3	0.198
clinical204	4-[7-[6-Cyano-5-(trifluoromethyl)pyridin-3-yl]-8-oxo-6-thioxo-5,7-diazaspiro[3.4]oct-5-yl]-2-fluoro-N-methylbenzamide	CNC(=O)c1ccc(cc1F)N1C(=S)N(C(=O)C11CCC1)c1cnc(C#N)c(c1)C(F)(F)F	clinical1	4.452	0	477.435	4	4	2	5	1	0.291
clinical205	4-[9-Chloro-7-(2-fluoro-6-methoxyphenyl)-5H-pyrimido[5,4-d][2]benzazepin-2-ylamino]-2-methoxybenzoic acid	COc1cc(Nc2ncc3CN=C(c4cc(Cl)ccc4-c3n2)c2c(F)cccc2OC)ccc1C(O)=O |c:11|	clinical1	5.954	0	518.923	6	5	4	8	2	0.223
clinical206	4-[N,N-Bis(2-chloroethyl)amino]-L-phenylalanyl-4-fluoro-L-phenylalanine ethyl ester hydrochloride	Cl.CCOC(=O)[C@H](Cc1ccc(F)cc1)NC(=O)[C@@H](N)Cc1ccc(cc1)N(CCCl)CCCl	clinical1	4.628	1	534.879	14	2	2	5	2	0.162
clinical207	4-Amino-1-[2-fluoro-4(R),5(S)-dihydroxy-3-(hydroxymethyl)-2-cyclopenten-1(S)-yl]pyrimidin-2(1H)-one	Nc1ccn([C@H]2[C@H](O)[C@H](O)C(CO)=C2F)c(=O)n1 |c:12|	clinical1	-2.192	1	257.218	2	2	0	6	4	0.496
clinical208	4-Amino-5-fluoro-3-[6-(4-methylpiperazin-1-yl)-1H-benzimidazol-2-yl]quinolin-2(1H)-one lactate	CC(O)C(O)=O.CN1CCN(CC1)c1ccc2nc([nH]c2c1)-c1c(N)c2c(F)cccc2[nH]c1=O	clinical1	-1.646	1	482.507	3	5	3	8	5	0.317
clinical209	4-Amino-N-[1(S)-(4-chlorophenyl)-3-hydroxypropyl]-1-(7H-pyrrolo[2,3-d]pyrimidin-4-yl)piperidine-4-carboxamide	NC1(CCN(CC1)c1ncnc2[nH]ccc12)C(=O)N[C@@H](CCO)c1ccc(Cl)cc1	clinical1	1.317	1	428.915	6	4	3	6	4	0.292
clinical210	4-Benzoyl-D-phenylalanyl-D-seryl-D-tryptophyl-D-seryl-2,3,4,5,6-pentafluoro-D-phenylalanyl-3-cyclohexyl-D-alanyl-D-arginyl-D-arginyl-D-arginyl-D-glutaminyl-D-arginyl-D-arginine	N[C@H](Cc1ccc(cc1)C(=O)c1ccccc1)C(=O)N[C@H](CO)C(=O)N[C@H](Cc1c[nH]c2ccccc12)C(=O)N[C@H](CO)C(=O)N[C@H](Cc1c(F)c(F)c(F)c(F)c1F)C(=O)N[C@H](CC1CCCCC1)C(=O)N[C@H](CCCNC(N)=N)C(=O)N[C@H](CCCNC(N)=N)C(=O)N[C@H](CCCNC(N)=N)C(=O)N[C@H](CCC(N)=O)C(=O)N[C@H](CCCNC(N)=N)C(=O)N[C@H](CCCNC(N)=N)C(O)=O	clinical1	-4.605	1	1929.06	63	6	5	23	32	0.425
clinical211	4-Fluoro-N-methyl-N-[1-[4-(1-methyl-1H-pyrazol-5-yl)phthalazin-1-yl]piperidin-4-yl]-2-(trifluoromethyl)benzamide hydrochloride	Cl.CN(C1CCN(CC1)c1nnc(-c2ccnn2C)c2ccccc12)C(=O)c1ccc(F)cc1C(F)(F)F	clinical1	5.274	0	548.963	5	5	4	5	0	0.133
clinical212	4-Hydroxy-N-[4-(trifluoromethyl)phenyl]-5-methoxy-N,1-dimethyl-2-oxo-1,2-dihydroquinoline-3-carboxamide	COc1cccc2n(C)c(=O)c(C(=O)N(C)c3ccc(cc3)C(F)(F)F)c(O)c12	clinical1	2.797	0	406.355	4	3	2	4	1	0.187
clinical213	4-Isopropenyl-1-cyclohexenemethanol	CC(=C)C1CCC(CO)=CC1 |c:8|	clinical1	2.411	1	152.233	2	1	0	1	1	0.118
clinical214	4-Methyl-5-(2-pyrazinyl)-3H-1,2-dithiole-3-thione	Cc1c(ssc1=S)-c1cnccn1	clinical1	2.225	0	226.342	1	2	1	5	0	0.527
clinical215	5-(1-Aziridinyl)-3-(hydroxymethyl)-2-[3-hydroxy-1(E)-propenyl]-1-methyl-4,7-dihydro-1H-indole-4,7-dione	Cn1c(\C=C\CO)c(CO)c2C(=O)C(=CC(=O)c12)N1CC1 |c:13|	clinical1	0.488	0	288.299	4	3	1	5	2	0.295
clinical216	5-(2,4-Dihydroxy-5-isopropylphenyl)-4-(1-methyl-1H-indol-5-yl)-3,4-dihydro-2H-1,2,4-triazol-3-one	CC(C)c1cc(c(O)cc1O)-c1n[nH]c(=O)n1-c1ccc2n(C)ccc2c1	clinical1	3.866	0	364.398	3	4	3	4	3	0.259
clinical217	5-(2-Fluoro-4-iodophenylamino)imidazo[1,5-a]pyridine-6-carbohydroxamic acid 2-hydroxyethyl ester	OCCONC(=O)c1ccc2cncn2c1Nc1ccc(I)cc1F	clinical1	2.284	0	456.21	6	3	3	5	3	0.256
clinical218	5-(3-Chlorophenylamino)benzo[c]-2,6-naphthyridine-8-carboxylic acid	OC(=O)c1ccc2c(c1)nc(Nc1cccc(Cl)c1)c1ccncc21	clinical1	4.157	0	349.77	3	4	4	5	2	0.24
clinical219	5-(4-Bromo-2-chlorophenylamino)-4-fluoro-1-methyl-1H-benzimidazole-6-carbohydroxamic acid 2-hydroxyethyl ester sulfate	OS(O)(=O)=O.Cn1cnc2c(F)c(Nc3ccc(Br)cc3Cl)c(cc12)C(=O)NOCCO	clinical1	2.627	0	555.76	6	3	3	9	5	0.37
clinical220	5-(4-Bromo-2-fluorophenylamino)-4-fluoro-1-methyl-1H-benzimidazole-6-carbohydroxamic acid 2-hydroxyethyl ester	Cn1cnc2c(F)c(Nc3ccc(Br)cc3F)c(cc12)C(=O)NOCCO	clinical1	2.775	0	441.227	6	3	3	5	3	0.242
clinical221	5,7-Dihydroxy-3-(4-hydroxyphenyl)-4H-1-benzopyran-4-one	Oc1ccc(cc1)-c1coc2cc(O)cc(O)c2c1=O	clinical1	2.14	0	270.237	1	3	2	5	3	0.357
clinical222	5-[(2R)-Butan-2-ylamino]-N-[(3-endo)-8-[5-(cyclopropylcarbonyl)pyridin-2-yl]-8-azabicyclo[3.2.1]oct-3-yl]-2-methylbenzene-1,4-dicarboxamide	CC[C@@H](C)Nc1cc(C(=O)N[C@@H]2C[C@@H]3CC[C@H](C2)N3c2ccc(cn2)C(=O)C2CC2)c(C)cc1C(N)=O	clinical1	3.772	1	503.636	9	5	2	6	3	0.24
clinical223	5-[(5-Chloro-1H-pyrrolo[2,3-b]pyridin-3-yl)methyl]-N-[[6-(trifluoromethyl)pyridin-3-yl]methyl]pyridin-2-amine hydrochloride	Cl.FC(F)(F)c1ccc(CNc2ccc(Cc3c[nH]c4ncc(Cl)cc34)cn2)cn1	clinical1	5.193	0	454.276	6	4	4	4	2	0.162
clinical224	5-[[5-[2-(3-Aminopropoxy)-6-methoxyphenyl]-1H-pyrazol-3-yl]amino]pyrazine-2-carbonitrile methanesulfonate hydrate	O.CS(O)(=O)=O.COc1cccc(OCCCN)c1-c1cc(Nc2cnc(cn2)C#N)n[nH]1	clinical1	1.297	0	479.51	8	3	3	12	5	0.467
clinical225	5-[2-(Diethylamino)ethyl]-2-[5-fluoro-2-oxo-2,3-dihydro-1H-indol-3(Z)-ylidenemethyl]-3-methyl-4,5,6,7-tetrahydro-1H-pyrrolo[3,2-c]pyridin-4-one malate	OC(CC(O)=O)C(O)=O.CCN(CC)CCN1CCc2[nH]c(\C=C3/C(=O)Nc4ccc(F)cc34)c(C)c2C1=O	clinical1	-0.909	1	544.572	9	4	2	8	5	0.303
clinical226	5-[2,4-Dihydroxy-5-(propan-2-yl)phenyl]-N-ethyl-4-[4-(morpholin-4-ylmethyl)phenyl]-1,2-oxazole-3-carboxamide	CCNC(=O)c1noc(-c2cc(C(C)C)c(O)cc2O)c1-c1ccc(CN2CCOCC2)cc1	clinical1	4.069	0	465.541	7	4	3	6	3	0.234
clinical227	5-[2,6-Di(morpholin-4-yl)pyrimidin-4-yl]-4-(trifluoromethyl)pyridin-2-amine	Nc1cc(c(cn1)-c1cc(nc(n1)N1CCOCC1)N1CCOCC1)C(F)(F)F	clinical1	2.342	0	410.394	4	4	2	8	1	0.239
clinical228	5-[2-tert-Butyl-4-(4-fluorophenyl)-1H-imidazol-5-yl]-3-(2,2-dimethylpropyl)-3H-imidazo[4,5-b]pyridin-2-amine dimethanesulfonate	CS(O)(=O)=O.CS(O)(=O)=O.CC(C)(C)Cn1c(N)nc2ccc(nc12)-c1[nH]c(nc1-c1ccc(F)cc1)C(C)(C)C	clinical1	5.117	0	612.737	5	4	4	10	4	0.339
clinical229	5-[4,6-Bis(4-morpholinyl)-1,3,5-triazin-2-yl]-4-(trifluoromethyl)pyridin-2-amine	Nc1cc(c(cn1)-c1nc(nc(n1)N1CCOCC1)N1CCOCC1)C(F)(F)F	clinical1	1.891	0	411.382	4	4	2	9	1	0.273
clinical230	5-[9-Isopropyl-8-methyl-2-(4-morpholinyl)-9H-purin-6-yl]pyrimidin-2-amine	CC(C)n1c(C)nc2c(nc(nc12)N1CCOCC1)-c1cnc(N)nc1	clinical1	1.272	0	354.41	3	4	3	8	1	0.3
clinical231	5-Amino-1-(beta-D-ribofuranosyl)-1H-imidazole-4-carboxamide	NC(=O)c1ncn([C@@H]2O[C@H](CO)[C@@H](O)[C@H]2O)c1N	clinical1	-2.913	1	258.231	3	2	1	7	5	0.619
clinical232	5-Amino-1-[3,5-dichloro-4-(4-chlorobenzoyl)benzyl]-1,2,3-triazole-4-carboxamide 2,4-dioxo-1,2,3,4-tetrahydropyrimidine-5-carboxylic acid salt	OC(=O)c1c[nH]c(=O)[nH]c1=O.NC(=O)c1nnn(Cc2cc(Cl)c(c(Cl)c2)C(=O)c2ccc(Cl)cc2)c1N	clinical1	2.38	0	580.765	6	4	3	9	5	0.404
clinical233	5-Chloro-N4-[2-(dimethylphosphoryl)phenyl]-N2-[2-methoxy-4-[4-(4-methylpiperazin-1-yl)piperidin-1-yl]phenyl]pyrimidine-2,4-diamine	COc1cc(ccc1Nc1ncc(Cl)c(Nc2ccccc2P(C)(C)=O)n1)N1CCC(CC1)N1CCN(C)CC1	clinical1	5.084	0	584.092	8	5	3	9	2	0.172
clinical234	5-Ethynyluracil; 5-Ethynyl-2,4(1H,3H)-pyrimidinedione	O=c1[nH]cc(C#C)c(=O)[nH]1	clinical1	0.075	0	136.108	0	1	0	2	2	0.45
clinical235	5-Fluoro-2'-deoxycytidine	Nc1nc(=O)n(cc1F)[C@H]1C[C@H](O)[C@@H](CO)O1	clinical1	-1.72	1	245.208	2	2	0	6	3	0.477
clinical236	5-Fluoro-8(S)-(4-fluorophenyl)-9(R)-(1-methyl-1H-1,2,4-triazol-5-yl)-3,7,8,9-tetrahydro-2H-pyrido[4,3,2-de]phthalazin-3-one	Cc1ccc(cc1)S(O)(=O)=O.Cn1ncnc1[C@@H]1[C@H](Nc2cc(F)cc3c2c1n[nH]c3=O)c1ccc(F)cc1	clinical1	4.116	1	552.552	3	6	4	8	3	0.302
clinical237	5'-O-[Hydroxy[hydroxy(1-hydroxy-1-phosphonoethyl)phosphoryloxy]phosphoryl]-beta-D-arabinofuranosylcytosine; 4-Amino-1-[5-O-(1,3,4,5,5-pentahydroxy-4-methyl-1,3,5-trioxido-2-oxa-1,3,5-triphosphapent-1-yl)-beta-D-arabinofuranosyl]-2(1H)-pyrimidinone	CC(O)(P(O)(O)=O)P(O)(=O)OP(O)(=O)OC[C@H]1O[C@H]([C@@H](O)[C@@H]1O)n1ccc(N)nc1=O	clinical1	-2.986	1	511.209	8	2	0	16	8	0.701
clinical238	6-([7-[(1-Aminocyclopropyl)methoxy]-6-methoxyquinolin-4-yl]oxy)-N-methylnaphthalene-1-carboxamide hydrochloride	Cl.CNC(=O)c1cccc2cc(Oc3ccnc4cc(OCC5(N)CC5)c(OC)cc34)ccc12	clinical1	3.559	0	479.955	7	5	4	6	2	0.206
clinical239	6-(4-Methylpiperazin-1-yl)-N-(5-methyl-1H-pyrazol-3-yl)-2-[(E)-2-phenylvinyl]pyrimidin-4-amine L-tartrate	O[C@H]([C@@H](O)C(O)=O)C(O)=O.CN1CCN(CC1)c1cc(Nc2cc(C)[nH]n2)nc(\C=C\c2ccccc2)n1 |r|	clinical1	-0.683	1	525.557	8	4	3	12	6	0.358
clinical240	6-(6,7-Dimethoxyquinazolin-4-yloxy)-N,2-dimethyl-1-benzofuran-3-carboxamide	CNC(=O)c1c(C)oc2cc(Oc3ncnc4cc(OC)c(OC)cc34)ccc12	clinical1	3.111	0	393.393	5	4	4	6	1	0.25
clinical241	6(R)-[2-[N-Ethyl-N-[4-[2-(ethylamino)ethyl]benzyl]amino]-4-methoxyphenyl]-5,6,7,8-tetrahydronaphthalen-2-ol	CCNCCc1ccc(CN(CC)c2cc(OC)ccc2[C@@H]2CCc3cc(O)ccc3C2)cc1	clinical1	6.67	1	458.635	10	4	3	4	2	0.095
clinical242	6,8-Bis(benzylsulfanyl)octanoic acid	OC(=O)CCCCC(CCSCc1ccccc1)SCc1ccccc1	clinical1	5.63	1	388.587	13	2	2	4	1	0.228
clinical243	6-[(1R)-1-[8-Fluoro-6-(1-methyl-1H-pyrazol-4-yl)[1,2,4]triazolo[4,3-a]pyridin-3-yl]ethyl]-3-(2-methoxyethoxy)-1,6-naphthyridin-5(6H)-one	COCCOc1cnc2ccn([C@H](C)c3nnc4c(F)cc(cn34)-c3cnn(C)c3)c(=O)c2c1	clinical1	1.188	1	463.464	7	5	4	7	0	0.228
clinical244	6-[3-(1H-Imidazol-1-yl)propyl]-2,3-dimethoxy-6,12,-dihydro-5H-[1,3]dioxolo[5,6]indeno[1,2-c]isoquinoline-5,12-dione dihydrochloride	Cl.Cl.COc1cc2c3C(=O)c4cc5OCOc5cc4-c3n(CCCn3ccnc3)c(=O)c2cc1OC	clinical1	2.518	0	532.373	6	6	3	7	0	0.184
clinical245	6-[7(S)-Hydroxy-6,7-dihydro-5H-pyrrolo[1,2-c]imidazol-7-yl]-N-methylnaphthalene-2-carboxamide	CNC(=O)c1ccc2cc(ccc2c1)[C@@]1(O)CCn2cncc12	clinical1	1.075	1	307.346	2	4	3	3	2	0.229
clinical246	6-Acetyl-8-cyclopentyl-5-methyl-2-[5-(1-piperazinyl)pyridin-2-ylamino]pyrido[2,3-d]pyrimidin-7(8H)-one isethionate salt	OCCS(O)(=O)=O.CC(=O)c1c(C)c2cnc(Nc3ccc(cn3)N3CCNCC3)nc2n(C2CCCC2)c1=O	clinical1	1.847	0	573.664	7	5	2	12	4	0.34
clinical247	6-Amino-5-chloro-N-[1(R)-[5-[5-chloro-4-(trifluoromethyl)pyridin-2-ylcarbamoyl]thiazol-2-yl]ethyl]pyrimidine-4-carboxamide	C[C@@H](NC(=O)c1ncnc(N)c1Cl)c1ncc(s1)C(=O)Nc1cc(c(Cl)cn1)C(F)(F)F	clinical1	2.932	1	506.289	6	3	3	7	3	0.371
clinical248	6-Methoxy-5,7-dihydroindolo[2,3-b]carbazole-2,10-dicarboxylic acid diethyl ester	CCOC(=O)c1ccc2[nH]c3c(OC)c4[nH]c5ccc(cc5c4cc3c2c1)C(=O)OCC	clinical1	5.208	0	430.453	7	5	5	5	2	0.23
clinical249	6-O-Benzylguanine	Nc1nc(OCc2ccccc2)c2nc[nH]c2n1	clinical1	1.646	0	241.249	3	3	3	5	2	0.382
clinical250	7-(2-Aminoethoxyiminomethyl)camptothecin; 4(S)-Ethyl-4-hydroxy-3,14-dioxo-3,4,12,14-tetrahydro-1H-pyrano[3',4':6,7]indolizino[1,2-b]quinoline-11-carbaldehyde (E)-O-(2-aminoethyl)oxime	CC[C@@]1(O)C(=O)OCc2c1cc1-c3nc4ccccc4c(\C=N\OCCN)c3Cn1c2=O	clinical1	0.782	1	434.445	5	5	2	8	2	0.314
clinical251	7(S)-(N-Hydroxycarbamoyl)-6(S)-(4-phenylpiperazin-1-ylcarbonyl)-5-azaspiro[2.5]octane-5-carboxylic acid methyl ester; 5-(Methoxycarbonyl)-6(S)-(4-phenylpiperazin-1-ylcarbonyl)-5-azaspiro[2.5]octane-7(S)-carbohydroxamic acid	COC(=O)N1CC2(CC2)C[C@@H]([C@H]1C(=O)N1CCN(CC1)c1ccccc1)C(=O)NO	clinical1	1.096	1	416.471	4	4	1	6	2	0.256
clinical252	7-[(2R,4aR,5R,7aR)-2-[1,1-Difluoro-3(S)-methylpentyl]-2-hydroxy-6-oxoperhydrocyclopenta[b]pyran-5-yl]heptanoic acid	[H][C@@]12CC(=O)[C@H](CCCCCCC(O)=O)[C@@]1([H])CC[C@@](O)(O2)C(F)(F)C[C@@H](C)CC	clinical1	4.1	1	404.488	11	2	0	5	2	0.212
clinical253	7-[2-(Trimethylsilyl)ethyl]-20(S)-camptothecin; 4(S)-Ethyl-4-hydroxy-11-[2-(trimethylsilyl)ethyl]-1H-pyrano[3',4':6,7]indolizino[1,2-b]quinoline-3,14(4H,12H)-dione	CC[C@@]1(O)C(=O)OCc2c1cc1-c3nc4ccccc4c(CC[Si](C)(C)C)c3Cn1c2=O	clinical1	3.883	1	448.586	4	5	2	5	1	0.188
clinical254	7-O-[4-O-(3-Amino-2,3,6-trideoxy-alpha-L-galactopyranosyl)-2,6-dideoxy-alpha-L-galactopyranosyl]-4-demethoxyadriamycinone hydrochloride; (7S,9S)-7-[4-O-(3-amino-2,3,6-trideoxy-alpha-L-lyxo-hexopyranosyl)-2,6-dideoxy-alpha-L-lyxo-hexopyranosyloxy]-6,9,11-trihydroxy-9-(hydroxyacetyl)-7,8,9,10-tetrahydrotetracene-5,12-dione hydrochloride	Cl.C[C@@H]1O[C@H](C[C@H](N)[C@@H]1O)O[C@@H]1[C@H](C)O[C@H](C[C@@H]1O)O[C@H]1C[C@@](O)(Cc2c(O)c3C(=O)c4ccccc4C(=O)c3c(O)c12)C(=O)CO	clinical1	0.262	1	680.096	6	6	2	14	7	0.372
clinical255	8-(1-Hydroxyethyl)-2-methoxy-3-(4-methoxybenzyloxy)-6H-dibenzo[b,d]pyran-6-one	COc1ccc(COc2cc3oc(=O)c4cc(ccc4c3cc2OC)C(C)O)cc1	clinical1	4.257	1	406.428	6	4	3	6	1	0.192
clinical256	8-(6-Iodo-1,3-benzodioxol-5-ylsulfanyl)-9-[3-(isopropylamino)propyl]-9H-purin-6-amine; 8-(6-Iodo-1,3-benzodioxol-5-ylsulfanyl)-9-[3-(isopropylamino)propyl]adenine	CC(C)NCCCn1c(Sc2cc3OCOc3cc2I)nc2c(N)ncnc12	clinical1	3.162	0	512.368	7	4	3	8	2	0.304
clinical257	8-[4-(1-Aminocyclobutyl)phenyl]-9-phenyl[1,2,4]triazolo[3,4-f]-1,6-naphthyridin-3(2H)-one	NC1(CCC1)c1ccc(cc1)-c1nc2ccn3c(n[nH]c3=O)c2cc1-c1ccccc1	clinical1	3.419	0	407.467	3	6	3	4	2	0.226
clinical258	8-Chloro-2-phenyl-3-[(1S)-1-(9H-purin-6-ylamino)ethyl]isoquinolin-1(2H)-one	C[C@H](Nc1ncnc2[nH]cnc12)c1cc2cccc(Cl)c2c(=O)n1-c1ccccc1	clinical1	3.648	1	416.863	4	5	4	5	2	0.228
clinical259	8-Chloroadenosine	Nc1ncnc2n([C@@H]3O[C@H](CO)[C@@H](O)[C@H]3O)c(Cl)nc12	clinical1	-1.005	1	301.686	2	3	2	8	4	0.506
clinical260	8-Fluoro-2-[4-(methylaminomethyl)phenyl]-,3,4,5,6-tetrahydro-1H-azepino[5,4,3-cd]indol-6-one phosphate	OP(O)(O)=O.CNCc1ccc(cc1)-c1[nH]c2cc(F)cc3C(=O)NCCc1c23	clinical1	2.49	0	421.359	3	4	3	6	6	0.371
clinical261	9-(2-Deoxy-2-[18F]fluoro-beta-D-arabinofuranosyl)guanine	Nc1nc2n(cnc2c(=O)[nH]1)[C@@H]1O[C@H](CO)[C@@H](O)[C@@H]1[18F]	clinical1	-1.44	1	284.233	2	3	1	7	4	0.528
clinical262	9-Methoxy-N,N-dimethyl-5-nitro-2,6-dihydropyrazolo[3,4,5-kl]acridine-2-propanamine; 2-[3-(Dimethylamino)propyl]-9-methoxy-5-nitro-2,6-dihydropyrazolo[3,4,5-kl]acridine	COc1ccc2[nH]c3c(ccc4n(CCCN(C)C)nc(c2c1)c34)[N+]([O-])=O	clinical1	3.425	0	367.402	6	4	3	6	1	0.246
clinical263	Acetic acid (1E,4S,4aR,5R,6aS,9aR)-1-(diallylaminomethylene)-11-hydroxy-4-(methoxymethyl)-4a,6a-dimethyl-2,7,10-trioxo-1,2,4,4a,5,6,6a,7,8,9,9a,10-dodecahydrocyclopenta[5,6]naphtho[1,2-c]pyran-5-yl ester	[H][C@@]12CCC(=O)[C@@]1(C)C[C@@H](OC(C)=O)C1=C2C(=O)C(O)=C2\C(=C/N(CC=C)CC=C)C(=O)O[C@H](COC)[C@]12C |c:15,t:21|	clinical1	1.875	1	525.59	9	4	0	9	1	0.23
clinical264	Acetic acid 11beta-[4-(dimethylamino)phenyl]-17alpha-(methoxyacetyl)-3-oxoestra-4,9-dien-17-yl ester	[H][C@@]12CCC3=CC(=O)CCC3=C1[C@H](C[C@@]1(C)[C@@]2([H])CC[C@]1(OC(C)=O)C(=O)COC)c1ccc(cc1)N(C)C |c:11,t:4|	clinical1	4.425	1	505.645	7	5	1	6	0	0.145
clinical265	Acetyl-2-naphthyl-D-alanyl-4-chloro-D-phenylalanyl-3-pyridyl-D-alanyl-L-seryl-4-acetamido-L-phenylalanyl-4-acetamido-D-phenylalanyl-L-leucyl-Nepsilon-isopropyl-L-lysyl-L-prolyl-D-alaninamide	CC(C)C[C@H](NC(=O)[C@@H](Cc1ccc(NC(C)=O)cc1)NC(=O)[C@H](Cc1ccc(NC(C)=O)cc1)NC(=O)[C@H](CO)NC(=O)[C@@H](Cc1cccnc1)NC(=O)[C@@H](Cc1ccc(Cl)cc1)NC(=O)[C@@H](Cc1ccc2ccccc2c1)NC(C)=O)C(=O)N[C@@H](CCCCNC(C)C)C(=O)N1CCC[C@H]1C(=O)N[C@H](C)C(N)=O	clinical1	2.79	1	1533.21	40	7	6	16	14	0.283
clinical266	Acetyl-D-3-(2-naphthyl)alanyl-D-4-chlorophenylalanyl-D-3-(3-pyridyl)alanyl-L-seryl-L-(N-methyl)tyrosyl-D-(N6-carbamoyl)lysyl-L-norleucyl-L-arginyl-L-prolyl-D-alaninamide	CCCC[C@H](NC(=O)[C@H](CCCCNC(N)=O)NC(=O)[C@H](Cc1ccc(O)cc1)N(C)C(=O)[C@H](CO)NC(=O)[C@@H](Cc1cccnc1)NC(=O)[C@@H](Cc1ccc(Cl)cc1)NC(=O)[C@@H](Cc1ccc2ccccc2c1)NC(C)=O)C(=O)N[C@@H](CCCNC(N)=N)C(=O)N1CCC[C@H]1C(=O)N[C@H](C)C(N)=O	clinical1	1.146	1	1459.09	41	6	5	16	16	0.335
clinical267	Benzoic acid (2aR,4S,4aS,6R,9S,11S,12S,12aR,12bS)-6,12b-bis(acetoxy)-9-[3(S)-benzamido-2(R)-[9(Z),12(Z)-octadecadienyloxycarbonyloxy]-3-phenylpropionyloxy]-4,11-dihydroxy-4a,8,13,13-tetramethyl-5-oxo-2a,3,4,4a,5,6,9,10,11,12,12a,12b-dodecahydro-1H-7,11-methanocyclodeca[3,4]benzo[1,2-b]oxet-12-yl ester; 2'-O-[9(Z),12(Z)-Octadecadienyloxycarbonyl]paclitaxel	[H][C@]12[C@H](OC(=O)c3ccccc3)[C@]3(O)C[C@H](OC(=O)[C@H](OC(=O)OCCCCCCCC\C=C/C\C=C/CCCCC)[C@@H](NC(=O)c4ccccc4)c4ccccc4)C(C)=C([C@@H](OC(C)=O)C(=O)[C@]1(C)[C@@H](O)C[C@H]1OC[C@@]21OC(C)=O)C3(C)C |t:62|	clinical1	10.903	1	1146.36	32	7	3	16	3	0.21
clinical268	Bis(cyclobutane-1,1-dicarboxylic acid)diammineplatinum	N.N.[Pt++].OC(=O)C1(CCC1)C(O)=O.[O-]C(=O)C1(CCC1)C([O-])=O	clinical1	-8.473	0	515.374	4	2	0	10	4	0.656
clinical269	Bis[1-[2(S)-(3,4,5-Trimethoxypheny)butyryl]piperidine-2(S)-carboxylic acid] ester with 1,2-ethanediylbis[imino(2-oxo-2,1-ethanediyl)oxy-3,1-phenylene[(1R)-3-(3,4-dimethoxyphenyl)propylidene]] ester	CC[C@H](C(=O)N1CCCC[C@H]1C(=O)O[C@H](CCc1ccc(OC)c(OC)c1)c1cccc(OCC(=O)NCCNC(=O)COc2cccc(c2)[C@@H](CCc2ccc(OC)c(OC)c2)OC(=O)[C@@H]2CCCCN2C(=O)[C@@H](CC)c2cc(OC)c(OC)c(OC)c2)c1)c1cc(OC)c(OC)c(OC)c1	clinical1	11.602	1	1411.63	39	8	6	20	2	0.186
clinical270	Bis[3-[3-[5-Cyclohexyl-1-(3,3-dimethyl-2-oxobutyl)-2-oxo-2,3,4,5-tetrahydro-1H-1,5-benzodiazepin-3(R)-yl]ureido]benzoic acid] calcium salt	[Ca++].CC(C)(C)C(=O)CN1C(=O)[C@@H](CN(C2CCCCC2)c2ccccc12)NC(=O)Nc1cccc(c1)C([O-])=O.CC(C)(C)C(=O)CN1C(=O)[C@@H](CN(C2CCCCC2)c2ccccc12)NC(=O)Nc1cccc(c1)C([O-])=O	clinical1	6.094	1	1079.3	14	8	4	12	4	0.269
clinical271	Cancer vaccine composed of the entire signal peptide domain of MUC1 protein; L-Methionyl-L-threonyl-L-prolylglycyl-L-threonyl-L-glutaminyl-L-seryl-L-prolyl-L-phenylalanyl-L-phenylalanyl-L-leucyl-L-leucyl-L-leucyl-L-leucyl-L-leucyl-L-threonyl-L-valyl-L-leucyl-L-threonyl-L-valine	CSCC[C@H](N)C(=O)N[C@@H]([C@@H](C)O)C(=O)N1CCC[C@H]1C(=O)NCC(=O)N[C@@H]([C@@H](C)O)C(=O)N[C@@H](CCC(N)=O)C(=O)N[C@@H](CO)C(=O)N1CCC[C@H]1C(=O)N[C@@H](Cc1ccccc1)C(=O)N[C@@H](Cc1ccccc1)C(=O)N[C@@H](CC(C)C)C(=O)N[C@@H](CC(C)C)C(=O)N[C@@H](CC(C)C)C(=O)N[C@@H](CC(C)C)C(=O)N[C@@H](CC(C)C)C(=O)N[C@@H]([C@@H](C)O)C(=O)N[C@@H](C(C)C)C(=O)N[C@@H](CC(C)C)C(=O)N[C@@H]([C@@H](C)O)C(=O)N[C@@H](C(C)C)C(O)=O	clinical1	-3.014	1	2191.67	66	4	2	29	25	0.341
clinical272	Carbonic acid cholest-5-en-3beta-yl 3,5-dichloro-2-methoxy-6-(trichloromethyl)pyridin-4-yl diester	[H][C@@]1(CC[C@@]2([H])[C@]3([H])CC=C4C[C@H](CC[C@]4(C)[C@@]3([H])CC[C@]12C)OC(=O)Oc1c(Cl)c(OC)nc(c1Cl)C(Cl)(Cl)Cl)[C@H](C)CCCC(C)C |t:9|	clinical1	12.636	1	724.025	11	5	1	5	0	0.085
clinical273	cis-3-[8-Amino-1-(2-phenylquinolin-7-yl)imidazo[1,5-a]pyrazin-3-yl]-1-methylcyclobutanol	C[C@@]1(O)C[C@@H](C1)c1nc(-c2ccc3ccc(nc3c2)-c2ccccc2)c2c(N)nccn12 |r|	clinical1	3.757	1	421.494	3	6	5	5	2	0.225
clinical274	Cyclo(L-arginyl-glycyl-L-aspartyl-D-phenylalanyl-N-methyl-L-valyl)	CC(C)[C@@H]1N(C)C(=O)[C@@H](Cc2ccccc2)NC(=O)[C@H](CC(O)=O)NC(=O)CNC(=O)[C@H](CCCNC(N)=N)NC1=O	clinical1	-1.448	1	588.656	10	2	1	8	8	0.393
clinical275	Diammonium (T-4)-tetrathioxomolybdate(2-); Diammonium tetrathiomolybdate(2-)	[NH4+].[NH4+].S=[Mo--](=S)(=S)=S	clinical1	-0.214	0	260.277	0	0	0	4	2	1
clinical276	Dichloroacetic acid sodium salt	[Na+].[O-]C(=O)C(Cl)Cl	clinical1	-0.484	0	150.924	1	0	0	2	0	0.567
clinical277	Estra-1,3,5(10)-triene-3,15alpha,16alpha,17beta-tetrol	[H][C@]12CC[C@]3(C)[C@@H](O)[C@H](O)[C@H](O)[C@@]3([H])[C@]1([H])CCc1cc(O)ccc21	clinical1	1.971	1	304.381	0	4	1	4	4	0.283
clinical278	Glycyl-L-arginyl-L-lysyl-L-lysyl-L-arginyl-L-arginyl-L-glutaminyl-L-arginyl-L-arginyl-L-arginyl-L-prolyl-L-prolyl-L-glutaminyl-beta-alanyl-L-cysteinyl-L-tryptophyl-L-methionyl-L-seryl-L-prolyl-L-arginyl-L-histidyl-L-leucyl-glycyl-L-threonyl-L-cysteine cyclic disulfide	CSCC[C@@H]1NC(=O)[C@H](Cc2c[nH]c3ccccc23)NC(=O)[C@H](CSSC[C@H](NC(=O)[C@@H](NC(=O)CNC(=O)[C@H](CC(C)C)NC(=O)[C@H](Cc2cnc[nH]2)NC(=O)[C@H](CCCNC(N)=N)NC(=O)[C@@H]2CCCN2C(=O)[C@H](CO)NC1=O)[C@@H](C)O)C(O)=O)NC(=O)CCNC(=O)[C@H](CCC(N)=O)NC(=O)[C@@H]1CCCN1C(=O)[C@@H]1CCCN1C(=O)[C@H](CCCNC(N)=N)NC(=O)[C@H](CCCNC(N)=N)NC(=O)[C@H](CCCNC(N)=N)NC(=O)[C@H](CCC(N)=O)NC(=O)[C@H](CCCNC(N)=N)NC(=O)[C@H](CCCNC(…	clinical1	-19.267	1	3060.6	88	7	3	44	52	0.472
clinical279	Hybrid peptide composed of a fragment of the HER-2/neu protein (amino acids 776-790) coupled to a portion of the MHC class II-associated invariant chain (Ii-Key peptide, LRMK); N-Acetyl-L-leucyl-L-arginyl-L-methionyl-L-lysyl-glycyl-L-valyl-glycyl-L-seryl-L-prolyl-L-tyrosyl-L-valyl-L-seryl-L-arginyl-L-leucyl-L-leucyl-glycyl-L-isoleucyl-L-cysteinyl-L-leucinamide; Cancer vaccine consisting of a fusi…	CC[C@H](C)[C@H](NC(=O)CNC(=O)[C@H](CC(C)C)NC(=O)[C@H](CC(C)C)NC(=O)[C@H](CCCNC(N)=N)NC(=O)[C@H](CO)NC(=O)[C@@H](NC(=O)[C@H](Cc1ccc(O)cc1)NC(=O)[C@@H]1CCCN1C(=O)[C@H](CO)NC(=O)CNC(=O)[C@@H](NC(=O)CNC(=O)[C@H](CCCCN)NC(=O)[C@H](CCSC)NC(=O)[C@H](CCCNC(N)=N)NC(=O)[C@H](CC(C)C)NC(C)=O)C(C)C)C(C)C)C(=O)N[C@@H](CS)C(=O)N[C@@H](CC(C)C)C(N)=O	clinical1	-4.189	1	2103.6	71	2	1	28	30	0.393
clinical280	L-[11C]Methionine	[11CH3]SCC[C@H](N)C(O)=O	clinical1	-2.834	1	148.201	4	0	0	4	2	0.542
clinical281	L-Alanine 2-[4-(4-fluoro-2-methyl-1H-indol-5-yloxy)-5-methylpyrrolo[2,1-f][1,2,4]triazin-6-yloxy]-1(R)-methylethyl ester	C[C@H](COc1cn2ncnc(Oc3ccc4[nH]c(C)cc4c3F)c2c1C)OC(=O)[C@H](C)N	clinical1	3.383	1	441.455	8	4	4	7	2	0.275
clinical282	L-Alanyl-L-tyrosyl-L-alanyl-L-cysteinyl-L-asparaginyl-L-threonyl-L-seryl-L-threonyl-L-leucine; Cancer vaccine consisting of survivin-2B (80-88) peptide	[H][C@](NC(=O)[C@H](CC(N)=O)NC(=O)[C@H](CS)NC(=O)[C@H](C)NC(=O)[C@H](Cc1ccc(O)cc1)NC(=O)[C@H](C)N)([C@@H](C)O)C(=O)N[C@@H](CO)C(=O)N[C@@]([H])([C@@H](C)O)C(=O)N[C@@H](CC(C)C)C(O)=O	clinical1	-7.337	1	943.033	27	1	1	17	16	0.478
clinical283	L-Arginyl-L-phenylalanyl-L-valyl-L-prolyl-L-aspartyl-glycyl-L-asparaginyl-L-arginyl-L-isoleucine; Human soluble (Vascular Endothelial Growth Factor Receptor) VEGFR2-(169-177)-peptide	[H][C@](NC(=O)[C@H](CCCNC(N)=N)NC(=O)[C@H](CC(N)=O)NC(=O)CNC(=O)[C@H](CC(O)=O)NC(=O)[C@@H]1CCCN1C(=O)[C@@H](NC(=O)[C@H](Cc1ccccc1)NC(=O)[C@@H](N)CCCNC(N)=N)C(C)C)([C@@H](C)CC)C(O)=O	clinical1	-6.482	1	1073.21	35	2	1	16	17	0.445
clinical284	L-gamma-Glutamyl-S-(dimethylarsino)-L-cysteinyl-glycine; S-(Dimethylarsino)glutathione	C[As](C)SC[C@H](NC(=O)CC[C@H](N)C(O)=O)C(=O)NCC(O)=O	clinical1	-3.864	1	411.306	11	0	0	8	5	0.492
clinical285	L-Glutamyl-L-alanyl-L-arginyl-L-prolyl-L-alanyl-L-leucyl-L-leucyl-L-threonyl-L-seryl-L-arginyl-L-leucyl-L-arginyl-L-phenylalanyl-L-isoleucyl-L-prolyl-L-lysine; Cancer vaccine consisting of a16-mer peptide (aa 611-626, EARPALLTSRLRFIPK) derived from human telomerase reverse transcriptase (hTERT); Human telomerase reverse transcriptase (EC 2.7.7.49)-(611-626)-peptide (telomerase catalytic subunit f…	CC[C@H](C)[C@H](NC(=O)[C@H](Cc1ccccc1)NC(=O)[C@H](CCCNC(N)=N)NC(=O)[C@H](CC(C)C)NC(=O)[C@H](CCCNC(N)=N)NC(=O)[C@H](CO)NC(=O)[C@@H](NC(=O)[C@H](CC(C)C)NC(=O)[C@H](CC(C)C)NC(=O)[C@H](C)NC(=O)[C@@H]1CCCN1C(=O)[C@H](CCCNC(N)=N)NC(=O)[C@H](C)NC(=O)[C@@H](N)CCC(O)=O)[C@@H](C)O)C(=O)N1CCC[C@H]1C(=O)N[C@@H](CCCCN)C(O)=O	clinical1	-9.078	1	1868.23	63	3	1	26	28	0.398
clinical286	L-Isoleucyl-L-alpha-aspartyl-L-glutaminyl-L-glutaminyl-L-valyl-L-leucyl-L-seryl-L-arginyl-L-isoleucyl-L-lysyl-L-leucyl-L-alpha-glutamyl-L-isoleucyl-L-lysyl-L-arginyl-L-cysteinyl-L-leucine pentakis(trifluoroacetic acid)	OC(=O)C(F)(F)F.OC(=O)C(F)(F)F.OC(=O)C(F)(F)F.OC(=O)C(F)(F)F.OC(=O)C(F)(F)F.CC[C@H](C)[C@H](N)C(=O)N[C@@H](CC(O)=O)C(=O)N[C@@H](CCC(N)=O)C(=O)N[C@@H](CCC(N)=O)C(=O)N[C@@H](C(C)C)C(=O)N[C@@H](CC(C)C)C(=O)N[C@@H](CO)C(=O)N[C@@H](CCCNC(N)=N)C(=O)N[C@@H]([C@@H](C)CC)C(=O)N[C@@H](CCCCN)C(=O)N[C@@H](CC(C)C)C(=O)N[C@@H](CCC(O)=O)C(=O)N[C@@H]([C@@H](C)CC)C(=O)N[C@@H](CCCCN)C(=O)N[C@@H](CCCNC(N)=N)C(=O)N[C…	clinical1	-7.631	1	2625.6	82	0	0	41	37	0.422
clinical287	L-Isoleucyl-L-arginyl-L-glutaminyl-L-glutaminyl-L-prolyl-L-arginyl-L-aspartyl-L-prolyl-L-prolyl-L-threonyl-L-glutamyl-L-threonyl-L-leucyl-L-glutamyl-L-leucyl-L-glutamyl-L-valyl-L-seryl-L-prolyl-L-aspartyl-L-prolyl-L-alanyl-L-serine	CC[C@H](C)[C@H](N)C(=O)N[C@@H](CCCNC(N)=N)C(=O)N[C@@H](CCC(N)=O)C(=O)N[C@@H](CCC(N)=O)C(=O)N1CCC[C@H]1C(=O)N[C@@H](CCCNC(N)=N)C(=O)N[C@@H](CC(O)=O)C(=O)N1CCC[C@H]1C(=O)N1CCC[C@H]1C(=O)N[C@@H]([C@@H](C)O)C(=O)N[C@@H](CCC(O)=O)C(=O)N[C@@H]([C@@H](C)O)C(=O)N[C@@H](CC(C)C)C(=O)N[C@@H](CCC(O)=O)C(=O)N[C@@H](CC(C)C)C(=O)N[C@@H](CCC(O)=O)C(=O)N[C@@H](C(C)C)C(=O)N[C@@H](CO)C(=O)N1CCC[C@H]1C(=O)N[C@@H](CC…	clinical1	-15.117	1	2575.78	80	5	0	43	36	0.439
clinical288	L-Isoleucyl-L-methionyl-L-aspartyl-L-glutaminyl-L-valyl-L-prolyl-L-phenylalanyl-L-seryl-L-valine	[H][C@](N)([C@@H](C)CC)C(=O)N[C@@H](CCSC)C(=O)N[C@@H](CC(O)=O)C(=O)N[C@@H](CCC(N)=O)C(=O)N[C@@H](C(C)C)C(=O)N1CCC[C@H]1C(=O)N[C@@H](Cc1ccccc1)C(=O)N[C@@H](CO)C(=O)N[C@@H](C(C)C)C(O)=O	clinical1	-4.055	1	1035.21	31	2	1	16	12	0.392
clinical289	L-Lysyl-L-glutamyl-L-phenylalanyl-L-leucyl-L-histidyl-L-prolyl-L-seryl-L-lysyl-L-valyl-L-aspartyl-L-leucyl-L-prolyl-L-arginine	CC(C)C[C@H](NC(=O)[C@H](Cc1ccccc1)NC(=O)[C@H](CCC(O)=O)NC(=O)[C@@H](N)CCCCN)C(=O)N[C@@H](Cc1cnc[nH]1)C(=O)N1CCC[C@H]1C(=O)N[C@@H](CO)C(=O)N[C@@H](CCCCN)C(=O)N[C@@H](C(C)C)C(=O)N[C@@H](CC(O)=O)C(=O)N[C@@H](CC(C)C)C(=O)N1CCC[C@H]1C(=O)N[C@@H](CCCNC(N)=N)C(O)=O	clinical1	-11.277	1	1565.81	51	4	2	24	21	0.396
clinical290	L-Lysyl-L-lysyl-L-tryptophyl-L-tryptophyl-L-lysyl-L-lysyl-L-tryptophyl-beta-phenyl-L-phenylalanyl-L-lysinamide	NCCCC[C@H](N)C(=O)N[C@@H](CCCCN)C(=O)N[C@@H](Cc1c[nH]c2ccccc12)C(=O)N[C@@H](Cc1c[nH]c2ccccc12)C(=O)N[C@@H](CCCCN)C(=O)N[C@@H](CCCCN)C(=O)N[C@@H](Cc1c[nH]c2ccccc12)C(=O)N[C@@H](C(c1ccccc1)c1ccccc1)C(=O)N[C@@H](CCCCN)C(N)=O	clinical1	3.102	1	1439.79	46	8	8	15	18	0.331
clinical291	L-Lysyl-L-phenylalanyl-L-alanyl-L-lysyl-L-phenylalanyl-L-alanyl-L-lysyl-L-lysyl-L-phenylalanyl-L-alanyl-L-lysyl-L-phenylalanyl-L-alanyl-L-lysyl-L-lysyl-L-phenylalanyl-L-alanyl-L-lysyl-L-glutaminyl-L-histidyl-L-tryptophyl-L-seryl-L-tyrosylglycyl-L-leucyl-L-arginyl-L-prolylglycine; LHRH receptor-targeting ligand conjugated to the membrane disrupting peptide CLIP-71	CC(C)C[C@H](NC(=O)CNC(=O)[C@H](Cc1ccc(O)cc1)NC(=O)[C@H](CO)NC(=O)[C@H](Cc1c[nH]c2ccccc12)NC(=O)[C@H](Cc1c[nH]cn1)NC(=O)[C@H](CCC(N)=O)NC(=O)[C@H](CCCCN)NC(=O)[C@H](C)NC(=O)[C@H](Cc1ccccc1)NC(=O)[C@H](CCCCN)NC(=O)[C@H](CCCCN)NC(=O)[C@H](C)NC(=O)[C@H](Cc1ccccc1)NC(=O)[C@H](CCCCN)NC(=O)[C@H](C)NC(=O)[C@H](Cc1ccccc1)NC(=O)[C@H](CCCCN)NC(=O)[C@H](CCCCN)NC(=O)[C@H](C)NC(=O)[C@H](Cc1ccccc1)NC(=O)[C@H](C…	clinical1	-7.481	1	3316.94	113	10	9	43	44	0.368
clinical292	L-Pyroglutamyl-L-histidyl-L-tryptophyl-L-seryl-L-tyrosyl-L-(Nepsilon-[4-(doxorubicin-14-O-yl)gutaryl]]lysyl-L-leucyl-L-arginyl-L-prolyl-L-glycinamide	COc1cccc2C(=O)c3c(O)c4C[C@](O)(C[C@H](O[C@H]5C[C@H](N)[C@H](O)[C@H](C)O5)c4c(O)c3C(=O)c12)C(=O)COC(=O)CCCC(=O)NCCCC[C@@H](NC(=O)[C@H](Cc1ccc(O)cc1)NC(=O)[C@H](CO)NC(=O)[C@H](Cc1c[nH]c2ccccc12)NC(=O)[C@H](Cc1cnc[nH]1)NC(=O)[C@@H]1CCC(=O)N1)C(=O)N[C@@H](CC(C)C)C(=O)N[C@@H](CCCNC(N)=N)C(=O)N1CCC[C@H]1C(=O)NCC(N)=O	clinical1	-2.583	1	1893.01	48	11	6	29	23	0.391
clinical293	L-Tyrosyl-L-seryl-L-leucine	CC(C)C[C@H](NC(=O)[C@H](CO)NC(=O)[C@@H](N)Cc1ccc(O)cc1)C(O)=O	clinical1	-2.416	1	381.423	10	1	1	7	6	0.411
clinical294	L-Tyrosyl-L-seryl-L-valine	CC(C)[C@H](NC(=O)[C@H](CO)NC(=O)[C@@H](N)Cc1ccc(O)cc1)C(O)=O	clinical1	-2.804	1	367.397	9	1	1	7	6	0.429
clinical295	L-Valyl-L-leucyl-L-glutaminyl-L-glutamyl-L-leucyl-L-asparaginyl-L-valyl-L-threonyl-L-valine; Cancer vaccine consisting of PR1 peptide 169-177 (VLQELNVTV) vaccine admixed with Montanide adjuvant, together with sargramostim (GM-CSF)	[H][C@](NC(=O)[C@@H](NC(=O)[C@H](CC(N)=O)NC(=O)[C@H](CC(C)C)NC(=O)[C@H](CCC(O)=O)NC(=O)[C@H](CCC(N)=O)NC(=O)[C@H](CC(C)C)NC(=O)[C@@H](N)C(C)C)C(C)C)([C@@H](C)O)C(=O)N[C@@H](C(C)C)C(O)=O	clinical1	-4.798	1	1014.17	33	0	0	16	14	0.411
clinical296	Methanesulfonic acid 2-[N-(4-formyl-3-methylphenyl)-N-[2-(methylsulfonyloxy)ethyl]amino]ethyl ester; 4-[Bis[2-(methylsulfonyloxy)ethyl]amino]-2-methylbenzaldehyde	Cc1cc(ccc1C=O)N(CCOS(C)(=O)=O)CCOS(C)(=O)=O	clinical1	1.125	0	379.449	10	1	1	8	0	0.347
clinical297	Methyl 4-[[8-(hydroxyamino)-8-oxooctanoyl]oxy]benzoate	COC(=O)c1ccc(OC(=O)CCCCCCC(=O)NO)cc1	clinical1	2.508	0	323.341	11	1	1	6	2	0.314
clinical298	N'-(2,6-Dichloro-3,5-dimethoxyphenyl)-N-[6-[4-(4-ethylpiperazin-1-yl)phenylamino]pyrimidin-4-yl]-N-methylurea	CCN1CCN(CC1)c1ccc(Nc2cc(ncn2)N(C)C(=O)Nc2c(Cl)c(OC)cc(OC)c2Cl)cc1	clinical1	5.342	0	560.475	8	4	3	8	2	0.176
clinical299	N-(2,6-Diisopropylphenyl)-N'-[1-[4-(dimethylamino)phenyl]cyclopentylmethyl]urea hydrochloride	Cl.CC(C)c1cccc(C(C)C)c1NC(=O)NCC1(CCCC1)c1ccc(cc1)N(C)C	clinical1	6.917	0	458.079	7	3	2	2	2	0.09
clinical300	N-(2-[(2,3-Difluorobenzyl)sulfanyl]-6-[[(2R,3S)-3,4-dihydroxybutan-2-yl]oxy]pyrimidin-4-yl)azetidine-1-sulfonamide	C[C@@H](Oc1cc(NS(=O)(=O)N2CCC2)nc(SCc2cccc(F)c2F)n1)[C@@H](O)CO	clinical1	1.88	1	476.518	10	3	2	8	3	0.375
clinical301	N-(2-Aminophenyl)-4-[4-(3-pyridyl)pyrimidin-2-ylaminomethyl]benzamide dihydrobromide	Br.Br.Nc1ccccc1NC(=O)c1ccc(CNc2nccc(n2)-c2cccnc2)cc1	clinical1	3.78	0	558.268	6	4	4	6	3	0.216
clinical302	N-(2-Chloro-6-methylphenyl)-2-[6-[4-(2-[18F]fluoroethyl)piperazin-1-yl]-2-methylpyrimidin-4-ylamino]thiazole-5-carboxamide	Cc1nc(Nc2ncc(s2)C(=O)Nc2c(C)cccc2Cl)cc(n1)N1CCN(CC[18F])CC1	clinical1	4.379	0	488.998	7	4	3	7	2	0.249
clinical303	N-(2-Methoxy-5-methylphenyl)-N'-[6-[6-methoxy-7-[3-(4-methylpiperazin-1-yl)propoxy]quinazolin-4-ylamino]benzothiazol-2-yl]urea	COc1ccc(C)cc1NC(=O)Nc1nc2ccc(Nc3ncnc4cc(OCCCN5CCN(C)CC5)c(OC)cc34)cc2s1	clinical1	5.391	0	642.771	11	6	5	10	3	0.249
clinical304	N-(3,4-Dichloro-2-fluorophenyl)-6-methoxy-7-[[(3aR,5r,6aS)-2-methyloctahydrocyclopenta[c]pyrrol-5-yl]methoxy]quinazolin-4-amine	COc1cc2c(Nc3ccc(Cl)c(Cl)c3F)ncnc2cc1OC[C@H]1C[C@H]2CN(C)C[C@H]2C1	clinical1	5.934	1	491.385	6	5	3	6	1	0.134
clinical305	N'-(3-Allyl-2-hydroxyphenylmethylidene)-2-(4-benzylpiperazin-1-yl)acetohydrazide; 2-(4-Benzylpiperazin-1-yl)acetic acid (3-allyl-2-hydroxybenzylidene)hydrazide	Oc1c(CC=C)cccc1\C=N\NC(=O)CN1CCN(CC1)Cc1ccccc1	clinical1	3.331	0	392.494	8	3	2	5	2	0.172
clinical306	N-(3-Aminopropyl)-N-[1(R)-(3-benzyl-7-chloro-4-oxo-3,4-dihydroquinazolin-2-yl)-2-methylpropyl]-4-methylbenzamide methanesulfonate	CS(O)(=O)=O.CC(C)[C@@H](N(CCCN)C(=O)c1ccc(C)cc1)c1nc2cc(Cl)ccc2c(=O)n1Cc1ccccc1	clinical1	4.846	1	613.167	9	4	3	7	2	0.235
clinical307	N-(3-Aminopropyl)-N-[1(R)-(3-benzyl-7-chloro-4-oxo-4H-1-benzopyran-2-yl)-2-methylpropyl]-4-methylbenzamide	CC(C)[C@@H](N(CCCN)C(=O)c1ccc(C)cc1)c1oc2cc(Cl)ccc2c(=O)c1Cc1ccccc1	clinical1	6.154	1	517.058	9	4	3	4	1	0.143
clinical308	N-(3-Bromo-4-fluorophenyl)-N'-hydroxy-4-(2-sulfamidoethylamino)-1,2,5-oxadiazole-3-carboxamidine	NS(=O)(=O)NCCNc1nonc1\C(Nc1ccc(F)c(Br)c1)=N/O	clinical1	0.378	0	438.233	8	2	2	8	5	0.497
clinical309	N-(3-Chloroindol-7-yl)benzene-1,4-disulfonamide	NS(=O)(=O)c1ccc(cc1)S(=O)(=O)Nc1cccc2c(Cl)c[nH]c12	clinical1	1.98	0	385.846	4	3	3	4	3	0.433
clinical310	N-(3-Ethynylphenyl)-7-methoxy-6-[3-(4-morpholinyl)propoxy]quinazolin-4-amine	COc1cc2ncnc(Nc3cccc(c3)C#C)c2cc1OCCCN1CCOCC1	clinical1	4.46	0	418.488	8	4	3	7	1	0.168
clinical311	N-(3-Fluorobenzyl)-2-[5-[4-(4-morpholinyl)phenyl]pyridin-2-yl]acetamide	Fc1cccc(CNC(=O)Cc2ccc(cn2)-c2ccc(cc2)N2CCOCC2)c1	clinical1	3.508	0	405.465	6	4	3	4	1	0.141
clinical312	N-(4-Chlorophenyl)-4-(pyridin-4-ylmethyl)phthalazin-1-amine succinate	OC(=O)CCC(O)=O.Clc1ccc(Nc2nnc(Cc3ccncc3)c3ccccc23)cc1	clinical1	4.345	0	464.901	7	4	4	8	3	0.284
clinical313	N-(4-Hydroxyphenyl)-all-trans-retinamide; 15-(4-Hydroxyphenylamino)retinal ; N-(4-Hydroxyphenyl)-3,7-dimethyl-9-(2,6,6-trimethyl-1-cyclohexenyl)-2(E),4(E),6(E),8(E)-nonatetraenamide	CC(\C=C\C1=C(C)CCCC1(C)C)=C/C=C/C(C)=C/C(=O)Nc1ccc(O)cc1 |c:4|	clinical1	6.463	0	391.546	6	2	1	2	2	0.116
clinical314	N-(5-Chloro-1,3-benzodioxol-4-yl)-7-[2-(4-methylpiperazin-1-yl)ethoxy]-5-(tetrahydropyran-4-yloxy)quinazolin-4-amine	CN1CCN(CCOc2cc(OC3CCOCC3)c3c(Nc4c(Cl)ccc5OCOc45)ncnc3c2)CC1	clinical1	3.814	0	542.026	8	6	3	10	1	0.181
clinical315	N-(5-tert-Butylisoxazol-3-yl)-N'-[4-[7-[2-(4-morpholinyl)ethoxy]imidazo[2,1-b][1,3]benzothiazol-2-yl]phenyl]urea	CC(C)(C)c1cc(NC(=O)Nc2ccc(cc2)-c2cn3c(n2)sc2cc(OCCN4CCOCC4)ccc32)no1	clinical1	5.064	0	560.667	8	6	5	6	2	0.252
clinical316	N-(Cyanomethyl)-4-[2-[4-(4-morpholinyl)phenylamino]pyrimidin-4-yl]benzamide dihydrochloride	Cl.Cl.O=C(NCC#N)c1ccc(cc1)-c1ccnc(Nc2ccc(cc2)N2CCOCC2)n1	clinical1	3.621	0	487.382	6	4	3	7	2	0.213
clinical317	N-(tert-Butyl)-alpha-(2,4-disulfophenyl)nitrone disodium salt; 4-(tert-Butyliminiomethyl)benzene-1,3-disulfonic acid N-oxide disodium salt	[Na+].[Na+].CC(C)(C)[N+](\[O-])=C\c1ccc(cc1S([O-])(=O)=O)S([O-])(=O)=O	clinical1	-3.972	0	381.333	4	1	1	7	0	0.639
clinical318	N,1,4,4-Tetramethyl-8-[4-(4-methylpiperazin-1-yl)phenylamino]-4,5-dihydro-1H-pyrazolo[4,3-h]quinazoline-3-carboxamide	CNC(=O)c1nn(C)c2-c3nc(Nc4ccc(cc4)N4CCN(C)CC4)ncc3CC(C)(C)c12	clinical1	3.825	0	460.575	4	5	3	7	2	0.195
clinical319	N,N'-Bis(2-bromoethyl)phosphorodiamidic acid (1-methyl-2-nitro-1H-imidazol-5-yl)methyl ester	Cn1c(COP(=O)(NCCBr)NCCBr)cnc1[N+]([O-])=O	clinical1	0.537	0	449.036	10	1	1	5	2	0.349
clinical320	N,N'-Bis(2-chloroethyl)phosphorodiamidic acid beta-D-glucopyranosyl ester	OC[C@H]1O[C@@H](OP(=O)(NCCCl)NCCCl)[C@H](O)[C@@H](O)[C@@H]1O	clinical1	-2.098	1	383.163	9	1	0	7	6	0.437
clinical321	N,N'-Bis(2-chloroethyl)phosphorodiamidic acid bis(L-lysine) salt	NCCCC[C@H](N)C(O)=O.NCCCC[C@H](N)C(O)=O.OP(=O)(NCCCl)NCCCl |r|	clinical1	-6.462	1	513.397	16	0	0	10	9	0.461
clinical322	N,N'-Bis(2-chloroethyl)phosphorodiamidic acid tris(hydroxymethyl)methylamine salt	[NH3+]C(CO)(CO)CO.[O-]P(=O)(NCCCl)NCCCl	clinical1	-4.842	0	342.157	9	0	0	5	6	0.465
clinical323	N,N'-Bis[3-(5-Guanidinopentanamido)-2-[pyrrolidin-3(R)-yloxy]-5-(trifluoromethyl)phenyl]pyrimidine-4,6-dicarboxamide	NC(=N)NCCCCC(=O)Nc1cc(cc(NC(=O)c2cc(ncn2)C(=O)Nc2cc(cc(NC(=O)CCCCNC(N)=N)c2O[C@@H]2CCNC2)C(F)(F)F)c1O[C@@H]1CCNC1)C(F)(F)F	clinical1	1.455	1	936.906	24	5	3	12	12	0.355
clinical324	N,N'-Bis[3-(ethylamino)propyl]-2(Z)-butene-1,4-diamine tetrahydrochloride	Cl.Cl.Cl.Cl.CCNCCCNC\C=C/CNCCCNCC	clinical1	1.41	0	402.274	14	0	0	4	4	0.103
clinical325	N-[(1S)-1-[7-Fluoro-2-(pyridin-2-yl)quinolin-3-yl]ethyl]-9H-purin-6-amine	C[C@H](Nc1ncnc2[nH]cnc12)c1cc2ccc(F)cc2nc1-c1ccccn1	clinical1	3.691	1	385.397	4	5	5	6	2	0.258
clinical326	N-[(2'-Deoxy-2',2'-difluorocytidin-5-yloxy)(phenoxy)phosphoryl]-L-alanine benzyl ester	C[C@H](NP(=O)(OC[C@H]1O[C@@H](n2ccc(N)nc2=O)C(F)(F)[C@@H]1O)Oc1ccccc1)C(=O)OCc1ccccc1	clinical1	1.69	1	580.474	12	4	2	10	3	0.333
clinical327	N-[(2S)-1-Amino-3-(3,4-difluorophenyl)propan-2-yl]-5-chloro-4-(4-chloro-1-methyl-1H-pyrazol-5-yl)-2-furamide	Cn1ncc(Cl)c1-c1cc(oc1Cl)C(=O)N[C@H](CN)Cc1ccc(F)c(F)c1	clinical1	3.531	1	429.248	6	3	3	3	2	0.221
clinical328	N'-[(3R)-2,2-Dimethylhexan-3-yl]-N'-[(3,5-dimethylphenyl)carbonyl]-2-ethyl-3-methoxybenzohydrazide	CCC[C@@H](N(NC(=O)c1cccc(OC)c1CC)C(=O)c1cc(C)cc(C)c1)C(C)(C)C	clinical1	6.798	1	438.602	9	2	2	3	1	0.122
clinical329	N-[(9S,10R,11R,13R)-10-Methoxy-9-methyl-1-oxo-9,13-epoxy-2,3,10,11,12,13-hexahydro-1H,9H-diindolo[1,2,3-gh:3',2',1'-lm]pyrrolo[3,4-j][1,7]benzodiazonin-11-yl]-N-methylbenzamide; N-Benzoylstaurosporine	[H][C@]12C[C@H]([C@@H](OC)[C@](C)(O1)n1c3ccccc3c3c4CNC(=O)c4c4c5ccccc5n2c4c13)N(C)C(=O)c1ccccc1	clinical1	5.279	1	570.637	3	9	6	4	1	0.152
clinical330	N-[1-(2-Aminopyridin-4-ylmethyl)-1H-indol-4-yl]-N'-(5-bromo-2-methoxyphenyl)urea hydrochloride	Cl.COc1ccc(Br)cc1NC(=O)Nc1cccc2n(Cc3ccnc(N)c3)ccc12	clinical1	4.361	0	502.791	5	4	4	4	3	0.21
clinical331	N-[1-(3,3-Dimethyl-2-oxobutyl)-2-oxo-5-(2-pyridyl)-2,3-dihydro-1H-1,4-benzodiazepin-3(R)-yl]-N'-[3-(methylamino)phenyl]urea	CNc1cccc(NC(=O)N[C@@H]2N=C(c3ccccn3)c3ccccc3N(CC(=O)C(C)(C)C)C2=O)c1 |t:12|	clinical1	3.905	1	498.576	7	4	3	6	3	0.232
clinical332	N'-[1-[4(S)-(3-Amino-2,3,6-trideoxy-alpha-L-lyxo-hexopyranosyloxy)-2(S),5,12-trihydroxy-7-methoxy-6,11-dioxo-1,2,3,4,6,11-hexahydronaphthacen-2-yl]-2-hydroxyethylidene]-6-(2,5-dioxo-2,5-dihydro-1H-pyrrol-1-yl)hexanohydrazide hydrochloride	Cl.COc1cccc2C(=O)c3c(O)c4C[C@](O)(C[C@H](O[C@H]5C[C@H](N)[C@H](O)[C@H](C)O5)c4c(O)c3C(=O)c12)C(\CO)=N\NC(=O)CCCCCN1C(=O)C=CC1=O |c:55|	clinical1	0.747	1	787.209	12	6	2	15	7	0.36
clinical333	N-[1-[4-[3-[5-Chloro-2-fluoro-3-(methylsulfonamido)phenyl]-1-isopropyl-1H-pyrazol-4-yl]pyrimidin-2-ylamino]propan-2(S)-yl]carbamic acid methyl ester	COC(=O)N[C@@H](C)CNc1nccc(n1)-c1cn(nc1-c1cc(Cl)cc(NS(C)(=O)=O)c1F)C(C)C	clinical1	3.645	1	540.011	10	3	3	8	3	0.292
clinical334	N-[2(R),3-Dihydroxypropoxy]-3,4-difluoro-2-(2-fluoro-4-iodophenylamino)benzamide	OC[C@@H](O)CONC(=O)c1ccc(F)c(F)c1Nc1ccc(I)cc1F	clinical1	2.578	1	482.193	7	2	2	5	4	0.254
clinical335	N-[2(S),3-Dihydroxypropyl]-3-(2-fluoro-4-iodophenylamino)pyridine-4-carboxamide hydrochloride	Cl.OC[C@@H](O)CNC(=O)c1ccncc1Nc1ccc(I)cc1F	clinical1	1.553	1	467.662	6	2	2	5	4	0.252
clinical336	N-[2(S)-Benzyl-4-(5-methyl-1H-imidazol-4-ylmethyl)-3-oxopiperazin-1-ylcarbonyl]-L-leucine sodium salt	[Na+].CC(C)C[C@H](NC(=O)N1CCN(Cc2nc[nH]c2C)C(=O)[C@@H]1Cc1ccccc1)C([O-])=O	clinical1	0.254	1	463.505	8	3	2	5	2	0.355
clinical337	N-[2-[4,7-Bis[carboxymethyl(1-)]-10-(carboxymethyl)-1,4,7,10-tertaazacyclododec-1-yl]acetyl]-L-aspartyl-3-cyclohexyl-L-alanyl-L-phenylalanyl-D-seryl-D-arginyl-L-tyrosyl-L-leucyl-L-tryptophyl-L-serine [64Cu]copper	[64Cu++].CC(C)C[C@H](NC(=O)[C@H](Cc1ccc(O)cc1)NC(=O)[C@@H](CCCNC(N)=N)NC(=O)[C@@H](CO)NC(=O)[C@H](Cc1ccccc1)NC(=O)[C@H](CC1CCCCC1)NC(=O)[C@H](CC(O)=O)NC(=O)CN1CCN(CCN(CCN(CC1)CC([O-])=O)CC([O-])=O)CC(O)=O)C(=O)N[C@@H](Cc1c[nH]c2ccccc12)C(=O)N[C@@H](CO)C(O)=O	clinical1	-12.561	1	1674.76	45	6	4	27	19	0.383
clinical338	N-[2-[5-(5-Amidino-1H-benzimidazol-2-yl)-2',6-dihydroxy-5'-sulfamoylbiphenyl-3-yl]acetyl]-L-aspartic acid	NC(=N)c1ccc2[nH]c(nc2c1)-c1cc(CC(=O)N[C@@H](CC(O)=O)C(O)=O)cc(c1O)-c1cc(ccc1O)S(N)(=O)=O	clinical1	0.656	1	596.569	10	4	4	11	9	0.526
clinical339	N-[2-Amino-1(S)-(3-fluorobenzyl)ethyl]-5-chloro-4-(4-chloro-1-methyl-1H-pyrazol-5-yl)thiophene-2-carboxamide	Cn1ncc(Cl)c1-c1cc(sc1Cl)C(=O)N[C@H](CN)Cc1cccc(F)c1	clinical1	3.884	1	427.323	6	3	3	3	2	0.26
clinical340	N-[2-Chloro-4-(6,7-dimethoxyquinolin-4-yloxy)phenyl]-N'-(5-methylisoxazol-3-yl)urea hydrochloride hydrate	O.Cl.COc1cc2nccc(Oc3ccc(NC(=O)Nc4cc(C)on4)c(Cl)c3)c2cc1OC	clinical1	4.214	0	509.339	6	4	4	7	3	0.281
clinical341	N-[2-Methoxy-5-[(E)-2-(2,4,6-trimethoxyphenyl)vinylsulfonylmethyl]phenyl]glycine sodium salt	[Na+].COc1cc(OC)c(\C=C\S(=O)(=O)Cc2ccc(OC)c(NCC([O-])=O)c2)c(OC)c1	clinical1	0.632	0	473.472	11	2	2	9	1	0.383
clinical342	N-[3-(4,5'-Bipyrimidin-2-ylamino)-4-methylphenyl]-4-[3(S)-(dimethylamino)pyrrolidin-1-ylmethyl]-3-(trifluoromethyl)benzamide	CN(C)[C@H]1CCN(C1)Cc1ccc(cc1C(F)(F)F)C(=O)Nc1ccc(C)c(Nc2nccc(n2)-c2cncnc2)c1	clinical1	4.625	1	576.615	9	5	4	8	2	0.181
clinical343	N-[3-[2-(3,5-Dimethoxyphenyl)ethyl]-1H-pyrazol-5-yl]-4-[3(R),5(S)-dimethylpiperazin-1-yl]benzamide	COc1cc(CCc2cc(NC(=O)c3ccc(cc3)N3C[C@H](C)N[C@H](C)C3)[nH]n2)cc(OC)c1	clinical1	3.926	1	463.572	8	4	3	6	3	0.198
clinical344	N-[3-[5-Fluoro-2-[4-(2-methoxyethoxy)phenylamino]pyrimidin-4-ylamino]phenyl]-2-propenamide	COCCOc1ccc(Nc2ncc(F)c(Nc3cccc(NC(=O)C=C)c3)n2)cc1	clinical1	4.087	0	423.44	10	3	3	7	3	0.24
clinical345	N-[3-Chloro-4-[(3-fluorobenzyl)oxy]phenyl]-6-[5-([[2-(methylsulfinyl)ethyl]amino]methyl)-2-furyl]quinazolin-4-amine bis(4-methylbenzenesulfonate)	Cc1ccc(cc1)S(O)(=O)=O.Cc1ccc(cc1)S(O)(=O)=O.CS(=O)CCNCc1ccc(o1)-c1ccc2ncnc(Nc3ccc(OCc4cccc(F)c4)c(Cl)c3)c2c1	clinical1	9.243	0	909.461	13	7	7	12	4	0.281
clinical346	N-[3-Fluoro-4-[1-methyl-6-(1H-pyrazol-4-yl)-1H-indazol-5-yloxy]phenyl]-1-(4-fluorophenyl)-6-methyl-2-oxo-1,2-dihydropyridine-3-carboxamide	Cc1ccc(C(=O)Nc2ccc(Oc3cc4cnn(C)c4cc3-c3cn[nH]c3)c(F)c2)c(=O)n1-c1ccc(F)cc1	clinical1	4.5	0	552.531	6	6	5	5	2	0.211
clinical347	N-[3-Fluoro-4-[2-[5-(2-methoxyethylaminomethyl)pyridin-2-yl]thieno[3,2-b]pyridin-7-yloxy]phenyl]-N'-(4-fluorophenyl)cyclopropane-1,1-dicarboxamide	COCCNCc1ccc(nc1)-c1cc2nccc(Oc3ccc(NC(=O)C4(CC4)C(=O)Nc4ccc(F)cc4)cc3F)c2s1	clinical1	5.029	0	629.676	12	6	5	7	3	0.25
clinical348	N-[3-Fluoro-4-[4-methyl-2-oxo-7-(pyrimidin-2-yloxy)-2H-1-benzopyran-3-ylmethyl]pyridin-2-yl]-N'-methylsulfamide	CNS(=O)(=O)Nc1nccc(Cc2c(C)c3ccc(Oc4ncccn4)cc3oc2=O)c1F	clinical1	2.473	0	471.462	7	4	3	8	2	0.334
clinical349	N-[3-tert-Butyl-1-(4-methylphenyl)-1H-pyrazol-5-yl]-N'-[5-fluoro-2-[1-(2-hydroxyethyl)-1H-indazol-5-yloxy]benzyl]urea	Cc1ccc(cc1)-n1nc(cc1NC(=O)NCc1cc(F)ccc1Oc1ccc2n(CCO)ncc2c1)C(C)(C)C	clinical1	6.271	0	556.631	9	5	5	5	3	0.196
clinical350	N-[4-(2,4-diamino-6-pteridinylmethylamino)benzolyl]-L-glutamic acid	Nc1nc(N)c2nc(CNc3ccc(cc3)C(=O)N[C@@H](CCC(O)=O)C(O)=O)cnc2n1	clinical1	-0.239	1	440.413	9	3	3	12	6	0.511
clinical351	N-[4-(2-Amino-3-chloropyridin-4-yloxy)-3-fluorophenyl]-4-ethoxy-1-(4-fluorophenyl)-2-oxo-1,2-dihydropyridine-3-carboxamide	CCOc1ccn(-c2ccc(F)cc2)c(=O)c1C(=O)Nc1ccc(Oc2ccnc(N)c2Cl)c(F)c1	clinical1	3.517	0	512.893	7	4	3	6	2	0.232
clinical352	N-[4-(2-Amino-4-oxo-3,4-dihydropteridin-6-ylmethylamino)benzoyl]-L-gamma-glutamyl-N-[2(S),3(R),4(R),5(R),6-pentahydroxyhexyl]-L-glutaminyl-L-glutamyl-N-[2(S),3(R),4(R),5(R),6-pentahydroxyhexyl]-L-glutaminyl-L-glutamyl-N-[2(S),3(R),4(R),5(R),6-pentahydroxyhexyl]-L-glutaminyl-3-[2-[2-[4(R)-[2-[1(R)-acetoxy-3(R)-[N-(butyryloxymethyl)-N-[N-[1-methylpiperidin-2(R)-ylcarbonyl]-L-isoleucyl]amino]-4-meth…	[H][C@](NC(=O)[C@H]1CCCCN1C)([C@@H](C)CC)C(=O)N(COC(=O)CCC)[C@H](C[C@@H](OC(C)=O)c1nc(cs1)C(=O)N[C@H](C[C@H](C)C(=O)NNC(=O)OCCSSC[C@H](NC(=O)[C@H](CCC(=O)NC[C@H](O)[C@@H](O)[C@H](O)[C@H](O)CO)NC(=O)[C@H](CCC(O)=O)NC(=O)[C@H](CCC(=O)NC[C@H](O)[C@@H](O)[C@H](O)[C@H](O)CO)NC(=O)[C@H](CCC(O)=O)NC(=O)[C@H](CCC(=O)NC[C@H](O)[C@@H](O)[C@H](O)[C@H](O)CO)NC(=O)CC[C@H](NC(=O)c1ccc(NCc2cnc3nc(N)[nH]c(=O)c3n…	clinical1	-10.68	1	2625.81	86	6	4	54	37	0.452
clinical353	N-[4-(2-Amino-4-oxo-3,4-dihydropteridin-6-ylmethylamino)benzoyl]-L-glutamyl-L-aspartyl-L-arginyl-L-aspartyl-L-aspartyl-3-[2-[2-[N'-[(2beta,3beta,4beta,5alpha,12beta,19alpha)-15-[(5S,7R,9S)-5-ethyl-5-hydroxy-9-(methoxycarbonyl)-2,4,5,6,7,8,9,10-octahydro-1H-3,7-methanoazacycloundecino[5,4-b]indol-9-yl]-3,4-dihydroxy-16-methoxy-1-methyl-6,7-didehydroaspidospermidin-3-ylcarbonyl]carbazoyloxy]ethyl]d…	[H][C@@]12N3CC[C@@]11c4cc(c(OC)cc4N(C)[C@@]1([H])[C@](O)([C@H](O)[C@]2(CC)C=CC3)C(=O)NNC(=O)OCCSSC[C@H](NC(=O)[C@H](CC(O)=O)NC(=O)[C@H](CC(O)=O)NC(=O)[C@H](CCCNC(N)=N)NC(=O)[C@H](CC(O)=O)NC(=O)CC[C@H](NC(=O)c1ccc(NCc2cnc3nc(N)[nH]c(=O)c3n2)cc1)C(O)=O)C(O)=O)[C@]1(C[C@H]2CN(CCc3c1[nH]c1ccccc31)C[C@](O)(CC)C2)C(=O)OC |c:29|	clinical1	-6.76	1	1917.04	45	12	5	37	23	0.423
clinical354	N-[4-(3-Chloro-4-fluorophenylamino)-7-methoxyquinazolin-6-yl]-4-(1-piperidinyl)-2(E)-butenamide hydrate	O.COc1cc2ncnc(Nc3ccc(F)c(Cl)c3)c2cc1NC(=O)\C=C\CN1CCCCC1	clinical1	4.848	0	487.954	7	4	3	7	3	0.235
clinical355	N-[4-(6,7-Dimethoxy-1,2,3,4-tetrahydroisoquinolin-2-yl)butyl]-2-(2-[18F]fluoroethoxy)-5-methylbenzamide oxalate	OC(=O)C(O)=O.COc1cc2CCN(CCCCNC(=O)c3cc(C)ccc3OCC[18F])Cc2cc1OC	clinical1	0.851	0	533.575	12	3	2	9	3	0.25
clinical356	N-[4-(Acetimidoylamino)phenyl]-N'-pentylthiourea; N-[4-(3-Pentylthioureido)phenyl]acetamidine	CCCCCNC(=S)Nc1ccc(NC(C)=N)cc1	clinical1	3.472	0	278.416	9	1	1	2	4	0.31
clinical357	N-[4-(Paclitaxel-2'-O-ylcarbonyl)butyryl]-L-threonyl-L-phenylalanyl-L-phenylalanyl-L-tyrosyl-glycyl-glycyl-L-seryl-L-arginyl-glycyl-N6-(paclitaxel-2'-O-yl)-L-lysyl-L-arginyl-L-asparaginyl-L-asparaginyl-L-phenylalanyl-N6-(paclitaxel-2'-O-yl)-L-lysyl-L-threonyl-L-glutamyl-L-glutamyl-L-tyrosine	[H][C@](NC(=O)CCC(=O)O[C@H]([C@@H](NC(=O)c1ccccc1)c1ccccc1)C(=O)O[C@H]1C[C@@]2(O)[C@@H](OC(=O)c3ccccc3)[C@@]3([H])[C@@](C)([C@@H](O)C[C@H]4OC[C@@]34OC(C)=O)C(=O)[C@H](OC(C)=O)C(=C1C)C2(C)C)([C@@H](C)O)C(=O)N[C@@H](Cc1ccccc1)C(=O)N[C@@H](Cc1ccccc1)C(=O)N[C@@H](Cc1ccc(O)cc1)C(=O)NCC(=O)NCC(=O)N[C@@H](CO)C(=O)N[C@@H](CCCNC(N)=N)C(=O)NCC(=O)N[C@@H](CCCCNC(=O)CCC(=O)O[C@H]([C@@H](NC(=O)c1ccccc1)c1cccc…	clinical1	0.973	1	5109.36	138	26	14	81	46	0.35
clinical358	N-[4-[(1R,3S,5S)-3-Amino-5-methylcyclohexyl]pyridin-3-yl]-6-(2,6-difluorophenyl)-5-fluoropyridine-2-carboxamide	C[C@@H]1C[C@H](N)C[C@@H](C1)c1ccncc1NC(=O)c1ccc(F)c(n1)-c1c(F)cccc1F	clinical1	4.221	1	440.461	4	4	3	4	2	0.199
clinical359	N-[4-[1-(3-Fluorobenzyl)-1H-indazol-5-ylamino]-5-methylpyrrolo[2,1-f][1,2,4]triazin-6-yl]carbamic acid morpholin-3(S)-ylmethyl ester hydrochloride	Cl.Cc1c(NC(=O)OC[C@@H]2COCCN2)cn2ncnc(Nc3ccc4n(Cc5cccc(F)c5)ncc4c3)c12	clinical1	4.108	1	567.014	8	6	5	8	3	0.228
clinical360	N-[4-[3-(1H-1,2,4-Triazol-1-yl)-4-(3,4,5-trimethoxybenzoyl)phenyl]thiazol-2-yl]-L-valinamide hydrochloride	Cl.COc1cc(cc(OC)c1OC)C(=O)c1ccc(cc1-n1cncn1)-c1csc(NC(=O)[C@@H](N)C(C)C)n1	clinical1	3.539	1	573.064	10	4	4	9	2	0.302
clinical361	N-[4-[3-(2-Aminopyrimidin-4-yl)pyridin-2-yloxy]phenyl]-4-(4-methylthien-2-yl)phthalazin-1-amine	Cc1csc(c1)-c1nnc(Nc2ccc(Oc3ncccc3-c3ccnc(N)n3)cc2)c2ccccc12	clinical1	6.487	0	503.578	6	6	6	8	2	0.301
clinical362	N-[4-[3-Chloro-4-(pyridin-2-ylmethoxy)phenylamino]-3-cyano-7-ethoxyquinolin-6-yl]-4-(dimethylamino)-2(E)-butenamide	CCOc1cc2ncc(C#N)c(Nc3ccc(OCc4ccccn4)c(Cl)c3)c2cc1NC(=O)\C=C\CN(C)C	clinical1	4.881	0	557.043	11	4	4	8	2	0.205
clinical363	N'-[4-[4-(Dimethylamino)piperidin-1-ylcarbonyl]phenyl]-N-[4-[4,6-di(4-morpholinyl)-1,3,5-triazin-2-yl]phenyl]urea	CN(C)C1CCN(CC1)C(=O)c1ccc(NC(=O)Nc2ccc(cc2)-c2nc(nc(n2)N2CCOCC2)N2CCOCC2)cc1	clinical1	2.525	0	615.726	7	6	3	10	2	0.214
clinical364	N-[4-[4-[2-(4-Chlorophenyl)-5,5-dimethyl-1-cyclohexenylmethyl]piperazin-1-yl]benzoyl]-4-[3-(4-morpholinyl)-1(R)-(phenylsulfanylmethyl)propylamino]-3-(trifluoromethylsulfonyl)benzenesulfonamide	CC1(C)CCC(=C(CN2CCN(CC2)c2ccc(cc2)C(=O)NS(=O)(=O)c2ccc(N[C@H](CCN3CCOCC3)CSc3ccccc3)c(c2)S(=O)(=O)C(F)(F)F)C1)c1ccc(Cl)cc1 |t:5|	clinical1	10.495	1	974.613	17	7	4	11	2	0.195
clinical365	N-[4-[N-(2-Aminophenyl)carbamoyl]benzyl]carbamic acid 3-pyridylmethyl ester	Nc1ccccc1NC(=O)c1ccc(CNC(=O)OCc2cccnc2)cc1	clinical1	2.071	0	376.409	7	3	3	5	3	0.29
clinical366	N-[4-[N-[2-(Hydroxymethyl)-4-oxo-4,6,7,8-tetrahydro-3H-cyclopenta[g]quinazolin-6(S)-yl]-N-(2-propynyl)amino]benzoyl]-L-gamma-glutamyl-D-glutamic acid	OCc1nc2cc3CC[C@H](N(CC#C)c4ccc(cc4)C(=O)N[C@@H](CCC(=O)N[C@H](CCC(O)=O)C(O)=O)C(O)=O)c3cc2c(=O)[nH]1	clinical1	1.776	1	647.632	15	4	2	12	7	0.384
clinical367	N-[5-(3,5-Difluorobenzyl)-1H-indazol-3-yl]-4-(4-methylpiperazin-1-yl)-2-(tetrahydropyran-4-ylamino)benzamide	CN1CCN(CC1)c1ccc(C(=O)Nc2n[nH]c3ccc(Cc4cc(F)cc(F)c4)cc23)c(NC2CCOCC2)c1	clinical1	4.952	0	560.637	7	6	4	6	3	0.165
clinical368	N-[5-[2(R)-Methoxy-2-phenylacetyl]-1,4,5,6-tetrahydropyrrolo[3,4-c]pyrazol-3-yl]-4-(4-methylpiperazin-1-yl)benzamide; N-[5-[2(R)-Methoxy-2-phenylacetyl]-1,4,5,6-tetrahydropyrrolo[3,4-c]pyrazol-3-yl]-4-(4-methylpiperazin-1-yl)benzamide	CO[C@@H](C(=O)N1Cc2[nH]nc(NC(=O)c3ccc(cc3)N3CCN(C)CC3)c2C1)c1ccccc1	clinical1	2.337	1	474.555	6	5	3	6	2	0.203
clinical369	N-[5-[4-(L-Alanylamino)phenylsulfanyl]-1H-benzimidazol-2-yl]carbamic acid methyl ester monohydrochloride	Cl.COC(=O)Nc1nc2cc(Sc3ccc(NC(=O)[C@H](C)N)cc3)ccc2[nH]1	clinical1	2.794	1	421.901	6	3	3	6	4	0.359
clinical370	N-[N-[1(R)-Carboxy-2-(4-[14F]fluorobenzylsulfanyl)ethyl]carbamoyl]-L-glutamic acid	OC(=O)CC[C@H](NC(=O)N[C@@H](CSCc1ccc([18F])cc1)C(O)=O)C(O)=O	clinical1	1.057	1	401.396	11	1	1	8	5	0.469
clinical371	N'1,N'3-Dimethyl-N'1,N'3-bis(phenylthiocarbonyl)malonohydrazide ; Propanedioic acid bis[2-methyl-2-(phenylthiocarbonyl)hydrazide]	CN(NC(=O)CC(=O)NN(C)C(=S)c1ccccc1)C(=S)c1ccccc1	clinical1	2.885	0	400.518	8	2	2	4	2	0.331
clinical372	N1-[(5S,8S,10aR)-8-[N-(1,1-Diphenylmethyl)carbamoyl]-3-(3-methylbutyryl)-6-oxoperhydropyrrolo[1,2-a][1,5]diazocin-5-yl]-N2-methyl-L-alaninamide hydrochloride	Cl.CN[C@@H](C)C(=O)N[C@H]1CN(CC[C@H]2CC[C@H](N2C1=O)C(=O)NC(c1ccccc1)c1ccccc1)C(=O)CC(C)C	clinical1	2.646	1	598.176	9	4	2	5	3	0.183
clinical373	N1-[1(S)-Cyclohexyl-2-[2(S)-[4-(4-fluorobenzoyl)thiazol-2-yl]pyrrolidin-1-yl]-2-oxoethyl]-N2-methyl-L-alaninamide	CN[C@@H](C)C(=O)N[C@@H](C1CCCCC1)C(=O)N1CCC[C@H]1c1nc(cs1)C(=O)c1ccc(F)cc1	clinical1	3.785	1	500.629	8	4	2	5	2	0.25
[truncated: 5,457 more rows]

## Sheet: Table S3
Plant_name	Plant_ID	Genus	Family	a P_adj	b Literature Support	c Number of compounds with anticancer activity in this plant	Number of compounds in TCM	Number of compounds with anticancer activity	Number of compounds in this plant	Number of compounds with anticancer activity in this plant	Pvalue	Chinese name of species	Chinese name of family	Web link
[truncated: 60 more rows]

[truncated: 1 more sheets: Table S4]
